# Supplementary material for: Aphid populations and virus vector potential in potato fields across seasons and regions in Norway
Source: Sci Rep. 2025 Oct 21;15:36675. doi: 10.1038/s41598-025-20355-5 (PMC12540715; doi:10.1038/s41598-025-20355-5)
Supplement: Supplementary file 1 — Supplementary Information 1. [file 41598_2025_20355_MOESM1_ESM.xlsx]

## Sheet: Aphids Blast
Table S1. Sequences and blast results for aphid samples
SampleIDs	Sequence	Domain	Kingdom	Arthropoda	Class	Order	Family	Genus	Species	Blast similarity	Fangstår	Lokalitet
BLADLUS_1_D10	AACTTTATATTTTCTATTTGGTATTTGATCAGGAATAATTGGATCTTCACTTAGAATTCTAATTCGATTAGAATTAAGACAAATTAATTCAATTATTAATAATAATCAATTATATAATGTAATTGTTACAATTCATGCTTTTATTATAATTTTTTTTATAACTATACCAATTGTAATTGGAGGATTTGGAAATTGGTTAATTCCTATAATAATAGGTTGTCCAGATATATCTTTCCCACGATTAAATAATATTAGATTTTGATTATTACCACCATCATTAATAATAATAATCTGTAGATTTATAATTAATAATGGAACAGGAACAGGATGAACTATTTATCCACCTTTATCAAATAATATTGCTCATAATAATATCTCAGTTGACTTAACTATTTTCTC…	Eukaryota	Metazoa	Arthropoda	Insecta	Hemiptera	Aphididae	Aphis	Aphis cytisorum	100	2016	Grimstad
BLADLUS_1_C02	AACTTTATATTTTTTATTTGGTATTTGATCAGGTATAATTGGATCTTCACTTAGAATTTTAATTCGATTAGAATTAAGACAAATTAATTCAATTATTAATAATAATCAACTATATAATGTAATTGTTACAATTCATGCTTTTATTATAATTTTTTTTATAACTATACCAATTGTAATTGGAGGTTTTGGAAATTGATTAATTCCTATAATAATAGGATGCCCAGACATATCTTTCCCACGATTAAATAATATTAGATTTTGATTATTACCACCATCACTAATAATAATAATTTGTAGATTTATAATTAATAACGGAACAGGAACAGGATGAACTATTTATCCACCCCTATCAAATAATATTGCCCATAATAATATTTCAGTTGATTTAACTATTTTTTC…	Eukaryota	Metazoa	Arthropoda	Insecta	Hemiptera	Aphididae	Aphis	Aphis fabae	100	2016	Grimstad
BLADLUS_1_C04	AACTTTATATTTTTTATTTGGTATTTGATCAGGTATAATTGGATCTTCACTTAGAATTTTAATTCGATTAGAATTAAGACAAATTAATTCAATTATTAATAATAATCAACTATATAATGTAATTGTTACAATTCATGCTTTTATTATAATTTTTTTTATAACTATACCAATTGTAATTGGAGGTTTTGGAAATTGATTAATTCCTATAATAATAGGATGCCCAGACATATCTTTCCCACGATTAAATAATATTAGATTTTGATTATTACCACCATCACTAATAATAATAATTTGTAGATTTATAATTAATAACGGAACAGGAACAGGATGAACTATTTATCCACCCCTATCAAATAATATTGCCCATAATAATATTTCAGTTGATTTAACTATTTTTTC…	Eukaryota	Metazoa	Arthropoda	Insecta	Hemiptera	Aphididae	Aphis	Aphis fabae	100	2016	Grimstad
BLADLUS_1_C06	AACTTTATATTTTTTATTTGGTATTTGATCAGGTATAATTGGATCTTCACTTAGAATTTTAATTCGATTAGAATTAAGACAAATTAATTCAATTATTAATAATAATCAACTATATAATGTAATTGTTACAATTCATGCTTTTATTATAATTTTTTTTATAACTATACCAATTGTAATTGGAGGTTTTGGAAATTGATTAATTCCTATAATAATAGGATGCCCAGACATATCTTTCCCACGATTAAATAATATTAGATTTTGATTATTACCACCATCACTAATAATAATAATTTGTAGATTTATAATTAATAACGGAACAGGAACAGGATGAACTATTTATCCACCCCTATCAAATAATATTGCCCATAATAATATTTCAGTTGATTTAACTATTTTTTC…	Eukaryota	Metazoa	Arthropoda	Insecta	Hemiptera	Aphididae	Aphis	Aphis fabae	100	2016	Grimstad
BLADLUS_1_C10	AACTTTATATTTTTTATTTGGTATTTGATCAGGTATAATTGGATCTTCACTTAGAATTTTAATTCGATTAGAATTAAGACAAATTAATTCAATTATTAATAATAATCAACTATATAATGTAATTGTTACAATTCATGCTTTTATTATAATTTTTTTTATAACTATACCAATTGTAATTGGAGGTTTTGGAAATTGATTAATTCCTATAATAATAGGATGCCCAGACATATCTTTCCCACGATTAAATAATATTAGATTTTGATTATTACCACCATCACTAATAATAATAATTTGTAGATTTATAATTAATAACGGAACAGGAACAGGATGAACTATTTATCCACCCCTATCAAATAATATTGCCCATAATAATATTTCAGTTGATTTAACTATTTTTTC…	Eukaryota	Metazoa	Arthropoda	Insecta	Hemiptera	Aphididae	Aphis	Aphis fabae	100	2016	Grimstad
BLADLUS_1_D03	AACTTTATATTTTTTATTTGGTATTTGATCAGGTATAATTGGATCTTCACTTAGAATTTTAATTCGATTAGAATTAAGACAAATTAATTCAATTATTAATAATAATCAACTATATAATGTAATTGTTACAATTCATGCTTTTATTATAATTTTTTTTATAACTATACCAATTGTAATTGGAGGTTTTGGAAATTGATTAATTCCTATAATAATAGGATGCCCAGACATATCTTTCCCACGATTAAATAATATTAGATTTTGATTATTACCACCATCACTAATAATAATAATTTGTAGATTTATAATTAATAACGGAACAGGAACAGGATGAACTATTTATCCACCCCTATCAAATAATATTGCCCATAATAATATTTCAGTTGATTTAACTATTTTTTC…	Eukaryota	Metazoa	Arthropoda	Insecta	Hemiptera	Aphididae	Aphis	Aphis fabae	100	2016	Grimstad
BLADLUS_1_E10	AACTTTATATTTTTTATTTGGTATTTGATCAGGTATAATTGGATCTTCACTTAGAATTTTAATTCGATTAGAATTAAGACAAATTAATTCAATTATTAATAATAATCAACTATATAATGTAATTGTTACAATTCATGCTTTTATTATAATTTTTTTTATAACTATACCAATTGTAATTGGAGGTTTTGGAAATTGATTAATTCCTATAATAATAGGATGCCCAGACATATCTTTCCCACGATTAAATAATATTAGATTTTGATTATTACCACCATCACTAATAATAATAATTTGTAGATTTATAATTAATAACGGAACAGGAACAGGATGAACTATTTATCCACCCCTATCAAATAATATTGCCCATAATAATATTTCAGTTGATTTAACTATTTTTTC…	Eukaryota	Metazoa	Arthropoda	Insecta	Hemiptera	Aphididae	Aphis	Aphis fabae	100	2016	Grimstad
BLADLUS_1_F03	AACTTTATATTTTTTATTTGGTATTTGATCAGGTATAATTGGATCTTCACTTAGAATTTTAATTCGATTAGAATTAAGACAAATTAATTCAATTATTAATAATAATCAACTATATAATGTAATTGTTACAATTCATGCTTTTATTATAATTTTTTTTATAACTATACCAATTGTAATTGGAGGTTTTGGAAATTGATTAATTCCTATAATAATAGGATGCCCAGACATATCTTTCCCACGATTAAATAATATTAGATTTTGATTATTACCACCATCACTAATAATAATAATTTGTAGATTTATAATTAATAACGGAACAGGAACAGGATGAACTATTTATCCACCCCTATCAAATAATATTGCCCATAATAATATTTCAGTTGATTTAACTATTTTTTC…	Eukaryota	Metazoa	Arthropoda	Insecta	Hemiptera	Aphididae	Aphis	Aphis fabae	100	2016	Grimstad
BLADLUS_1_F10	AACTTTATATTTTTTATTTGGTATTTGATCAGGTATAATTGGATCTTCACTTAGAATTTTAATTCGATTAGAATTAAGACAAATTAATTCAATTATTAATAATAATCAACTATATAATGTAATTGTTACAATTCATGCTTTTATTATAATTTTTTTTATAACTATACCAATTGTAATTGGAGGTTTTGGAAATTGATTAATTCCTATAATAATAGGATGCCCAGACATATCTTTCCCACGATTAAATAATATTAGATTTTGATTATTACCACCATCACTAATAATAATAATTTGTAGATTTATAATTAATAACGGAACAGGAACAGGATGAACTATTTATCCACCCCTATCAAATAATATTGCCCATAATAATATTTCAGTTGATTTAACTATTTTTTC…	Eukaryota	Metazoa	Arthropoda	Insecta	Hemiptera	Aphididae	Aphis	Aphis fabae	100	2016	Grimstad
BLADLUS_1_G05	AACTTTATATTTTTTATTTGGTATTTGATCAGGTATAATTGGATCTTCACTTAGAATTTTAATTCGATTAGAATTAAGACAAATTAATTCAATTATTAATAATAATCAACTATATAATGTAATTGTTACAATTCATGCTTTTATTATAATTTTTTTTATAACTATACCAATTGTAATTGGAGGTTTTGGAAATTGATTAATTCCTATAATAATAGGATGCCCAGACATATCTTTCCCACGATTAAATAATATTAGATTTTGATTATTACCACCATCACTAATAATAATAATTTGTAGATTTATAATTAATAACGGAACAGGAACAGGATGAACTATTTATCCACCCCTATCAAATAATATTGCCCATAATAATATTTCAGTTGATTTAACTATTTTTTC…	Eukaryota	Metazoa	Arthropoda	Insecta	Hemiptera	Aphididae	Aphis	Aphis fabae	100	2016	Grimstad
BLADLUS_1_G10	AACTTTATATTTTTTATTTGGTATTTGATCAGGTATAATTGGATCTTCACTTAGAATTTTAATTCGATTAGAATTAAGACAAATTAATTCAATTATTAATAATAATCAACTATATAATGTAATTGTTACAATTCATGCTTTTATTATAATTTTTTTTATAACTATACCAATTGTAATTGGAGGTTTTGGAAATTGATTAATTCCTATAATAATAGGATGCCCAGACATATCTTTCCCACGATTAAATAATATTAGATTTTGATTATTACCACCATCACTAATAATAATAATTTGTAGATTTATAATTAATAACGGAACAGGAACAGGATGAACTATTTATCCACCCCTATCAAATAATATTGCCCATAATAATATTTCAGTTGATTTAACTATTTTTTC…	Eukaryota	Metazoa	Arthropoda	Insecta	Hemiptera	Aphididae	Aphis	Aphis fabae	100	2016	Grimstad
BLADLUS_1_H02	AACTTTATATTTTTTATTTGGTATTTGATCAGGTATAATTGGATCTTCACTTAGAATTTTAATTCGATTAGAATTAAGACAAATTAATTCAATTATTAATAATAATCAACTATATAATGTAATTGTTACAATTCATGCTTTTATTATAATTTTTTTTATAACTATACCAATTGTAATTGGAGGTTTTGGAAATTGATTAATTCCTATAATAATAGGATGCCCAGACATATCTTTCCCACGATTAAATAATATTAGATTTTGATTATTACCACCATCACTAATAATAATAATTTGTAGATTTATAATTAATAACGGAACAGGAACAGGATGAACTATTTATCCACCCCTATCAAATAATATTGCCCATAATAATATTTCAGTTGATTTAACTATTTTTTC…	Eukaryota	Metazoa	Arthropoda	Insecta	Hemiptera	Aphididae	Aphis	Aphis fabae	100	2016	Grimstad
Bladlus_2_A10	AACTTTATATTTTTTATTTGGTATTTGATCAGGTATAATTGGATCTTCACTTAGAATTTTAATTCGATTAGAATTAAGACAAATTAATTCAATTATTAATAATAATCAACTATATAATGTAATTGTTACAATTCATGCTTTTATTATAATTTTTTTTATAACTATACCAATTGTAATTGGAGGTTTTGGAAATTGATTAATTCCTATAATAATAGGATGCCCAGACATATCTTTCCCACGATTAAATAATATTAGATTTTGATTATTACCACCATCACTAATAATAATAATTTGTAGATTTATAATTAATAACGGAACAGGAACAGGATGAACTATTTATCCACCCCTATCAAATAATATTGCCCATAATAATATTTCAGTTGATTTAACTATTTTTTC…	Eukaryota	Metazoa	Arthropoda	Insecta	Hemiptera	Aphididae	Aphis	Aphis fabae	100	2016	Grimstad
Bladlus_2_B01	AACTTTATATTTTTTATTTGGTATTTGATCAGGTATAATTGGATCTTCACTTAGAATTTTAATTCGATTAGAATTAAGACAAATTAATTCAATTATTAATAATAATCAACTATATAATGTAATTGTTACAATTCATGCTTTTATTATAATTTTTTTTATAACTATACCAATTGTAATTGGAGGTTTTGGAAATTGATTAATTCCTATAATAATAGGATGCCCAGACATATCTTTCCCACGATTAAATAATATTAGATTTTGATTATTACCACCATCACTAATAATAATAATTTGTAGATTTATAATTAATAACGGAACAGGAACAGGATGAACTATTTATCCACCCCTATCAAATAATATTGCCCATAATAATATTTCAGTTGATTTAACTATTTTTTC…	Eukaryota	Metazoa	Arthropoda	Insecta	Hemiptera	Aphididae	Aphis	Aphis fabae	100	2016	Grimstad
Bladlus_2_B03	AACTTTATATTTTTTATTTGGTATTTGATCAGGTATAATTGGATCTTCACTTAGAATTTTAATTCGATTAGAATTAAGACAAATTAATTCAATTATTAATAATAATCAACTATATAATGTAATTGTTACAATTCATGCTTTTATTATAATTTTTTTTATAACTATACCAATTGTAATTGGAGGTTTTGGAAATTGATTAATTCCTATAATAATAGGATGCCCAGACATATCTTTCCCACGATTAAATAATATTAGATTTTGATTATTACCACCATCACTAATAATAATAATTTGTAGATTTATAATTAATAACGGAACAGGAACAGGATGAACTATTTATCCACCCCTATCAAATAATATTGCCCATAATAATATTTCAGTTGATTTAACTATTTTTTC…	Eukaryota	Metazoa	Arthropoda	Insecta	Hemiptera	Aphididae	Aphis	Aphis fabae	100	2016	Grimstad
Bladlus_2_C10	AACTTTATATTTTTTATTTGGTATTTGATCAGGTATAATTGGATCTTCACTTAGAATTTTAATTCGATTAGAATTAAGACAAATTAATTCAATTATTAATAATAATCAACTATATAATGTAATTGTTACAATTCATGCTTTTATTATAATTTTTTTTATAACTATACCAATTGTAATTGGAGGTTTTGGAAATTGATTAATTCCTATAATAATAGGATGCCCAGACATATCTTTCCCACGATTAAATAATATTAGATTTTGATTATTACCACCATCACTAATAATAATAATTTGTAGATTTATAATTAATAACGGAACAGGAACAGGATGAACTATTTATCCACCCCTATCAAATAATATTGCCCATAATAATATTTCAGTTGATTTAACTATTTTTTC…	Eukaryota	Metazoa	Arthropoda	Insecta	Hemiptera	Aphididae	Aphis	Aphis fabae	100	2016	Grimstad
Bladlus_2_D10	AACTTTATATTTTTTATTTGGTATTTGATCAGGTATAATTGGATCTTCACTTAGAATTTTAATTCGATTAGAATTAAGACAAATTAATTCAATTATTAATAATAATCAACTATATAATGTAATTGTTACAATTCATGCTTTTATTATAATTTTTTTTATAACTATACCAATTGTAATTGGAGGTTTTGGAAATTGATTAATTCCTATAATAATAGGATGCCCAGACATATCTTTCCCACGATTAAATAATATTAGATTTTGATTATTACCACCATCACTAATAATAATAATTTGTAGATTTATAATTAATAACGGAACAGGAACAGGATGAACTATTTATCCACCCCTATCAAATAATATTGCCCATAATAATATTTCAGTTGATTTAACTATTTTTTC…	Eukaryota	Metazoa	Arthropoda	Insecta	Hemiptera	Aphididae	Aphis	Aphis fabae	100	2016	Grimstad
Bladlus_2_E03	AACTTTATATTTTTTATTTGGTATTTGATCAGGTATAATTGGATCTTCACTTAGAATTTTAATTCGATTAGAATTAAGACAAATTAATTCAATTATTAATAATAATCAACTATATAATGTAATTGTTACAATTCATGCTTTTATTATAATTTTTTTTATAACTATACCAATTGTAATTGGAGGTTTTGGAAATTGATTAATTCCTATAATAATAGGATGCCCAGACATATCTTTCCCACGATTAAATAATATTAGATTTTGATTATTACCACCATCACTAATAATAATAATTTGTAGATTTATAATTAATAACGGAACAGGAACAGGATGAACTATTTATCCACCCCTATCAAATAATATTGCCCATAATAATATTTCAGTTGATTTAACTATTTTTTC…	Eukaryota	Metazoa	Arthropoda	Insecta	Hemiptera	Aphididae	Aphis	Aphis fabae	100	2016	Grimstad
Bladlus_2_G12	AACTTTATATTTTTTATTTGGTATTTGATCAGGTATAATTGGATCTTCACTTAGAATTTTAATTCGATTAGAATTAAGACAAATTAATTCAATTATTAATAATAATCAACTATATAATGTAATTGTTACAATTCATGCTTTTATTATAATTTTTTTTATAACTATACCAATTGTAATTGGAGGTTTTGGAAATTGATTAATTCCTATAATAATAGGATGCCCAGACATATCTTTCCCACGATTAAATAATATTAGATTTTGATTATTACCACCATCACTAATAATAATAATTTGTAGATTTATAATTAATAACGGAACAGGAACAGGATGAACTATTTATCCACCCCTATCAAATAATATTGCCCATAATAATATTTCAGTTGATTTAACTATTTTTTC…	Eukaryota	Metazoa	Arthropoda	Insecta	Hemiptera	Aphididae	Aphis	Aphis fabae	100	2016	Grimstad
BLADLUS_1_B04	AACTTTATATTTTTTATTTGGTATTTGATCAGGTATAATTGGATCTTCACTTAGAATTCTAATTCGACTAGAACTAAGCCAAATTAATTCAATTATTAATAACAATCAATTATATAATGTAATTGTAACAATTCATGCTTTTATTATAATTTTTTTCATAACTATACCAATCGTAATTGGAGGGTTTGGAAATTGATTAATCCCTATAATAATAGGGTGTCCAGACATATCTTTCCCACGATTAAACAACATTAGATTTTGATTACTTCCACCATCATTAATAATAATAATATCTAGATTTATAATTAATAATGGAACAGGGACAGGATGAACTATTTATCCACCACTATCAAATAATATTGCTCATAATAATATTTCAGTTGACTTAACTATTTTTTC…	Eukaryota	Metazoa	Arthropoda	Insecta	Hemiptera	Aphididae	Aphis	Aphis farinosa	100	2016	Grimstad
Bladlus_2_F09	AACTTTATATTTTTTATTTGGTATTTGATCAGGTATAATTGGCTCTTCTCTTAGAATTTTAATCCGATTAGAATTAAGTCAAATTAATTCAATTATTAATAATAACCAACTATATAATGTAATTGTTACAATCCATGCTTTTATTATAATTTTTTTTATAACTATACCAATCGTTATTGGAGGTTTTGGAAATTGATTAATTCCTATAATAATAGGATGCCCAGATATATCTTTCCCACGACTAAATAATATTAGATTCTGATTATTACCACCCTCATTAATAATAATAATTTGCAGATTTATAATTAATAATGGAACAGGAACAGGATGAACTATTTATCCACCTTTATCAAATAACATTGCTCATAATAATATTTCAGTAGACTTAACTATTTTTTC…	Eukaryota	Metazoa	Arthropoda	Insecta	Hemiptera	Aphididae	Aphis	Aphis frangulae	100	2016	Grimstad
Bladlus_2_A06	AACTTTATACTTTTTATTTGGTATTTGATCAGGTATAATTGGATCATCACTTAGAATTTTAATTCGTTTAGAATTAAGACAAATTAATTCTATTATTAATAATAATCAATTATATAATGTAATTGTTACAATTCATGCTTTTATTATAATTTTTTTTATAACTATACCAATTGTTATTGGTGGTTTTGGAAATTGATTAATTCCTATAATAATAGGATGTCCCGATATATCATTCCCACGTTTAAATAATATTAGATTTTGATTATTGCCTCCATCATTAATAATAATAATCTGTAGTTTTTTAATTAATAATGGAACAGGAACAGGTTGAACTATTTATCCACCTTTATCTAATAATATTGCACATAATAATATTTCAGTTGATTTAACTATTTTTTC…	Eukaryota	Metazoa	Arthropoda	Insecta	Hemiptera	Aphididae	Acyrthosiphon	Acyrthosiphon malvae	100	2016	Grimstad
Bladlus_2_F11	AACTTTATACTTTTTATTTGGTATTTGATCAGGTATAATTGGATCTTCACTTAGAATTCTAATTCGTTTAGAATTAAGTCAAATTAATTCTATTATTAACAATAATCAATTATATAATGTAATTGTTACAATTCATGCTTTTATTATAATTTTTTTTATAACTATACCAATTGTAATTGGTGGATTTGGAAATTGATTAATTCCTATAATAATAGGATGTCCTGATATATCATTTCCTCGCTTAAATAATATTAGATTTTGATTATTACCTCCTTCATTAATAATAATAATTTGCAGTTTCTTAATTAATAATGGAACAGGAACAGGATGAACTATTTATCCACCTTTATCAAATAATATTGCACATAATAACATTTCAGTTGATTTAACTATTTTTTC…	Eukaryota	Metazoa	Arthropoda	Insecta	Hemiptera	Aphididae	Acyrthosiphon	Acyrthosiphon pisum	100	2016	Grimstad
BLADLUS_1_B07	AACTTTATACTTTTTATTTGGTATCTGATCAGGTATAATTGGATCATCACTTAGAATCTTAATTCGACTAGAATTAAGACAAATTAATTCAATTATTAATAACAATCAATTATATAATGTAATTGTAACAATTCATGCTTTTATTATAATTTTTTTTATAACAATACCAATTGTAATTGGTGGTTTTGGAAATTGATTAATTCCTATAATAATAGGATGTCCTGATATATCATTTCCACGTCTAAATAATATTAGATTTTGATTACTACCCCCATCATTAATAATAATAATTTGTAGTTTTTTAATTAATAATGGTACAGGAACAGGATGAACTATTTATCCACCTTTATCAAATAATATTGCACATAATAATATTTCAGTTGATTTAACTATTTTTTC…	Eukaryota	Metazoa	Arthropoda	Insecta	Hemiptera	Aphididae	Amphorophora	Amphorophora rubi	100	2016	Grimstad
BLADLUS_1_F06	AACTTTATACTTTTTATTTGGTATCTGATCAGGTATAATTGGATCATCACTTAGAATCTTAATTCGACTAGAATTAAGACAAATTAATTCAATTATTAATAACAATCAATTATATAATGTAATTGTAACAATTCATGCTTTTATTATAATTTTTTTTATAACAATACCAATTGTAATTGGTGGTTTTGGAAATTGATTAATTCCTATAATAATAGGATGTCCTGATATATCATTTCCACGTCTAAATAATATTAGATTTTGATTACTACCCCCATCATTAATAATAATAATTTGTAGTTTTTTAATTAATAATGGTACAGGAACAGGATGAACTATTTATCCACCTTTATCAAATAATATTGCACATAATAATATTTCAGTTGATTTAACTATTTTTTC…	Eukaryota	Metazoa	Arthropoda	Insecta	Hemiptera	Aphididae	Amphorophora	Amphorophora rubi	100	2016	Grimstad
BLADLUS_1_F09	AACTTTATACTTTTTATTTGGTATCTGATCAGGTATAATTGGATCATCACTTAGAATCTTAATTCGACTAGAATTAAGACAAATTAATTCAATTATTAATAACAATCAATTATATAATGTAATTGTAACAATTCATGCTTTTATTATAATTTTTTTTATAACAATACCAATTGTAATTGGTGGTTTTGGAAATTGATTAATTCCTATAATAATAGGATGTCCTGATATATCATTTCCACGTCTAAATAATATTAGATTTTGATTACTACCCCCATCATTAATAATAATAATTTGTAGTTTTTTAATTAATAATGGTACAGGAACAGGATGAACTATTTATCCACCTTTATCAAATAATATTGCACATAATAATATTTCAGTTGATTTAACTATTTTTTC…	Eukaryota	Metazoa	Arthropoda	Insecta	Hemiptera	Aphididae	Amphorophora	Amphorophora rubi	100	2016	Grimstad
BLADLUS_1_G06	AACTTTATACTTTTTATTTGGTATCTGATCAGGTATAATTGGATCATCACTTAGAATCTTAATTCGACTAGAATTAAGACAAATTAATTCAATTATTAATAACAATCAATTATATAATGTAATTGTAACAATTCATGCTTTTATTATAATTTTTTTTATAACAATACCAATTGTAATTGGTGGTTTTGGAAATTGATTAATTCCTATAATAATAGGATGTCCTGATATATCATTTCCACGTCTAAATAATATTAGATTTTGATTACTACCCCCATCATTAATAATAATAATTTGTAGTTTTTTAATTAATAATGGTACAGGAACAGGATGAACTATTTATCCACCTTTATCAAATAATATTGCACATAATAATATTTCAGTTGATTTAACTATTTTTTC…	Eukaryota	Metazoa	Arthropoda	Insecta	Hemiptera	Aphididae	Amphorophora	Amphorophora rubi	100	2016	Grimstad
BLADLUS_1_H06	AACTTTATACTTTTTATTTGGTATCTGATCAGGTATAATTGGATCATCACTTAGAATCTTAATTCGACTAGAATTAAGACAAATTAATTCAATTATTAATAACAATCAATTATATAATGTAATTGTAACAATTCATGCTTTTATTATAATTTTTTTTATAACAATACCAATTGTAATTGGTGGTTTTGGAAATTGATTAATTCCTATAATAATAGGATGTCCTGATATATCATTTCCACGTCTAAATAATATTAGATTTTGATTACTACCCCCATCATTAATAATAATAATTTGTAGTTTTTTAATTAATAATGGTACAGGAACAGGATGAACTATTTATCCACCTTTATCAAATAATATTGCACATAATAATATTTCAGTTGATTTAACTATTTTTTC…	Eukaryota	Metazoa	Arthropoda	Insecta	Hemiptera	Aphididae	Amphorophora	Amphorophora rubi	100	2016	Grimstad
BLADLUS_1_H09	AACTTTATACTTTTTATTTGGTATCTGATCAGGTATAATTGGATCATCACTTAGAATCTTAATTCGACTAGAATTAAGACAAATTAATTCAATTATTAATAACAATCAATTATATAATGTAATTGTAACAATTCATGCTTTTATTATAATTTTTTTTATAACAATACCAATTGTAATTGGTGGTTTTGGAAATTGATTAATTCCTATAATAATAGGATGTCCTGATATATCATTTCCACGTCTAAATAATATTAGATTTTGATTACTACCCCCATCATTAATAATAATAATTTGTAGTTTTTTAATTAATAATGGTACAGGAACAGGATGAACTATTTATCCACCTTTATCAAATAATATTGCACATAATAATATTTCAGTTGATTTAACTATTTTTTC…	Eukaryota	Metazoa	Arthropoda	Insecta	Hemiptera	Aphididae	Amphorophora	Amphorophora rubi	100	2016	Grimstad
Bladlus_2_B08	AACTTTATACTTTTTATTTGGTATCTGATCAGGTATAATTGGATCATCACTTAGAATCTTAATTCGACTAGAATTAAGACAAATTAATTCAATTATTAATAACAATCAATTATATAATGTAATTGTAACAATTCATGCTTTTATTATAATTTTTTTTATAACAATACCAATTGTAATTGGTGGTTTTGGAAATTGATTAATTCCTATAATAATAGGATGTCCTGATATATCATTTCCACGTCTAAATAATATTAGATTTTGATTACTACCCCCATCATTAATAATAATAATTTGTAGTTTTTTAATTAATAATGGTACAGGAACAGGATGAACTATTTATCCACCTTTATCAAATAATATTGCACATAATAATATTTCAGTTGATTTAACTATTTTTTC…	Eukaryota	Metazoa	Arthropoda	Insecta	Hemiptera	Aphididae	Amphorophora	Amphorophora rubi	100	2016	Grimstad
Bladlus_2_D08	AACTTTATACTTTTTATTTGGTATCTGATCAGGTATAATTGGATCATCACTTAGAATCTTAATTCGACTAGAATTAAGACAAATTAATTCAATTATTAATAACAATCAATTATATAATGTAATTGTAACAATTCATGCTTTTATTATAATTTTTTTTATAACAATACCAATTGTAATTGGTGGTTTTGGAAATTGATTAATTCCTATAATAATAGGATGTCCTGATATATCATTTCCACGTCTAAATAATATTAGATTTTGATTACTACCCCCATCATTAATAATAATAATTTGTAGTTTTTTAATTAATAATGGTACAGGAACAGGATGAACTATTTATCCACCTTTATCAAATAATATTGCACATAATAATATTTCAGTTGATTTAACTATTTTTTC…	Eukaryota	Metazoa	Arthropoda	Insecta	Hemiptera	Aphididae	Amphorophora	Amphorophora rubi	100	2016	Grimstad
Bladlus_2_E08	TATCTGATCAGGTATAATTGGATCATCACTTAGAATCTTAATTCGACTAGAATTAAGACAAATTAATTCAATTATTAATAACAATCAATTATATAATGTAATTGTAACAATTCATGCTTTTATTATAATTTTTTTTATAACAATACCAATTGTAATTGGTGGTTTTGGAAATTGATTAATTCCTATAATAATAGGATGTCCTGATATATCATTTCCACGTCTAAATAATATTAGATTTTGATTACTACCCCCATCATTAATAATAATAATTTGTAGTTTTTTAATTAATAATGGTACAGGAACAGGATGAACTATTTATCCACCTTTATCAAATAATATTGCACATAATAATATTTCAGTTGATTTAACTATTTTTTCTTTACATTTAGCAGGAATTTC…	Eukaryota	Metazoa	Arthropoda	Insecta	Hemiptera	Aphididae	Amphorophora	Amphorophora rubi	100	2016	Grimstad
Bladlus_2_F01	AACTTTATACTTTTTATTTGGTATTTGATCAGGTATAATTGGATCATCACTTAGAATCTTAATTCGACTAGAATTAAGACAAATTAATTCAATTATTAATAACAATCAATTATATAATGTAATTGTAACAATTCATGCTTTTATTATAATTTTTTTTATAACAATACCAATTGTAATTGGTGGTTTTGGAAATTGATTAATTCCTATAATAATAGGATGTCCTGATATATCATTTCCACGTCTAAATAATATTAGATTTTGATTACTACCCCCATCATTAATAATAATAATTTGTAGTTTTTTAATTAATAATGGTACAGGAACAGGATGAACTATTTATCCACCTTTATCAAATAATATTGCACATAATAATATTTCAGTTGATTTAACTATTTTCTC…	Eukaryota	Metazoa	Arthropoda	Insecta	Hemiptera	Aphididae	Amphorophora	Amphorophora rubi	100	2016	Grimstad
Bladlus_2_H01	AACTTTATACTTTTTATTTGGTATTTGATCAGGTATAATTGGATCATCACTTAGAATCTTAATTCGACTAGAATTAAGACAAATTAATTCAATTATTAATAACAATCAATTATATAATGTAATTGTAACAATTCATGCTTTTATTATAATTTTTTTTATAACAATACCAATTGTAATTGGTGGTTTTGGAAATTGATTAATTCCTATAATAATAGGATGTCCTGATATATCATTTCCACGTCTAAATAATATTAGATTTTGATTACTACCCCCATCATTAATAATAATAATTTGTAGTTTTTTAATTAATAATGGTACAGGAACAGGATGAACTATTTATCCACCTTTATCAAATAATATTGCACATAATAATATTTCAGTTGATTTAACTATTTTCTC…	Eukaryota	Metazoa	Arthropoda	Insecta	Hemiptera	Aphididae	Amphorophora	Amphorophora rubi	100	2016	Grimstad
BLADLUS_1_A02	AACTTTATATTTTTTATTTGGTATTTGATCAGGTATAATTGGTTCTTCTCTTAGAATTTTAATCCGATTAGAATTAAGTCAAATTAATTCAATTATTAATAATAATCAATTATATAATGTAATTGTTACAATTCATGCTTTTATTATAATTTTTTTTATAACTATACCAATCGTTATTGGAGGTTTTGGAAATTGATTAATTCCTATAATAATAGGATGTCCAGATATATCTTTTCCACGACTAAATAATATTAGATTCTGATTATTACCACCCTCATTAATAATAATAATTTGCAGATTTATAATTAATAACGGAACAGGAACAGGATGAACTATTTATCCACCTTTATCAAATAATATTGCTCATAATAATATTTCAGTAGACTTAACTATTTTTTC…	Eukaryota	Metazoa	Arthropoda	Insecta	Hemiptera	Aphididae	Aphis	Aphis confusa	100	2016	Grimstad
BLADLUS_1_E04	AACTTTATATTTTTTATTTGGTATTTGATCAGGTATAATTGGTTCTTCTCTTAGAATTTTAATCCGATTAGAATTAAGTCAAATTAATTCAATTATTAATAATAATCAATTATATAATGTAATTGTTACAATTCATGCTTTTATTATAATTTTTTTTATAACTATACCAATCGTTATTGGAGGTTTTGGAAATTGATTAATTCCTATAATAATAGGATGTCCAGATATATCTTTTCCACGACTAAATAATATTAGATTCTGATTATTACCACCCTCATTAATAATAATAATTTGCAGATTTATAATTAATAACGGAACAGGAACAGGATGAACTATTTATCCACCTTTATCAAATAATATTGCTCATAATAATATTTCAGTAGACTTAACTATTTTTTC…	Eukaryota	Metazoa	Arthropoda	Insecta	Hemiptera	Aphididae	Aphis	Aphis confusa	100	2016	Grimstad
BLADLUS_1_G04	AACTTTATATTTTTTATTTGGTATTTGATCAGGTATAATTGGTTCTTCTCTTAGAATTTTAATCCGATTAGAATTAAGTCAAATTAATTCAATTATTAATAATAATCAATTATATAATGTAATTGTTACAATTCATGCTTTTATTATAATTTTTTTTATAACTATACCAATCGTTATTGGAGGTTTTGGAAATTGATTAATTCCTATAATAATAGGATGTCCAGATATATCTTTTCCACGACTAAATAATATTAGATTCTGATTATTACCACCCTCATTAATAATAATAATTTGCAGATTTATAATTAATAACGGAACAGGAACAGGATGAACTATTTATCCACCTTTATCAAATAATATTGCTCATAATAATATTTCAGTAGACTTAACTATTTTTTC…	Eukaryota	Metazoa	Arthropoda	Insecta	Hemiptera	Aphididae	Aphis	Aphis confusa	100	2016	Grimstad
BLADLUS_1_A03	AACTTTATATTTTCTATTTGGAATTTGATCAGGAATAATTGGATCTTCACTTAGTATTTTAATTCGATTAGAATTAAGACAAATTAATTCAATTATTAATAATAATCAATTATATAATGTAATTGTTACAATTCATGCTTTCATTATAATTTTTTTTATAACTATACCAATTGTAATTGGAGGATTTGGAAATTGATTAATTCCCATAATAATAGGTTGTCCAGATATATCTTTTCCACGATTAAATAATATTAGATTTTGATTACTACCACCTTCATTAATAATAATAATCTGTAGATTTATAATTAATAATGGAACAGGAACAGGATGAACTATTTATCCACCTTTATCAAACAATATTGCTCATAATAACATTTCAGTTGATTTAACTATTTTCTC…	Eukaryota	Metazoa	Arthropoda	Insecta	Hemiptera	Aphididae	Aphis	Aphis craccivora	100	2016	Grimstad
BLADLUS_1_A06	AACTTTATATTTTCTATTTGGAATTTGATCAGGAATAATTGGATCTTCACTTAGTATTTTAATTCGATTAGAATTAAGACAAATTAATTCAATTATTAATAATAATCAATTATATAATGTAATTGTTACAATTCATGCTTTCATTATAATTTTTTTTATAACTATACCAATTGTAATTGGAGGATTTGGAAATTGATTAATTCCCATAATAATAGGTTGTCCAGATATATCTTTTCCACGATTAAATAATATTAGATTTTGATTACTACCACCTTCATTAATAATAATAATCTGTAGATTTATAATTAATAATGGAACAGGAACAGGATGAACTATTTATCCACCTTTATCAAACAATATTGCTCATAATAACATTTCAGTTGATTTAACTATTTTCTC…	Eukaryota	Metazoa	Arthropoda	Insecta	Hemiptera	Aphididae	Aphis	Aphis craccivora	100	2016	Grimstad
Bladlus_2_F12	AACTTTATATTTTCTATTTGGAATTTGATCAGGAATAATTGGATCTTCACTTAGTATTTTAATTCGATTAGAATTAAGACAAATTAATTCAATTATTAATAATAATCAATTATATAATGTAATTGTTACAATTCATGCTTTCATTATAATTTTTTTTATAACTATACCAATTGTAATTGGAGGATTTGGAAATTGATTAATTCCCATAATAATAGGTTGTCCAGATATATCTTTTCCACGATTAAATAATATTAGATTTTGATTACTACCACCTTCATTAATAATAATAATCTGTAGATTTATAATTAATAATGGAACAGGAACAGGATGAACTATTTATCCACCTTTATCAAACAATATTGCTCATAATAACATTTCAGTTGATTTAACTATTTTCTC…	Eukaryota	Metazoa	Arthropoda	Insecta	Hemiptera	Aphididae	Aphis	Aphis craccivora	100	2016	Grimstad
Bladlus_3_A01	AACTTTATATTTTCTATTTGGAATTTGATCAGGAATAATTGGATCTTCACTTAGTATTTTAATTCGATTAGAATTAAGACAAATTAATTCAATTATTAATAATAATCAATTATATAATGTAATTGTTACAATTCATGCTTTCATTATAATTTTTTTTATAACTATACCAATTGTAATTGGAGGATTTGGAAATTGATTAATTCCCATAATAATAGGTTGTCCAGATATATCTTTTCCACGATTAAATAATATTAGATTTTGATTACTACCACCTTCATTAATAATAATAATCTGTAGATTTATAATTAATAATGGAACAGGAACAGGATGAACTATTTATCCACCTTTATCAAACAATATTGCTCATAATAACATTTCAGTTGATTTAACTATTTTCTC…	Eukaryota	Metazoa	Arthropoda	Insecta	Hemiptera	Aphididae	Aphis	Aphis craccivora	100	2016	Grimstad
BLADLUS_1_A09	AACTTTATATTTTTTATTTGGTATTTGATCAGGTATAATTGGTTCTTCTCTTAGAATTTTAATCCGATTAGAATTAAGTCAAATTAATTCAATTATTAATAATAATCAATTATATAATGTAATTGTTACAATTCATGCTTTTATTATAATTTTTTTTATAACTATACCAATCGTTATTGGAGGTTTTGGAAATTGATTAATTCCTATAATAATAGGATGTCCAGATATATCTTTTCCACGACTAAATAATATTAGATTCTGATTATTACCACCCTCATTAATAATAATAATTTGCAGATTTATAATTAATAACGGAACAGGAACAGGATGAACTATTTATCCACCTTTATCAAATAATATTGCTCATAATAATATTTCAGTAGACTTAACTATTTTTTC…	Eukaryota	Metazoa	Arthropoda	Insecta	Hemiptera	Aphididae	Aphis	Aphis gossypii	100	2016	Grimstad
Bladlus_2_G04	AACTTTATATTTTTTATTTGGTATTTGATCAGGTATAATTGGTTCTTCTCTTAGAATTTTAATCCGATTAGAATTAAGTCAAATTAATTCAATTATTAATAATAATCAATTATATAATGTAATTGTTACAATTCATGCTTTTATTATAATTTTTTTTATAACTATACCAATCGTTATTGGAGGTTTTGGAAATTGATTAATTCCTATAATAATAGGATGTCCAGATATATCTTTTCCACGACTAAATAATATTAGATTCTGATTATTACCACCCTCATTAATAATAATAATTTGCAGATTTATAATTAATAACGGAACAGGAACAGGATGAACTATTTATCCACCTTTATCAAATAATATTGCTCATAATAATATTTCAGTAGACTTAACTATTTTTTC…	Eukaryota	Metazoa	Arthropoda	Insecta	Hemiptera	Aphididae	Aphis	Aphis gossypii	100	2016	Grimstad
Bladlus_2_B12	AACTTTATATTTTTTATTTGGTATTTGATCAGGTATAATTGGATCTTCATTAAGAATTTTAATTCGATTAGAATTAAGTCAAATTAATTCAATTATTAATAATAATCAATTATATAATGTAATTGTTACAATTCATGCTTTTATTATAATTTTTTTTATAACTATACCAATTGTAATTGGAGGCTTTGGAAATTGATTAATCCCTATAATAATAGGTTGTCCAGATATATCTTTTCCACGACTAAATAATATCAGATTCTGATTATTACCACCTTCATTAATAATAATAATTTCCAGATTTATAATTAATAACGGAACAGGAACAGGATGAACTATTTATCCACCTTTATCAAATAATATTGCTCATAATAATATCTCAGTTGACTTAACTATTTTTTC…	Eukaryota	Metazoa	Arthropoda	Insecta	Hemiptera	Aphididae	Aphis	Aphis idaei	100	2016	Grimstad
Bladlus_2_C12	AACTTTATATTTTTTATTTGGTATTTGATCAGGTATAATTGGATCTTCATTAAGAATTTTAATTCGATTAGAATTAAGTCAAATTAATTCAATTATTAATAATAATCAATTATATAATGTAATTGTTACAATTCATGCTTTTATTATAATTTTTTTTATAACTATACCAATTGTAATTGGAGGCTTTGGAAATTGATTAATCCCTATAATAATAGGTTGTCCAGATATATCTTTTCCACGACTAAATAATATCAGATTCTGATTATTACCACCTTCATTAATAATAATAATTTCCAGATTTATAATTAATAACGGAACAGGAACAGGATGAACTATTTATCCACCTTTATCAAATAATATTGCTCATAATAATATCTCAGTTGACTTAACTATTTTTTC…	Eukaryota	Metazoa	Arthropoda	Insecta	Hemiptera	Aphididae	Aphis	Aphis idaei	100	2016	Grimstad
Bladlus_2_G11	AACTTTATATTTTTTATTTGGTATTTGATCAGGTATAATTGGATCTTCATTAAGAATTTTAATTCGATTAGAATTAAGTCAAATTAATTCAATTATTAATAATAATCAATTATATAATGTAATTGTTACAATTCATGCTTTTATTATAATTTTTTTTATAACTATACCAATTGTAATTGGAGGCTTTGGAAATTGATTAATCCCTATAATAATAGGTTGTCCAGATATATCTTTTCCACGACTAAATAATATCAGATTCTGATTATTACCACCTTCATTAATAATAATAATTTCCAGATTTATAATTAATAACGGAACAGGAACAGGATGAACTATTTATCCACCTTTATCAAATAATATTGCTCATAATAATATCTCAGTTGACTTAACTATTTTTTC…	Eukaryota	Metazoa	Arthropoda	Insecta	Hemiptera	Aphididae	Aphis	Aphis idaei	100	2016	Grimstad
Bladlus_2_H08	AACTTTATATTTTTTATTTGGTATTTGATCAGGTATAATTGGATCTTCATTAAGAATTTTAATTCGATTAGAATTAAGTCAAATTAATTCAATTATTAATAATAATCAATTATATAATGTAATTGTTACAATTCATGCTTTTATTATAATTTTTTTTATAACTATACCAATTGTAATTGGAGGCTTTGGAAATTGATTAATCCCTATAATAATAGGTTGTCCAGATATATCTTTTCCACGACTAAATAATATCAGATTCTGATTATTACCACCTTCATTAATAATAATAATTTCCAGATTTATAATTAATAACGGAACAGGAACAGGATGAACTATTTATCCACCTTTATCAAATAATATTGCTCATAATAATATCTCAGTTGACTTAACTATTTTTTC…	Eukaryota	Metazoa	Arthropoda	Insecta	Hemiptera	Aphididae	Aphis	Aphis idaei	100	2016	Grimstad
Bladlus_3_G03	AACTTTATATTTTTTATTTGGTATTTGATCAGGTATAATTGGATCTTCATTAAGAATTTTAATTCGATTAGAATTAAGTCAAATTAATTCAATTATTAATAATAATCAATTATATAATGTAATTGTTACAATTCATGCTTTTATTATAATTTTTTTTATAACTATACCAATTGTAATTGGAGGCTTTGGAAATTGATTAATCCCTATAATAATAGGTTGTCCAGATATATCTTTTCCACGACTAAATAATATCAGATTCTGATTATTACCACCTTCATTAATAATAATAATTTCCAGATTTATAATTAATAACGGAACAGGAACAGGATGAACTATTTATCCACCTTTATCAAATAATATTGCTCATAATAATATCTCAGTTGACTTAACTATTTTTTC…	Eukaryota	Metazoa	Arthropoda	Insecta	Hemiptera	Aphididae	Aphis	Aphis idaei	100	2016	Grimstad
BLADLUS_1_C01	AACTTTATATTTTTTATTTGGTATTTGATCAGGTATAATTGGTTCTTCTCTTAGAATTTTAATCCGATTAGAATTAAGTCAAATTAATTCAATTATTAATAATAATCAACTATATAATGTAATTGTTACAATTCATGCTTTTATTATAATTTTTTTTATAACTATACCAATCGTTATTGGAGGTTTTGGAAATTGATTAATTCCTATAATAATAGGATGCCCAGATATATCTTTCCCACGACTAAATAATATTAGATTCTGATTATTACCACCCTCATTAATAATAATAATTTGCAGATTTATAATTAATAATGGAACAGGAACAGGATGAACTATTTATCCACCTTTATCAAATAACATTGCTCATAATAATATTTCAGTAGACTTAACTATTTTTTC…	Eukaryota	Metazoa	Arthropoda	Insecta	Hemiptera	Aphididae	Aphis	Aphis punicae	100	2016	Grimstad
BLADLUS_1_B09	AACTTTATATTTTTTATTTGGTATTTGATCAGGTATAATTGGCTCCTCTCTTAGAATTTTAATCCGATTAGAATTAAGCCAAATTAATTCAATTATTAACAATAATCAATTATATAATGTAATTGTTACAATTCATGCTTTTATTATAATTTTTTTTATAACTATACCAATCGTTATTGGAGGTTTTGGAAATTGATTAATTCCTATAATAATAGGATGTCCAGATATATCTTTTCCACGACTAAATAATATTAGATTCTGATTATTACCACCCTCATTAATAATAATAATTTGCAGATTTATAATTAATAATGGAACAGGAACAGGATGAACTATTTACCCACCTCTATCAAATAATATTGCTCATAATAATATTTCAGTAGACTTGACTATCTTTTC…	Eukaryota	Metazoa	Arthropoda	Insecta	Hemiptera	Aphididae	Aphis	Aphis ruborum	100	2016	Grimstad
Bladlus_2_A11	AACTTTATATTTTTTATTTGGTATTTGATCAGGTATAATTGGCTCCTCTCTTAGAATTTTAATCCGATTAGAATTAAGCCAAATTAATTCAATTATTAACAATAATCAATTATATAATGTAATTGTTACAATTCATGCTTTTATTATAATTTTTTTTATAACTATACCAATCGTTATTGGAGGTTTTGGAAATTGATTAATTCCTATAATAATAGGATGTCCAGATATATCTTTTCCACGACTAAATAATATTAGATTCTGATTATTACCACCCTCATTAATAATAATAATTTGCAGATTTATAATTAATAATGGAACAGGAACAGGATGAACTATTTACCCACCTCTATCAAATAATATTGCTCATAATAATATTTCAGTAGACTTGACTATCTTTTC…	Eukaryota	Metazoa	Arthropoda	Insecta	Hemiptera	Aphididae	Aphis	Aphis ruborum	100	2016	Grimstad
Bladlus_2_H03	AACTTTATATTTTTTATTTGGTATTTGATCAGGTATAATTGGCTCCTCTCTTAGAATTTTAATCCGATTAGAATTAAGCCAAATTAATTCAATTATTAACAATAATCAATTATATAATGTAATTGTTACAATTCATGCTTTTATTATAATTTTTTTTATAACTATACCAATCGTTATTGGAGGTTTTGGAAATTGATTAATTCCTATAATAATAGGATGTCCAGATATATCTTTTCCACGACTAAATAATATTAGATTCTGATTATTACCACCCTCATTAATAATAATAATTTGCAGATTTATAATTAATAATGGAACAGGAACAGGATGAACTATTTACCCACCTCTATCAAATAATATTGCTCATAATAATATTTCAGTAGACTTGACTATCTTTTC…	Eukaryota	Metazoa	Arthropoda	Insecta	Hemiptera	Aphididae	Aphis	Aphis ruborum	100	2016	Grimstad
Bladlus_3_B03	AACTTTATATTTTTTATTTGGTATTTGATCAGGTATAATTGGCTCCTCTCTTAGAATTTTAATCCGATTAGAATTAAGCCAAATTAATTCAATTATTAACAATAATCAATTATATAATGTAATTGTTACAATTCATGCTTTTATTATAATTTTTTTTATAACTATACCAATCGTTATTGGAGGTTTTGGAAATTGATTAATTCCTATAATAATAGGATGTCCAGATATATCTTTTCCACGACTAAATAATATTAGATTCTGATTATTACCACCCTCATTAATAATAATAATTTGCAGATTTATAATTAATAATGGAACAGGAACAGGATGAACTATTTACCCACCTCTATCAAATAATATTGCTCATAATAATATTTCAGTAGACTTGACTATCTTTTC…	Eukaryota	Metazoa	Arthropoda	Insecta	Hemiptera	Aphididae	Aphis	Aphis ruborum	100	2016	Grimstad
Bladlus_3_C03	AACTTTATATTTTTTATTTGGTATTTGATCAGGTATAATTGGCTCCTCTCTTAGAATTTTAATCCGATTAGAATTAAGCCAAATTAATTCAATTATTAACAATAATCAATTATATAATGTAATTGTTACAATTCATGCTTTTATTATAATTTTTTTTATAACTATACCAATCGTTATTGGAGGTTTTGGAAATTGATTAATTCCTATAATAATAGGATGTCCAGATATATCTTTTCCACGACTAAATAATATTAGATTCTGATTATTACCACCCTCATTAATAATAATAATTTGCAGATTTATAATTAATAATGGAACAGGAACAGGATGAACTATTTACCCACCTCTATCAAATAATATTGCTCATAATAATATTTCAGTAGACTTGACTATCTTTTC…	Eukaryota	Metazoa	Arthropoda	Insecta	Hemiptera	Aphididae	Aphis	Aphis ruborum	100	2016	Grimstad
BLADLUS_1_B06	AACTTTATATTTTTTATTTGGTATTTGATCAGGTATAATTGGATCTTCACTTAGAATTTTAATTCGATTAGAATTAAGACAAATTAATTCAATTATTAATAATAATCAACTATATAATGTAATTGTTACAATTCATGCTTTTATTATAATTTTTTTTATAACTATACCAATTGTCATTGGAGGTTTTGGAAATTGATTAATTCCTATAATAATAGGATGCCCAGACATATCTTTCCCACGATTAAATAATATTAGATTTTGATTACTTCCACCATCATTAATAATAATAATTTGTAGATTTATAATTAATAATGGAACAGGAACAGGATGAACTATTTACCCACCTTTATCAAATAATATTGCTCATAATAATATTTCAGTTGATTTAACTATTTTCTC…	Eukaryota	Metazoa	Arthropoda	Insecta	Hemiptera	Aphididae	Aphis	Aphis rumicis	100	2016	Grimstad
BLADLUS_1_F02	AACTTTATATTTTTTATTTGGTATTTGATCAGGTATAATTGGATCTTCACTTAGAATTTTAATTCGATTAGAATTAAGACAAATTAATTCAATTATTAATAATAATCAACTATATAATGTAATTGTTACAATTCATGCTTTTATTATAATTTTTTTTATAACTATACCAATTGTCATTGGAGGTTTTGGAAATTGATTAATTCCTATAATAATAGGATGCCCAGACATATCTTTCCCACGATTAAATAATATTAGATTTTGATTACTTCCACCATCATTAATAATAATAATTTGTAGATTTATAATTAATAATGGAACAGGAACAGGATGAACTATTTACCCACCTTTATCAAATAATATTGCTCATAATAATATTTCAGTTGATTTAACTATTTTCTC…	Eukaryota	Metazoa	Arthropoda	Insecta	Hemiptera	Aphididae	Aphis	Aphis rumicis	100	2016	Grimstad
Bladlus_2_B10	AACTTTATATTTTTTATTTGGTATTTGATCAGGTATAATTGGATCTTCACTTAGAATTTTAATTCGATTAGAATTAAGACAAATTAATTCAATTATTAATAATAATCAACTATATAATGTAATTGTTACAATTCATGCTTTTATTATAATTTTTTTTATAACTATACCAATTGTCATTGGAGGTTTTGGAAATTGATTAATTCCTATAATAATAGGATGCCCAGACATATCTTTCCCACGATTAAATAATATTAGATTTTGATTACTTCCACCATCATTAATAATAATAATTTGTAGATTTATAATTAATAATGGAACAGGAACAGGATGAACTATTTACCCACCTTTATCAAATAATATTGCTCATAATAATATTTCAGTTGATTTAACTATTTTCTC…	Eukaryota	Metazoa	Arthropoda	Insecta	Hemiptera	Aphididae	Aphis	Aphis rumicis	100	2016	Grimstad
Bladlus_3_B01	AACTTTATATTTTTTATTTGGTATTTGATCAGGTATAATTGGATCTTCACTTAGAATTTTAATTCGATTAGAATTAAGACAAATTAATTCAATTATTAATAATAATCAACTATATAATGTAATTGTTACAATTCATGCTTTTATTATAATTTTTTTTATAACTATACCAATTGTCATTGGAGGTTTTGGAAATTGATTAATTCCTATAATAATAGGATGCCCAGACATATCTTTCCCACGATTAAATAATATTAGATTTTGATTACTTCCACCATCATTAATAATAATAATTTGTAGATTTATAATTAATAATGGAACAGGAACAGGATGAACTATTTACCCACCTTTATCAAATAATATTGCTCATAATAATATTTCAGTTGATTTAACTATTTTCTC…	Eukaryota	Metazoa	Arthropoda	Insecta	Hemiptera	Aphididae	Aphis	Aphis rumicis	100	2016	Grimstad
BLADLUS_1_D09	AACTTTATATTTTTTATTTGGTATTTGATCAGGTATAATTGGATCTTCACTTAGAATTTTAATTCGATTAGAATTAAGTCAAATCAATTCAATCATTAATAATAATCAATTATACAATGTAATTGTTACAATCCATGCTTTTATTATAATTTTTTTTATAACTATACCAATTGTAATTGGTGGATTTGGAAACTGATTAATTCCTATAATAATAGGATGCCCAGATATATCATTCCCACGACTAAATAATATTAGATTCTGATTATTGCCCCCATCATTAATAATAATAATCTGTAGATTCATAATTAATAATGGAACAGGAACAGGATGAACTATTTATCCCCCATTATCAAATAATATTGCCCATAATAATATCTCAGTTGATTTAACTATCTTTTC…	Eukaryota	Metazoa	Arthropoda	Insecta	Hemiptera	Aphididae	Aphis	Aphis sambuci	100	2016	Grimstad
Bladlus_2_E09	AACTTTATATTTTTTATTTGGTATTTGATCAGGTATAATTGGATCTTCACTTAGAATTTTAATTCGATTAGAATTAAGTCAAATCAATTCAATCATTAATAATAATCAATTATACAATGTAATTGTTACAATCCATGCTTTTATTATAATTTTTTTTATAACTATACCAATTGTAATTGGTGGATTTGGAAACTGATTAATTCCTATAATAATAGGATGCCCAGATATATCATTCCCACGACTAAATAATATTAGATTCTGATTATTGCCCCCATCATTAATAATAATAATCTGTAGATTCATAATTAATAATGGAACAGGAACAGGATGAACTATTTATCCCCCATTATCAAATAATATTGCCCATAATAATATCTCAGTTGATTTAACTATCTTTTC…	Eukaryota	Metazoa	Arthropoda	Insecta	Hemiptera	Aphididae	Aphis	Aphis sambuci	100	2016	Grimstad
BLADLUS_1_G03	AACTTTATATTTTTTATTTGGCATTTGATCAGGAATAATTGGATCCTCACTTAGAATTTTAATTCGATTAGAATTAAGTCAAATTAATTCAATTATTAATAATAATCAATTATATAACGTAATTGTCACAATTCATGCTTTTATTATAATTTTTTTTATAACTATACCAATTGTTATTGGAGGTTTCGGAAATTGATTAATCCCAATAATAATAGGATGCCCAGATATATCCTTTCCACGATTAAATAATATTAGATTTTGATTATTACCACCCTCATTAATAATAATAATTTGTAGATTCATAATTAATAATGGAACAGGAACAGGATGAACTATTTATCCGCCTTTATCAAATAATATTGCTCATAATAATATTTCAGTTGATTTAACTATTTTTTC…	Eukaryota	Metazoa	Arthropoda	Insecta	Hemiptera	Aphididae	Aphis	Aphis urticata	100	2016	Grimstad
BLADLUS_1_E03	AACTTTATACTTTTTATTTGGTATTTGATCAGGTATAATTGGATCATCTCTTAGAATTTTAATTCGTTTAGAATTAAGACAAATTAATTCAATTATTAATAATAATCAATTATATAATGTAATTGTAACAATTCATGCTTTCATTATAATTTTTTTTATAACAATACCAATTGTTATTGGTGGTTTTGGAAATTGATTAATCCCTATAATAATGGGATCCCCTGACATATCTTTTCCACGATTAAATAATATTAGATTTTGATTATTACCACCATCATTAATAATAATAATTTGTAGTTTTTTAATCAATAATGGAACAGGAACAGGATGAACTATTTATCCTCCTTTATCAAACAATATTGCTCATAATAATATTTCAGTTGATTTAACTATTTTCTC…	Eukaryota	Metazoa	Arthropoda	Insecta	Hemiptera	Aphididae	Brachycaudus	Brachycaudus helichrysi	100	2016	Grimstad
BLADLUS_1_F05	AACTTTATACTTTTTATTTGGTATTTGATCAGGTATAATTGGATCATCTCTTAGAATTTTAATTCGTTTAGAATTAAGACAAATTAATTCAATTATTAATAATAATCAATTATATAATGTAATTGTAACAATTCATGCTTTCATTATAATTTTTTTTATAACAATACCAATTGTTATTGGTGGTTTTGGAAATTGATTAATCCCTATAATAATGGGATCCCCTGACATATCTTTTCCACGATTAAATAATATTAGATTTTGATTATTACCACCATCATTAATAATAATAATTTGTAGTTTTTTAATCAATAATGGAACAGGAACAGGATGAACTATTTATCCTCCTTTATCAAACAATATTGCTCATAATAATATTTCAGTTGATTTAACTATTTTCTC…	Eukaryota	Metazoa	Arthropoda	Insecta	Hemiptera	Aphididae	Brachycaudus	Brachycaudus helichrysi	100	2016	Grimstad
Bladlus_3_A03	AACTTTATACTTTTTATTTGGTATTTGATCAGGTATAATTGGATCATCTCTTAGAATTTTAATTCGTTTAGAATTAAGACAAATTAATTCAATTATTAATAATAATCAATTATATAATGTAATTGTAACAATTCATGCTTTCATTATAATTTTTTTTATAACAATACCAATTGTTATTGGTGGTTTTGGAAATTGATTAATCCCTATAATAATGGGATCCCCTGACATATCTTTTCCACGATTAAATAATATTAGATTTTGATTATTACCACCATCATTAATAATAATAATTTGTAGTTTTTTAATCAATAATGGAACAGGAACAGGATGAACTATTTATCCTCCTTTATCAAACAATATTGCTCATAATAATATTTCAGTTGATTTAACTATTTTCTC…	Eukaryota	Metazoa	Arthropoda	Insecta	Hemiptera	Aphididae	Brachycaudus	Brachycaudus helichrysi	100	2016	Grimstad
BLADLUS_1_C03	AACTTTATACTTTCTATTTGGTATTTGATCAGGTATAATTGGATCTTCTCTTAGAATTTTAATTCGATTAGAATTAAGTCAAATTAACTCTATTATTAATAATAATCAATTATACAACGTAATTGTTACTATTCATGCTTTTATTATAATTTTTTTTATAACTATACCAATTGTAATTGGTGGTTTTGGAAATTGATTAATTCCTATAATAATAGGATGCCCTGACATATCATTTCCACGATTAAATAACATTAGTTTTTGATTATTACCACCTTCATTAATAATAATAATTAGTAGTTTTTTAATTAATAACGGAACAGGAACAGGATGAACTATTTATCCACCACTATCTAATAACATCGCACATAATAATATTTCAGTTGATTTAACTATCTTCTC…	Eukaryota	Metazoa	Arthropoda	Insecta	Hemiptera	Aphididae	Cavariella	Cavariella aegopodii	100	2016	Grimstad
BLADLUS_1_G11	AACTTTATACTTTCTATTTGGTATTTGATCAGGTATAATTGGATCTTCTCTTAGAATTTTAATTCGATTAGAATTAAGTCAAATTAACTCTATTATTAATAATAATCAATTATACAACGTAATTGTTACTATTCATGCTTTTATTATAATTTTTTTTATAACTATACCAATTGTAATTGGTGGTTTTGGAAATTGATTAATTCCTATAATAATAGGATGCCCTGACATATCATTTCCACGATTAAATAACATTAGTTTTTGATTATTACCACCTTCATTAATAATAATAATTAGTAGTTTTTTAATTAATAACGGAACAGGAACAGGATGAACTATTTATCCACCACTATCTAATAACATCGCACATAATAATATTTCAGTTGATTTAACTATCTTCTC…	Eukaryota	Metazoa	Arthropoda	Insecta	Hemiptera	Aphididae	Cavariella	Cavariella aegopodii	100	2016	Grimstad
Bladlus_2_C07	AACTTTATACTTTCTATTTGGTATTTGATCAGGTATAATTGGATCTTCTCTTAGAATTTTAATTCGATTAGAATTAAGTCAAATTAACTCTATTATTAATAATAATCAATTATACAACGTAATTGTTACTATTCATGCTTTTATTATAATTTTTTTTATAACTATACCAATTGTAATTGGTGGTTTTGGAAATTGATTAATTCCTATAATAATAGGATGCCCTGACATATCATTTCCACGATTAAATAACATTAGTTTTTGATTATTACCACCTTCATTAATAATAATAATTAGTAGTTTTTTAATTAATAACGGAACAGGAACAGGATGAACTATTTATCCACCACTATCTAATAACATCGCACATAATAATATTTCAGTTGATTTAACTATCTTCTC…	Eukaryota	Metazoa	Arthropoda	Insecta	Hemiptera	Aphididae	Cavariella	Cavariella aegopodii	100	2016	Grimstad
BLADLUS_1_C12	AACTTTATACTTTTTATTTGGTATTTGATCAGGTATAATTGGATCTTCCCTTAGAATTTTAATTCGATTAGAATTAAGTCAAATTAACTCTATTATTAACAATAATCAATTATATAATGTAATTGTTACTATTCATGCTTTTATTATAATTTTCTTCATAACTATGCCAATTGTAATTGGTGGTTTTGGAAATTGATTAATTCCTATAATAATAGGATGCCCTGATATATCATTTCCACGATTAAATAATATTAGTTTTTGATTATTACCACCTTCATTAATAATAATAATTTGCAGTTTTTTAATTAATAACGGAACAGGAACAGGATGAACTATTTACCCACCATTATCTAACAATATTGCACATAATAATATCTCAGTCGATTTAACTATTTTTTC…	Eukaryota	Metazoa	Arthropoda	Insecta	Hemiptera	Aphididae	Cavariella	Cavariella pastinacae	100	2016	Grimstad
BLADLUS_1_G02	AACTTTATACTTTTTATTTGGTATTTGATCAGGTATAATTGGATCTTCCCTTAGAATTTTAATTCGATTAGAATTAAGTCAAATTAACTCTATTATTAACAATAATCAATTATATAATGTAATTGTTACTATTCATGCTTTTATTATAATTTTCTTCATAACTATGCCAATTGTAATTGGTGGTTTTGGAAATTGATTAATTCCTATAATAATAGGATGCCCTGATATATCATTTCCACGATTAAATAATATTAGTTTTTGATTATTACCACCTTCATTAATAATAATAATTTGCAGTTTTTTAATTAATAACGGAACAGGAACAGGATGAACTATTTACCCACCATTATCTAACAATATTGCACATAATAATATCTCAGTCGATTTAACTATTTTTTC…	Eukaryota	Metazoa	Arthropoda	Insecta	Hemiptera	Aphididae	Cavariella	Cavariella pastinacae	100	2016	Grimstad
Bladlus_2_H04	AACTTTATACTTTTTATTTGGTATTTGATCAGGTATAATTGGATCTTCCCTTAGAATTTTAATTCGATTAGAATTAAGTCAAATTAACTCTATTATTAACAATAATCAATTATATAATGTAATTGTTACTATTCATGCTTTTATTATAATTTTCTTCATAACTATGCCAATTGTAATTGGTGGTTTTGGAAATTGATTAATTCCTATAATAATAGGATGCCCTGATATATCATTTCCACGATTAAATAATATTAGTTTTTGATTATTACCACCTTCATTAATAATAATAATTTGCAGTTTTTTAATTAATAACGGAACAGGAACAGGATGAACTATTTACCCACCATTATCTAACAATATTGCACATAATAATATCTCAGTCGATTTAACTATTTTTTC…	Eukaryota	Metazoa	Arthropoda	Insecta	Hemiptera	Aphididae	Cavariella	Cavariella pastinacae	100	2016	Grimstad
Bladlus_3_B07	AACTTTATATTTTTTATTTGGTATTTGATCAGGTATAATTGGATCTTCTCTTAGAATTTTAATTCGTTTAGAATTAAGACAAATTAATTCAATTATTAATAATAATCAATTGTATAATGTAATTGTAACAATTCATGCTTTCATTATAATTTTTTTTATAACAATACCAATTGTTATTGGTGGTTTTGGAAATTGATTAATTCCTATAATAATAGGATGTCCAGATATATCATTTCCACGTTTAAATAATATTAGATTTTGATTATTACCACCATCATTAATAATAATAATTTGTAGTTTTTTAATTAATAATGGAACAGGAACAGGATGAACTATTTACCCACCTTTATCAAATAATATTGCACATAATAATATTTCAGTTGATTTAACTATTTTTTC…	Eukaryota	Metazoa	Arthropoda	Insecta	Hemiptera	Aphididae	Cryptomyzus	Cryptomyzus galeopsidis	100	2016	Grimstad
BLADLUS_1_C07	AACTTTATACTTTTTATTTGGTATTTGATCAGGTATAATTGGATCTTCACTTAGAATCTTAATTCGATTAGAATTAAGTCAAATTAATTCAATTATTAATAATAATCAATTATATAATGTAATTGTAACAATTCATGCTTTTATTATAATTTTCTTTATAACTATGCCAATTGTAATTGGTGGCTTTGGTAATTGATTAATTCCTATAATAATAGGATGCCCAGACATATCTTTCCCACGATTAAATAATATTAGTTTTTGACTTTTACCCCCTTCTTTAATAATAATAATTTCTAGATTTTTAATTAATAATGGAACAGGGACAGGTTGAACTATTTACCCACCTTTATCAAACAATATTGCACATAATAATATTTCAGTTGATCTAACCATTTTTTC…	Eukaryota	Metazoa	Arthropoda	Insecta	Hemiptera	Aphididae	Elatobium	Elatobium abietinum	100	2016	Grimstad
Bladlus_2_D03	AACTTTATATTTTTTATTTGGTATTTGATCAGGTATAATTGGATCATCACTTAGAATTTTAATTCGTCTTGAATTAAGACAAATTAATTCAATTATTAATAATAATCAATTATATAATGTAATTGTTACAATCCATGCTTTTATTATAATTTTTTTTATAACAATACCAATTGTAATTGGTGGATTTGGAAATTGATTAATTCCTATAATAATAGGATGTCCTGATATATCATTTCCACGTTTAAATAATATTAGATTTTGATTATTACCACCTTCATTAATAATAATAATTTGCAGTTTTTTAATTAATAATGGAACAGGAACAGGATGAACTATTTATCCACCTTTATCAAATAATATTGCACATAATAATATCTCAGTTGATTTAACTATCTTTTC…	Eukaryota	Metazoa	Arthropoda	Insecta	Hemiptera	Aphididae	Ericaphis	Ericaphis fimbriata	100	2016	Grimstad
BLADLUS_1_D12	AACTTTATACTTTTTATTTGGAATCTGAGCAGGAATAATTGGGTCTTCATTAAGAATTTTAATCCGATTAGAATTAAGACAAATTAACTCAATTATTAATAATAACCAACTATATAATGTAATTGTAACAATTCATGCTTTTATTATAATTTTTTTTATAACTATACCTATTGTAATTGGAGGATTCGGAAACTGACTTATTCCTATAATAATAGGATGTCCAGATATATCTTTCCCACGATTAAACAATATTAGATTTTGATTATTACCCCCTTCTTTAATAATAATAATTTCTAGATTTCTTATTAATAATGGTACAGGAACAGGTTGAACTATTTATCCCCCACTATCTAATAATATTGCCCATAATAATATCTCAGTAGATATAACTATTTTTTC…	Eukaryota	Metazoa	Arthropoda	Insecta	Hemiptera	Aphididae	Eucallipterus	Eucallipterus tiliae	100	2016	Grimstad
BLADLUS_1_D07	AACTTTATACTTTCTTTTTGGTATCTGATCAGGAATAATTGGATCATCATTAAGAATTTTAATTCGATTAGAGTTAAGACAAATTAACTCAATTATTAATAATAATCAATTATATAATGTAATTGTTACTATTCATGCTTTTATTATAATTTTCTTTATAACTATACCAATCGTAATTGGAGGTTTTGGTAATTGATTAATTCCAATAATAATAGGATGTCCTGACATATCATTTCCACGATTAAATAATATTAGATTTTGACTTTTACCCCCTTCTTTAATAATAATAATTAGTAGATTCCTAATTAATAATGGAACAGGAACAGGTTGAACTATTTACCCCCCTCTTTCAAATAATATCGCACATAATAATATTTCAGTAGATCTAACAATTTTTTC…	Eukaryota	Metazoa	Arthropoda	Insecta	Hemiptera	Aphididae	Euceraphis	Euceraphis betulae	100	2016	Grimstad
BLADLUS_1_F08	AACTTTATACTTTCTTTTTGGTATCTGATCAGGAATAATTGGATCATCATTAAGAATTTTAATTCGATTAGAATTAAGACAAATTAATTCAATTATTAATAATAATCAATTATATAATGTAATTGTAACTATTCATGCTTTTATTATAATTTTTTTTATAACTATACCAATTGTAATTGGAGGTTTTGGTAATTGATTAATTCCAATAATAATAGGATGTCCTGACATATCATTCCCACGATTAAATAATATTAGATTTTGACTTCTACCTCCTTCTTTAATAATAATAATTAGAAGTTTCCTAATTAACAATGGAACAGGAACAGGTTGAACTATTTACCCCCCTCTTTCAAATAATATTGCACATAATAATATTTCAGTAGACCTAACAATTTTTTC…	Eukaryota	Metazoa	Arthropoda	Insecta	Hemiptera	Aphididae	Euceraphis	Euceraphis papyrifericola	100	2016	Grimstad
BLADLUS_1_A12	AACTTTATATTTTTTATTTGGTATTTGATCAGGTATAATTGGCTCATCACTTAGAATTTTAATTCGATTAGAATTAAGACAAATTAATTCAATTATTAATAATAACCAATTATATAATGTAATTGTTACAATTCATGCTTTCATTATAATTTTTTTTATAACAATACCAATTGTTATTGGTGGTTTTGGAAACTGATTAATTCCTATAATAATAGGATGTCCAGATATATCATTTCCACGTTTAAATAATATTAGATTTTGATTACTACCTCCATCATTAATAATAATAATTTGCAGATTTTTAATTAATAATGGAACAGGAACAGGATGAACTATTTATCCACCTTTATCAAATAATATTGCACATAATAATATTTCAGTTGACTTAACTATTTTTTC…	Eukaryota	Metazoa	Arthropoda	Insecta	Hemiptera	Aphididae	Hyperomyzus	Hyperomyzus lactucae	100	2016	Grimstad
BLADLUS_1_B10	AACTTTATATTTTTTATTTGGTATTTGATCAGGTATAATTGGCTCATCACTTAGAATTTTAATTCGATTAGAATTAAGACAAATTAATTCAATTATTAATAATAACCAATTATATAATGTAATTGTTACAATTCATGCTTTCATTATAATTTTTTTTATAACAATACCAATTGTTATTGGTGGTTTTGGAAACTGATTAATTCCTATAATAATAGGATGTCCAGATATATCATTTCCACGTTTAAATAATATTAGATTTTGATTACTACCTCCATCATTAATAATAATAATTTGCAGATTTTTAATTAATAATGGAACAGGAACAGGATGAACTATTTATCCACCTTTATCAAATAATATTGCACATAATAATATTTCAGTTGACTTAACTATTTTTTC…	Eukaryota	Metazoa	Arthropoda	Insecta	Hemiptera	Aphididae	Hyperomyzus	Hyperomyzus lactucae	100	2016	Grimstad
BLADLUS_1_B12	AACTTTATATTTTTTATTTGGTATTTGATCAGGTATAATTGGCTCATCACTTAGAATTTTAATTCGATTAGAATTAAGACAAATTAATTCAATTATTAATAATAACCAATTATATAATGTAATTGTTACAATTCATGCTTTCATTATAATTTTTTTTATAACAATACCAATTGTTATTGGTGGTTTTGGAAACTGATTAATTCCTATAATAATAGGATGTCCAGATATATCATTTCCACGTTTAAATAATATTAGATTTTGATTACTACCTCCATCATTAATAATAATAATTTGCAGATTTTTAATTAATAATGGAACAGGAACAGGATGAACTATTTATCCACCTTTATCAAATAATATTGCACATAATAATATTTCAGTTGACTTAACTATTTTTTC…	Eukaryota	Metazoa	Arthropoda	Insecta	Hemiptera	Aphididae	Hyperomyzus	Hyperomyzus lactucae	100	2016	Grimstad
BLADLUS_1_D01	AACTTTATATTTTTTATTTGGTATTTGATCAGGTATAATTGGCTCATCACTTAGAATTTTAATTCGATTAGAATTAAGACAAATTAATTCAATTATTAATAATAACCAATTATATAATGTAATTGTTACAATTCATGCTTTCATTATAATTTTTTTTATAACAATACCAATTGTTATTGGTGGTTTTGGAAACTGATTAATTCCTATAATAATAGGATGTCCAGATATATCATTTCCACGTTTAAATAATATTAGATTTTGATTACTACCTCCATCATTAATAATAATAATTTGCAGATTTTTAATTAATAATGGAACAGGAACAGGATGAACTATTTATCCACCTTTATCAAATAATATTGCACATAATAATATTTCAGTTGACTTAACTATTTTTTC…	Eukaryota	Metazoa	Arthropoda	Insecta	Hemiptera	Aphididae	Hyperomyzus	Hyperomyzus lactucae	100	2016	Grimstad
BLADLUS_1_E01	AACTTTATATTTTTTATTTGGTATTTGATCAGGTATAATTGGCTCATCACTTAGAATTTTAATTCGATTAGAATTAAGACAAATTAATTCAATTATTAATAATAACCAATTATATAATGTAATTGTTACAATTCATGCTTTCATTATAATTTTTTTTATAACAATACCAATTGTTATTGGTGGTTTTGGAAACTGATTAATTCCTATAATAATAGGATGTCCAGATATATCATTTCCACGTTTAAATAATATTAGATTTTGATTACTACCTCCATCATTAATAATAATAATTTGCAGATTTTTAATTAATAATGGAACAGGAACAGGATGAACTATTTATCCACCTTTATCAAATAATATTGCACATAATAATATTTCAGTTGACTTAACTATTTTTTC…	Eukaryota	Metazoa	Arthropoda	Insecta	Hemiptera	Aphididae	Hyperomyzus	Hyperomyzus lactucae	100	2016	Grimstad
BLADLUS_1_E02	AACTTTATATTTTTTATTTGGTATTTGATCAGGTATAATTGGCTCATCACTTAGAATTTTAATTCGATTAGAATTAAGACAAATTAATTCAATTATTAATAATAACCAATTATATAATGTAATTGTTACAATTCATGCTTTCATTATAATTTTTTTTATAACAATACCAATTGTTATTGGTGGTTTTGGAAACTGATTAATTCCTATAATAATAGGATGTCCAGATATATCATTTCCACGTTTAAATAATATTAGATTTTGATTACTACCTCCATCATTAATAATAATAATTTGCAGATTTTTAATTAATAATGGAACAGGAACAGGATGAACTATTTATCCACCTTTATCAAATAATATTGCACATAATAATATTTCAGTTGACTTAACTATTTTTTC…	Eukaryota	Metazoa	Arthropoda	Insecta	Hemiptera	Aphididae	Hyperomyzus	Hyperomyzus lactucae	100	2016	Grimstad
BLADLUS_1_F01	AACTTTATATTTTTTATTTGGTATTTGATCAGGTATAATTGGCTCATCACTTAGAATTTTAATTCGATTAGAATTAAGACAAATTAATTCAATTATTAATAATAACCAATTATATAATGTAATTGTTACAATTCATGCTTTCATTATAATTTTTTTTATAACAATACCAATTGTTATTGGTGGTTTTGGAAACTGATTAATTCCTATAATAATAGGATGTCCAGATATATCATTTCCACGTTTAAATAATATTAGATTTTGATTACTACCTCCATCATTAATAATAATAATTTGCAGATTTTTAATTAATAATGGAACAGGAACAGGATGAACTATTTATCCACCTTTATCAAATAATATTGCACATAATAATATTTCAGTTGACTTAACTATTTTTTC…	Eukaryota	Metazoa	Arthropoda	Insecta	Hemiptera	Aphididae	Hyperomyzus	Hyperomyzus lactucae	100	2016	Grimstad
BLADLUS_1_G01	AACTTTATATTTTTTATTTGGTATTTGATCAGGTATAATTGGCTCATCACTTAGAATTTTAATTCGATTAGAATTAAGACAAATTAATTCAATTATTAATAATAACCAATTATATAATGTAATTGTTACAATTCATGCTTTCATTATAATTTTTTTTATAACAATACCAATTGTTATTGGTGGTTTTGGAAACTGATTAATTCCTATAATAATAGGATGTCCAGATATATCATTTCCACGTTTAAATAATATTAGATTTTGATTACTACCTCCATCATTAATAATAATAATTTGCAGATTTTTAATTAATAATGGAACAGGAACAGGATGAACTATTTATCCACCTTTATCAAATAATATTGCACATAATAATATTTCAGTTGACTTAACTATTTTTTC…	Eukaryota	Metazoa	Arthropoda	Insecta	Hemiptera	Aphididae	Hyperomyzus	Hyperomyzus lactucae	100	2016	Grimstad
BLADLUS_1_H01	AACTTTATATTTTTTATTTGGTATTTGATCAGGTATAATTGGCTCATCACTTAGAATTTTAATTCGATTAGAATTAAGACAAATTAATTCAATTATTAATAATAACCAATTATATAATGTAATTGTTACAATTCATGCTTTCATTATAATTTTTTTTATAACAATACCAATTGTTATTGGTGGTTTTGGAAACTGATTAATTCCTATAATAATAGGATGTCCAGATATATCATTTCCACGTTTAAATAATATTAGATTTTGATTACTACCTCCATCATTAATAATAATAATTTGCAGATTTTTAATTAATAATGGAACAGGAACAGGATGAACTATTTATCCACCTTTATCAAATAATATTGCACATAATAATATTTCAGTTGACTTAACTATTTTTTC…	Eukaryota	Metazoa	Arthropoda	Insecta	Hemiptera	Aphididae	Hyperomyzus	Hyperomyzus lactucae	100	2016	Grimstad
Bladlus_2_G03	AACTTTATATTTTTTATTTGGTATTTGATCAGGTATAATTGGCTCATCACTTAGAATTTTAATTCGATTAGAATTAAGACAAATTAATTCAATTATTAATAATAACCAATTATATAATGTAATTGTTACAATTCATGCTTTCATTATAATTTTTTTTATAACAATACCAATTGTTATTGGTGGTTTTGGAAACTGATTAATTCCTATAATAATAGGATGTCCAGATATATCATTTCCACGTTTAAATAATATTAGATTTTGATTACTACCTCCATCATTAATAATAATAATTTGCAGATTTTTAATTAATAATGGAACAGGAACAGGATGAACTATTTATCCACCTTTATCAAATAATATTGCACATAATAATATTTCAGTTGACTTAACTATTTTTTC…	Eukaryota	Metazoa	Arthropoda	Insecta	Hemiptera	Aphididae	Hyperomyzus	Hyperomyzus lactucae	100	2016	Grimstad
Bladlus_2_E10	AACTTTATACTTTTTATTTGGTATTTGATCAGGGATAATTGGGTCTTCACTTAGAATTTTAATTCGTTTAGAACTTAGTCAAATTAATTCAATTATTAATAATAATCAATTATATAATGTTATTGTTACAATTCATGCTTTTATTATAATTTTTTTTATAACTATACCAATTGTAATTGGTGGTTTTGGAAATTGATTAATTCCTATAATAATAGGATGTCCTGATATATCATTTCCACGTTTAAATAATATTAGATTTTGATTATTACCACCTTCATTAATAATAATAATTTGTAGTTTTATTATTAATAACGGAACAGGAACAGGATGAACTATTTATCCTCCTTTATCAAACAATATTGCACATAATAATATTTCAGTTGATTTAACCATTTTTTC…	Eukaryota	Metazoa	Arthropoda	Insecta	Hemiptera	Aphididae	Macrosiphoniella	Macrosiphoniella oblonga	100	2016	Grimstad
Bladlus_3_D02	AACTTTATACTTTTTATTTGGTATTTGATCAGGGATAATTGGGTCTTCACTTAGAATTTTAATTCGTTTAGAACTTAGTCAAATTAATTCAATTATTAATAATAATCAATTATATAATGTTATTGTTACAATTCATGCTTTTATTATAATTTTTTTTATAACTATACCAATTGTAATTGGTGGTTTTGGAAATTGATTAATTCCTATAATAATAGGATGTCCTGATATATCATTTCCACGTTTAAATAATATTAGATTTTGATTATTACCACCTTCATTAATAATAATAATTTGTAGTTTTATTATTAATAACGGAACAGGAACAGGATGAACTATTTATCCTCCTTTATCAAACAATATTGCACATAATAATATTTCAGTTGATTTAACCATTTTTTC…	Eukaryota	Metazoa	Arthropoda	Insecta	Hemiptera	Aphididae	Macrosiphoniella	Macrosiphoniella oblonga	100	2016	Grimstad
Bladlus_3_F06	AACTTTATACTTTTTATTTGGTATTTGATCAGGGATAATTGGGTCTTCACTTAGAATTTTAATTCGTTTAGAACTTAGTCAAATTAATTCAATTATTAATAATAATCAATTATATAATGTTATTGTTACAATTCATGCTTTTATTATAATTTTTTTTATAACTATACCAATTGTAATTGGTGGTTTTGGAAATTGATTAATTCCTATAATAATAGGATGTCCTGATATATCATTTCCACGTTTAAATAATATTAGATTTTGATTATTACCACCTTCATTAATAATAATAATTTGTAGTTTTATTATTAATAACGGAACAGGAACAGGATGAACTATTTATCCTCCTTTATCAAACAATATTGCACATAATAATATTTCAGTTGATTTAACCATTTTTTC…	Eukaryota	Metazoa	Arthropoda	Insecta	Hemiptera	Aphididae	Macrosiphoniella	Macrosiphoniella oblonga	100	2016	Grimstad
BLADLUS_1_E12	AACTTTATACTTTTTATTTGGTATTTGATCAGGTATAATTGGATCATCTCTTAGAATTTTGATTCGATTAGAATTAAGACAAATTAATTCTATTATTAATAATAATCAATTATATAATGTAATTGTTACAATTCATGCTTTTATTATAATTTTTTTTATAACTATACCAATTGTAATTGGTGGATTTGGAAATTGATTAATTCCTATAATAATAGGATGTCCTGATATATCATTTCCACGTTTAAATAATATTAGATTTTGATTACTACCTCCATCATTAATAATAATAATTTGTAGATTTTTAATTAATAATGGAACAGGAACAGGATGAACAATTTATCCCCCTTTATCAAACAATATTGCACATAATAACATTTCAGTTGATTTAACTATTTTTTC…	Eukaryota	Metazoa	Arthropoda	Insecta	Hemiptera	Aphididae	Macrosiphum	Macrosiphum euphorbiae	100	2016	Grimstad
BLADLUS_1_G07	AACTTTATACTTTTTATTTGGTATTTGATCAGGTATAATTGGATCATCTCTTAGAATTTTGATTCGATTAGAATTAAGACAAATTAATTCTATTATTAATAATAATCAATTATATAATGTAATTGTTACAATTCATGCTTTTATTATAATTTTTTTTATAACTATACCAATTGTAATTGGTGGATTTGGAAATTGATTAATTCCTATAATAATAGGATGTCCTGATATATCATTTCCACGTTTAAATAATATTAGATTTTGATTACTACCTCCATCATTAATAATAATAATTTGTAGATTTTTAATTAATAATGGAACAGGAACAGGATGAACAATTTATCCCCCTTTATCAAACAATATTGCACATAATAACATTTCAGTTGATTTAACTATTTTTTC…	Eukaryota	Metazoa	Arthropoda	Insecta	Hemiptera	Aphididae	Macrosiphum	Macrosiphum euphorbiae	100	2016	Grimstad
Bladlus_2_B06	GATCAGGTATAATTGGATCATCTCTTAGAATTTTGATTCGATTAGAATTAAGACAAATTAATTCTATTATTAATAATAATCAATTATATAATGTAATTGTTACAATTCATGCTTTTATTATAATTTTTTTTATAACTATACCAATTGTAATTGGTGGATTTGGAAATTGATTAATTCCTATAATAATAGGATGTCCTGATATATCATTTCCACGTTTAAATAATATTAGATTTTGATTACTACCTCCATCATTAATAATAATAATTTGTAGATTTTTAATTAATAATGGAACAGGAACAGGATGAACAATTTATCCCCCTTTATCAAACAATATTGCACATAATAACATTTCAGTTGATTTAACTATTTTTTCTTTACATCTAGCAGGAATCTCATCAA…	Eukaryota	Metazoa	Arthropoda	Insecta	Hemiptera	Aphididae	Macrosiphum	Macrosiphum euphorbiae	100	2016	Grimstad
Bladlus_2_H10	AACTTTATACTTTTTATTTGGTATTTGATCAGGTATAATTGGATCATCTCTTAGAATTTTGATTCGATTAGAATTAAGACAAATTAATTCTATTATTAATAATAATCAATTATATAATGTAATTGTTACAATTCATGCTTTTATTATAATTTTTTTTATAACTATACCAATTGTAATTGGTGGATTTGGAAATTGATTAATTCCTATAATAATAGGATGTCCTGATATATCATTTCCACGTTTAAATAATATTAGATTTTGATTACTACCTCCATCATTAATAATAATAATTTGTAGATTTTTAATTAATAATGGAACAGGAACAGGATGAACAATTTATCCCCCTTTATCAAACAATATTGCACATAATAACATTTCAGTTGATTTAACTATTTTTTC…	Eukaryota	Metazoa	Arthropoda	Insecta	Hemiptera	Aphididae	Macrosiphum	Macrosiphum euphorbiae	100	2016	Grimstad
Bladlus_3_E06	AACTTTATACTTTTTATTTGGTATTTGATCAGGTATAATTGGATCATCTCTTAGAATTTTGATTCGATTAGAATTAAGACAAATTAATTCTATTATTAATAATAATCAATTATATAATGTAATTGTTACAATTCATGCTTTTATTATAATTTTTTTTATAACTATACCAATTGTAATTGGTGGATTTGGAAATTGATTAATTCCTATAATAATAGGATGTCCTGATATATCATTTCCACGTTTAAATAATATTAGATTTTGATTACTACCTCCATCATTAATAATAATAATTTGTAGATTTTTAATTAATAATGGAACAGGAACAGGATGAACAATTTATCCCCCTTTATCAAACAATATTGCACATAATAACATTTCAGTTGATTTAACTATTTTTTC…	Eukaryota	Metazoa	Arthropoda	Insecta	Hemiptera	Aphididae	Macrosiphum	Macrosiphum euphorbiae	100	2016	Grimstad
Bladlus_3_F05	AACTTTATACTTTTTATTTGGTATTTGATCAGGTATAATTGGATCATCTCTTAGAATTTTGATTCGATTAGAATTAAGACAAATTAATTCTATTATTAATAATAATCAATTATATAATGTAATTGTTACAATTCATGCTTTTATTATAATTTTTTTTATAACTATACCAATTGTAATTGGTGGATTTGGAAATTGATTAATTCCTATAATAATAGGATGTCCTGATATATCATTTCCACGTTTAAATAATATTAGATTTTGATTACTACCTCCATCATTAATAATAATAATTTGTAGATTTTTAATTAATAATGGAACAGGAACAGGATGAACAATTTATCCCCCTTTATCAAACAATATTGCACATAATAACATTTCAGTTGATTTAACTATTTTTTC…	Eukaryota	Metazoa	Arthropoda	Insecta	Hemiptera	Aphididae	Macrosiphum	Macrosiphum euphorbiae	100	2016	Grimstad
Bladlus_2_D09	AACTTTATACTTTTTATTTGGTATTTGATCAGGTATAATTGGATCATCTCTTAGAATTTTAATTCGTCTAGAACTAAGACAAATTAATTCTATTATTAATAATAATCAATTATACAATGTAATTGTAACAATTCATGCTTTTATTATAATTTTTTTTATAACAATACCAATTGTAATTGGTGGATTTGGAAATTGATTAATCCCTATAATAATAGGTTGCCCTGATATATCATTCCCACGTTTAAATAACATTAGATTTTGATTATTACCCCCATCATTAATAATAATAATTTGTAGTTTTTTAATTAATAATGGAACAGGAACAGGATGAACTATTTATCCACCTTTATCAAATAACATTGCACATAACAATATTTCAGTTGATTTAACTATTTTTTC…	Eukaryota	Metazoa	Arthropoda	Insecta	Hemiptera	Aphididae	Metopolophium	Metopolophium dirhodum	100	2016	Grimstad
BLADLUS_1_B02	AACTTTATACTTTTTATTTGGAATTTGAGCAGGTATAATCGGATCTTCATTAAGAATCTTAATCCGATTAGAGTTAAGACAAATTAATTCAATTATTAATAATAATCAATTATATAATGTAATTGTAACAATTCATGCTTTTATTATAATTTTTTTTATAACTATACCTATTGTAATTGGGGGATTTGGGAATTGATTAATTCCTTTAATAATAGGATGCCCTGACATATCATTTCCACGATTAAATAACATTAGATTCTGATTACTACCACCCTCATTAATAATAATAATCTGTAGTTTTATAATTAATAATGGAACAGGAACAGGATGAACTATTTATCCACCCTTATCTAACAATATTGCTCATAATAATATTTCAGTAGATTTAACAATTTTTTC…	Eukaryota	Metazoa	Arthropoda	Insecta	Hemiptera	Aphididae	Myzocallis	Myzocallis coryli	100	2016	Grimstad
BLADLUS_1_D11	AACTTTATACTTTTTATTTGGAATTTGAGCAGGTATAATCGGATCTTCATTAAGAATCTTAATCCGATTAGAGTTAAGACAAATTAATTCAATTATTAATAATAATCAATTATATAATGTAATTGTAACAATTCATGCTTTTATTATAATTTTTTTTATAACTATACCTATTGTAATTGGGGGATTTGGGAATTGATTAATTCCTTTAATAATAGGATGCCCTGACATATCATTTCCACGATTAAATAACATTAGATTCTGATTACTACCACCCTCATTAATAATAATAATCTGTAGTTTTATAATTAATAATGGAACAGGAACAGGATGAACTATTTATCCACCCTTATCTAACAATATTGCTCATAATAATATTTCAGTAGATTTAACAATTTTTTC…	Eukaryota	Metazoa	Arthropoda	Insecta	Hemiptera	Aphididae	Myzocallis	Myzocallis coryli	100	2016	Grimstad
Bladlus_2_B02	AACTTTATACTTTTTATTTGGAATTTGAGCAGGTATAATCGGATCTTCATTAAGAATCTTAATCCGATTAGAGTTAAGACAAATTAATTCAATTATTAATAATAATCAATTATATAATGTAATTGTAACAATTCATGCTTTTATTATAATTTTTTTTATAACTATACCTATTGTAATTGGGGGATTTGGGAATTGATTAATTCCTTTAATAATAGGATGCCCTGACATATCATTTCCACGATTAAATAACATTAGATTCTGATTACTACCACCCTCATTAATAATAATAATCTGTAGTTTTATAATTAATAATGGAACAGGAACAGGATGAACTATTTATCCACCCTTATCTAACAATATTGCTCATAATAATATTTCAGTAGATTTAACAATTTTTTC…	Eukaryota	Metazoa	Arthropoda	Insecta	Hemiptera	Aphididae	Myzocallis	Myzocallis coryli	100	2016	Grimstad
Bladlus_2_C02	AACTTTATACTTTTTATTTGGAATTTGAGCAGGTATAATCGGATCTTCATTAAGAATCTTAATCCGATTAGAGTTAAGACAAATTAATTCAATTATTAATAATAATCAATTATATAATGTAATTGTAACAATTCATGCTTTTATTATAATTTTTTTTATAACTATACCTATTGTAATTGGGGGATTTGGGAATTGATTAATTCCTTTAATAATAGGATGCCCTGACATATCATTTCCACGATTAAATAACATTAGATTCTGATTACTACCACCCTCATTAATAATAATAATCTGTAGTTTTATAATTAATAATGGAACAGGAACAGGATGAACTATTTATCCACCCTTATCTAACAATATTGCTCATAATAATATTTCAGTAGATTTAACAATTTTTTC…	Eukaryota	Metazoa	Arthropoda	Insecta	Hemiptera	Aphididae	Myzocallis	Myzocallis coryli	100	2016	Grimstad
BLADLUS_1_H03	AACTTTATATTTTCTATTTGGTATTTGATCAGGTATAATTGGCTCATCTCTTAGAATTTTAATTCGTCTTGAATTAAGACAAATTAATTCAATTATTAATAATAATCAATTATATAATGTAATTGTAACAATTCATGCTTTTATTATAATTTTTTTTATAACAATACCTATTGTAATTGGAGGTTTTGGGAACTGATTAATTCCTATAATAATAGGATGTCCTGATATATCATTCCCGCGATTAAATAATATTAGTTTCTGATTGCTTCCCCCATCATTAATAATAATAATTTGTAGATTTTTAATTAATAATGGAACAGGAACAGGATGAACTATTTATCCACCATTATCAAATAATATCGCACATAATAATATTTCAGTAGACTTAACTATTTTTTC…	Eukaryota	Metazoa	Arthropoda	Insecta	Hemiptera	Aphididae	Myzus	Myzus cerasi	100	2016	Grimstad
Bladlus_2_A05	AACTTTATATTTTCTATTTGGTATTTGATCAGGTATAATTGGCTCATCTCTTAGAATTTTAATTCGTCTTGAATTAAGACAAATTAATTCAATTATTAATAATAATCAATTATATAATGTAATTGTAACAATTCATGCTTTTATTATAATTTTTTTTATAACAATACCTATTGTAATTGGAGGTTTTGGGAACTGATTAATTCCTATAATAATAGGATGTCCTGATATATCATTCCCGCGATTAAATAATATTAGTTTCTGATTGCTTCCCCCATCATTAATAATAATAATTTGTAGATTTTTAATTAATAATGGAACAGGAACAGGATGAACTATTTATCCACCATTATCAAATAATATCGCACATAATAATATTTCAGTAGACTTAACTATTTTTTC…	Eukaryota	Metazoa	Arthropoda	Insecta	Hemiptera	Aphididae	Myzus	Myzus cerasi	100	2016	Grimstad
BLADLUS_1_D05	AACTTTATACTTCTTATTTGGAATTTGATCAGGAATAATTGGATCCTCATTAAGAATCTTAATTCGATTAGAATTAAGACAAATTAACTCTATTATCAATAATAATCAATTATATAATGTTATTGTCACAATTCATGCTTTTATTATAATTTTTTTTATAACAATACCTATTGTCATTGGAGGATTCGGAAATTGATTGATCCCATTAATAATAGGATCCCCTGATATATCATTTCCACGACTTAATAATATTAGTTTTTGAATATTACCCCCTTCATTAATAATGATAATTGCAAGATTCATAATCAATAATGGAACAGGAACAGGATGAACAATTTATCCCCCTTTATCAAATAATATTGCACATAATAATATCTCAGTAGACTTAACTATTTTTTC…	Eukaryota	Metazoa	Arthropoda	Insecta	Hemiptera	Aphididae	Periphyllus	Periphyllus testudinaceus	100	2016	Grimstad
BLADLUS_1_H10	AACTTTATATTTTTTATTTGGTATTTGATCAGGTATAATTGGATCATCACTTAGAATTTTAATTCGTCTTGAATTAAGACAAATTAATTCAATTATTAATAACAATCAACTATATAATGTTATCGTTACAATTCATGCTTTTATTATAATTTTTTTTATAACAATACCAATTGTAATTGGTGGATTTGGAAATTGATTAATTCCTATAATAATAGGATGCCCTGATATATCTTTCCCACGATTAAATAATATTAGATTCTGAATATTACCACCATCATTAATAATAATAATTTGTAGTTTTTTAATTAACAATGGAACAGGAACAGGATGAACTATCTATCCACCCTTATCAAATAATATTGCACATAATAATATTTCAGTTGATTTAACTATTTTTTC…	Eukaryota	Metazoa	Arthropoda	Insecta	Hemiptera	Aphididae	Phorodon	Phorodon humuli	100	2016	Grimstad
BLADLUS_1_F11	AACTTTATATTTTCTTTTTGGAATCTGATCAGGAATAATTGGATCATCATTAAGAATTTTAATTCGATTAGAATTAAGTCAAATTAATTCAATTATTAACAATAACCAATTATATAATGTAATTGTAACAATCCATGCATTTATTATAATTTTTTTTATAACTATACCAATTGTAATTGGAGGATTTGGAAATTGATTAATTCCTTTAATAATAGGATCACCTGATATATCATTCCCTCGTTTAAATAATATTAGATTTTGACTTTTACCTCCTTCTTTAATAATAATAATTTCAAGATTTTTAATTAATAACGGAACAGGAACTGGATGAACTATTTACCCACCATTATCTAATAATATTGCTCATAATAATATTTCAGTAGATTTAACAATTTTTTC…	Eukaryota	Metazoa	Arthropoda	Insecta	Hemiptera	Aphididae	Phyllaphis	Phyllaphis fagi	100	2016	Grimstad
Bladlus_3_C05	AACTTTATACTTTCTATTTGGTATTTGATCAGGAATAATTGGGTCATCTTTAAGAATTTTAATTCGATTAGAATTAAGACAAATTAATTCTATTATTAATAATAATCAATTATATAATGTAATTGTTACAATTCATGCTTTTATTATAATTTTTTTTATAACTATACCAATTGTAATTGGAGGATTTGGTAATTGATTAATTCCAATAATAATAGGATGCCCTGATATATCATTTCCTCGACTTAATAATATTAGATTTTGATTATTACCCCCTTCATTAATAATAATAATTTCTAGATTTTTAATTAATAACGGAACAGGAACAGGTTGAACAATTTACCCACCATTATCTAATAATATTGCTCATAACAATATTTCAGTAGATTTAACAATCTTTTC…	Eukaryota	Metazoa	Arthropoda	Insecta	Hemiptera	Aphididae	Pterocallis	Pterocallis alni	100	2016	Grimstad
Bladlus_3_G05	AACTTTATACTTTCTATTTGGTATTTGATCAGGAATAATTGGGTCATCTTTAAGAATTTTAATTCGATTAGAATTAAGACAAATTAATTCTATTATTAATAATAATCAATTATATAATGTAATTGTTACAATTCATGCTTTTATTATAATTTTTTTTATAACTATACCAATTGTAATTGGAGGATTTGGTAATTGATTAATTCCAATAATAATAGGATGCCCTGATATATCATTTCCTCGACTTAATAATATTAGATTTTGATTATTACCCCCTTCATTAATAATAATAATTTCTAGATTTTTAATTAATAACGGAACAGGAACAGGTTGAACAATTTACCCACCATTATCTAATAATATTGCTCATAACAATATTTCAGTAGATTTAACAATCTTTTC…	Eukaryota	Metazoa	Arthropoda	Insecta	Hemiptera	Aphididae	Pterocallis	Pterocallis alni	100	2016	Grimstad
Bladlus_2_F10	AACTTTATATTTTTTATTTGGTATTTGATCAGGTATAATCGGATCATCTCTTAGAATTTTAATTCGACTTGAATTAAGACAAATTAATTCAATTATCAATAATAATCAATTATATAATGTAATTGTTACAATTCATGCTTTTATTATAATTTTTTTTATAACTATACCAATTGTTATTGGTGGTTTCGGAAATTGATTAATCCCTATAATAATAGGGTGTCCTGATATATCATTCCCACGATTAAATAATATTAGATTCTGATTATTGCCCCCTTCATTAATAATAATAATTTGTAGTTTTTTAATTAATAATGGAACAGGAACAGGATGAACAATTTATCCACCATTATCTAATAATATTGCTCATAATAATATTTCAGTTGATTTAACAATTTTTTC…	Eukaryota	Metazoa	Arthropoda	Insecta	Hemiptera	Aphididae	Rhopalosiphum	Rhopalosiphum maidis	100	2016	Grimstad
Bladlus_3_H06	AACTTTATATTTTTTATTTGGTATTTGATCAGGTATAATTGGCTCATCACTTAGAATTTTAATTCGATTAGAATTAAGTCAAATTAATTCAATTATTAATAATAATCAATTATATAATGTAATTGTAACAATTCACGCTTTTATTATAATTTTTTTTATAACTATACCAATTGTTATTGGTGGTTTTGGAAATTGATTAATTCCTATAATAATAGGATGTCCTGATATATCATTTCCACGATTAAATAATATTAGATTTTGATTATTGCCCCCTTCATTAATAATAATAATTTGTAGTTTTATAATTAATAATGGAACAGGAACAGGATGAACAATTTATCCCCCTTTATCTAATAATATTGCTCATAATAATATTTCAGTTGATTTAACAATTTTTTC…	Eukaryota	Metazoa	Arthropoda	Insecta	Hemiptera	Aphididae	Rhopalosiphum	Rhopalosiphum insertum	100	2016	Grimstad
BLADLUS_1_E07	AACTTTATATTTTTTATTTGGTATTTGATCAGGTATAATTGGTTCATCCCTTAGAATCTTAATTCGATTAGAACTAAGTCAAATTAATTCAATTATTAATAATAATCAATTATATAATGTAATTGTTACAATTCACGCTTTTATTATAATTTTTTTTATAACTATACCAATTGTTATTGGTGGTTTTGGGAATTGACTAATTCCTATAATAATAGGATGCCCTGATATATCATTTCCACGATTAAATAATATTAGATTTTGACTATTACCCCCTTCATTAATAATAATAATTTGTAGTTTTATAATTAATAACGGAACAGGAACAGGATGAACAATTTATCCTCCTTTATCTAATAATATTGCTCATAATAATATTTCAGTTGATTTAACAATTTTTTC…	Eukaryota	Metazoa	Arthropoda	Insecta	Hemiptera	Aphididae	Rhopalosiphum	Rhopalosiphum padi	100	2016	Grimstad
BLADLUS_1_F07	AACTTTATATTTTTTATTTGGTATTTGATCAGGTATAATTGGTTCATCCCTTAGAATCTTAATTCGATTAGAACTAAGTCAAATTAATTCAATTATTAATAATAATCAATTATATAATGTAATTGTTACAATTCACGCTTTTATTATAATTTTTTTTATAACTATACCAATTGTTATTGGTGGTTTTGGGAATTGACTAATTCCTATAATAATAGGATGCCCTGATATATCATTTCCACGATTAAATAATATTAGATTTTGACTATTACCCCCTTCATTAATAATAATAATTTGTAGTTTTATAATTAATAACGGAACAGGAACAGGATGAACAATTTATCCTCCTTTATCTAATAATATTGCTCATAATAATATTTCAGTTGATTTAACAATTTTTTC…	Eukaryota	Metazoa	Arthropoda	Insecta	Hemiptera	Aphididae	Rhopalosiphum	Rhopalosiphum padi	100	2016	Grimstad
BLADLUS_1_H05	AACTTTATATTTTTTATTTGGTATTTGATCAGGTATAATTGGTTCATCCCTTAGAATCTTAATTCGATTAGAACTAAGTCAAATTAATTCAATTATTAATAATAATCAATTATATAATGTAATTGTTACAATTCACGCTTTTATTATAATTTTTTTTATAACTATACCAATTGTTATTGGTGGTTTTGGGAATTGACTAATTCCTATAATAATAGGATGCCCTGATATATCATTTCCACGATTAAATAATATTAGATTTTGACTATTACCCCCTTCATTAATAATAATAATTTGTAGTTTTATAATTAATAACGGAACAGGAACAGGATGAACAATTTATCCTCCTTTATCTAATAATATTGCTCATAATAATATTTCAGTTGATTTAACAATTTTTTC…	Eukaryota	Metazoa	Arthropoda	Insecta	Hemiptera	Aphididae	Rhopalosiphum	Rhopalosiphum padi	100	2016	Grimstad
Bladlus_2_A04	AACTTTATATTTTTTATTTGGTATTTGATCAGGTATAATTGGTTCATCCCTTAGAATCTTAATTCGATTAGAACTAAGTCAAATTAATTCAATTATTAATAATAATCAATTATATAATGTAATTGTTACAATTCACGCTTTTATTATAATTTTTTTTATAACTATACCAATTGTTATTGGTGGTTTTGGGAATTGACTAATTCCTATAATAATAGGATGCCCTGATATATCATTTCCACGATTAAATAATATTAGATTTTGACTATTACCCCCTTCATTAATAATAATAATTTGTAGTTTTATAATTAATAACGGAACAGGAACAGGATGAACAATTTATCCTCCTTTATCTAATAATATTGCTCATAATAATATTTCAGTTGATTTAACAATTTTTTC…	Eukaryota	Metazoa	Arthropoda	Insecta	Hemiptera	Aphididae	Rhopalosiphum	Rhopalosiphum padi	100	2016	Grimstad
Bladlus_2_C03	AACTTTATATTTTTTATTTGGTATTTGATCAGGTATAATTGGTTCATCCCTTAGAATCTTAATTCGATTAGAACTAAGTCAAATTAATTCAATTATTAATAATAATCAATTATATAATGTAATTGTTACAATTCACGCTTTTATTATAATTTTTTTTATAACTATACCAATTGTTATTGGTGGTTTTGGGAATTGACTAATTCCTATAATAATAGGATGCCCTGATATATCATTTCCACGATTAAATAATATTAGATTTTGACTATTACCCCCTTCATTAATAATAATAATTTGTAGTTTTATAATTAATAACGGAACAGGAACAGGATGAACAATTTATCCTCCTTTATCTAATAATATTGCTCATAATAATATTTCAGTTGATTTAACAATTTTTTC…	Eukaryota	Metazoa	Arthropoda	Insecta	Hemiptera	Aphididae	Rhopalosiphum	Rhopalosiphum padi	100	2016	Grimstad
Bladlus_2_D05	AACTTTATATTTTTTATTTGGTATTTGATCAGGTATAATTGGTTCATCCCTTAGAATCTTAATTCGATTAGAACTAAGTCAAATTAATTCAATTATTAATAATAATCAATTATATAATGTAATTGTTACAATTCACGCTTTTATTATAATTTTTTTTATAACTATACCAATTGTTATTGGTGGTTTTGGAAATTGACTAATTCCTATAATAATAGGATGCCCTGATATATCATTTCCACGATTAAATAATATTAGATTTTGACTATTACCCCCTTCATTAATAATAATAATTTGTAGTTTTATAATTAATAACGGAACAGGAACAGGATGAACAATTTATCCTCCTTTATCTAATAATATTGCTCATAATAATATTTCAGTTGATTTAACAATTTTTTC…	Eukaryota	Metazoa	Arthropoda	Insecta	Hemiptera	Aphididae	Rhopalosiphum	Rhopalosiphum padi	100	2016	Grimstad
Bladlus_2_E05	AACTTTATATTTTTTATTTGGTATTTGATCAGGTATAATTGGTTCATCCCTTAGAATCTTAATTCGATTAGAACTAAGTCAAATTAATTCAATTATTAATAATAATCAATTATATAATGTAATTGTTACAATTCACGCTTTTATTATAATTTTTTTTATAACTATACCAATTGTTATTGGTGGTTTTGGAAATTGACTAATTCCTATAATAATAGGATGCCCTGATATATCATTTCCACGATTAAATAATATTAGATTTTGACTATTACCCCCTTCATTAATAATAATAATTTGTAGTTTTATAATTAATAACGGAACAGGAACAGGATGAACAATTTATCCTCCTTTATCTAATAATATTGCTCATAATAATATTTCAGTTGATTTAACAATTTTTTC…	Eukaryota	Metazoa	Arthropoda	Insecta	Hemiptera	Aphididae	Rhopalosiphum	Rhopalosiphum padi	100	2016	Grimstad
Bladlus_2_F05	AACTTTATATTTTTTATTTGGTATTTGATCAGGTATAATTGGTTCATCCCTTAGAATCTTAATTCGATTAGAACTAAGTCAAATTAATTCAATTATTAATAATAATCAATTATATAATGTAATTGTTACAATTCACGCTTTTATTATAATTTTTTTTATAACTATACCAATTGTTATTGGTGGTTTTGGGAATTGACTAATTCCTATAATAATAGGATGCCCTGATATATCATTTCCACGATTAAATAATATTAGATTTTGACTATTACCCCCTTCATTAATAATAATAATTTGTAGTTTTATAATTAATAACGGAACAGGAACAGGATGAACAATTTATCCTCCTTTATCTAATAATATTGCTCATAATAATATTTCAGTTGATTTAACAATTTTTTC…	Eukaryota	Metazoa	Arthropoda	Insecta	Hemiptera	Aphididae	Rhopalosiphum	Rhopalosiphum padi	100	2016	Grimstad
Bladlus_2_G05	AACTTTATATTTTTTATTTGGTATTTGATCAGGTATAATTGGTTCATCCCTTAGAATCTTAATTCGATTAGAACTAAGTCAAATTAATTCAATTATTAATAATAATCAATTATATAATGTAATTGTTACAATTCACGCTTTTATTATAATTTTTTTTATAACTATACCAATTGTTATTGGTGGTTTTGGGAATTGACTAATTCCTATAATAATAGGATGCCCTGATATATCATTTCCACGATTAAATAATATTAGATTTTGACTATTACCCCCTTCATTAATAATAATAATTTGTAGTTTTATAATTAATAACGGAACAGGAACAGGATGAACAATTTATCCTCCTTTATCTAATAATATTGCTCATAATAATATTTCAGTTGATTTAACAATTTTTTC…	Eukaryota	Metazoa	Arthropoda	Insecta	Hemiptera	Aphididae	Rhopalosiphum	Rhopalosiphum padi	100	2016	Grimstad
Bladlus_2_H05	AACTTTATATTTTTTATTTGGTATTTGATCAGGTATAATTGGTTCATCCCTTAGAATCTTAATTCGATTAGAACTAAGTCAAATTAATTCAATTATTAATAATAATCAATTATATAATGTAATTGTTACAATTCACGCTTTTATTATAATTTTTTTTATAACTATACCAATTGTTATTGGTGGTTTTGGGAATTGACTAATTCCTATAATAATAGGATGCCCTGATATATCATTTCCACGATTAAATAATATTAGATTTTGACTATTACCCCCTTCATTAATAATAATAATTTGTAGTTTTATAATTAATAACGGAACAGGAACAGGATGAACAATTTATCCTCCTTTATCTAATAATATTGCTCATAATAATATTTCAGTTGATTTAACAATTTTTTC…	Eukaryota	Metazoa	Arthropoda	Insecta	Hemiptera	Aphididae	Rhopalosiphum	Rhopalosiphum padi	100	2016	Grimstad
Bladlus_3_A05	AACTTTATATTTTTTATTTGGTATTTGATCAGGTATAATTGGTTCATCCCTTAGAATCTTAATTCGATTAGAACTAAGTCAAATTAATTCAATTATTAATAATAATCAATTATATAATGTAATTGTTACAATTCACGCTTTTATTATAATTTTTTTTATAACTATACCAATTGTTATTGGTGGTTTTGGGAATTGACTAATTCCTATAATAATAGGATGCCCTGATATATCATTTCCACGATTAAATAATATTAGATTTTGACTATTACCCCCTTCATTAATAATAATAATTTGTAGTTTTATAATTAATAACGGAACAGGAACAGGATGAACAATTTATCCTCCTTTATCTAATAATATTGCTCATAATAATATTTCAGTTGATTTAACAATTTTTTC…	Eukaryota	Metazoa	Arthropoda	Insecta	Hemiptera	Aphididae	Rhopalosiphum	Rhopalosiphum padi	100	2016	Grimstad
Bladlus_3_E07	AACTTTATATTTTTTATTTGGTATTTGATCAGGTATAATTGGTTCATCCCTTAGAATCTTAATTCGATTAGAACTAAGTCAAATTAATTCAATTATTAATAATAATCAATTATATAATGTAATTGTTACAATTCACGCTTTTATTATAATTTTTTTTATAACTATACCAATTGTTATTGGTGGTTTTGGGAATTGACTAATTCCTATAATAATAGGATGCCCTGATATATCATTTCCACGATTAAATAATATTAGATTTTGACTATTACCCCCTTCATTAATAATAATAATTTGTAGTTTTATAATTAATAACGGAACAGGAACAGGATGAACAATTTATCCTCCTTTATCTAATAATATTGCTCATAATAATATTTCAGTTGATTTAACAATTTTTTC…	Eukaryota	Metazoa	Arthropoda	Insecta	Hemiptera	Aphididae	Rhopalosiphum	Rhopalosiphum padi	100	2016	Grimstad
Bladlus_3_H04	AACTTTATATTTTTTATTTGGTATTTGATCAGGTATAATTGGTTCATCCCTTAGAATCTTAATTCGATTAGAACTAAGTCAAATTAATTCAATTATTAATAATAATCAATTATATAATGTAATTGTTACAATTCACGCTTTTATTATAATTTTTTTTATAACTATACCAATTGTTATTGGTGGTTTTGGGAATTGACTAATTCCTATAATAATAGGATGCCCTGATATATCATTTCCACGATTAAATAATATTAGATTTTGACTATTACCCCCTTCATTAATAATAATAATTTGTAGTTTTATAATTAATAACGGAACAGGAACAGGATGAACAATTTATCCTCCTTTATCTAATAATATTGCTCATAATAATATTTCAGTTGATTTAACAATTTTTTC…	Eukaryota	Metazoa	Arthropoda	Insecta	Hemiptera	Aphididae	Rhopalosiphum	Rhopalosiphum padi	100	2016	Grimstad
Bladlus_2_A07	AACTCTATATTTCCTATTTGGTATTTGATCAGGTATAATTGGATCATCACTTAGAATTCTTATTCGTCTTGAATTAAGACAAATTAATTCAATTATTAATAATAATCAATTATATAATGTAATTGTTACAATCCATGCTTTTATTATAATTTTTTTTATAACTATACCAATTGTTATTGGTGGTTTTGGAAATTGATTAATTCCTATAATAATAGGATGTCCTGACATATCATTCCCACGTTTAAACAATATTAGATTTTGATTACTACCACCATCATTAATAATAATAATCTGTAGTTTCTTAATCAATAATGGAACAGGTACAGGATGAACTATTTACCCACCTTTATCAAATAATATTGCACATAATAATATTTCAGTCGATTTAACTATTTTTTC…	Eukaryota	Metazoa	Arthropoda	Insecta	Hemiptera	Aphididae	Sitobion	Sitobion avenae	100	2016	Grimstad
Bladlus_2_G06	AACTCTATATTTCCTATTTGGTATTTGATCAGGTATAATTGGATCATCACTTAGAATTCTTATTCGTCTTGAATTAAGACAAATTAATTCAATTATTAATAATAATCAATTATATAATGTAATTGTTACAATCCATGCTTTTATTATAATTTTTTTTATAACTATACCAATTGTTATTGGTGGTTTTGGAAATTGATTAATTCCTATAATAATAGGATGTCCTGACATATCATTCCCACGTTTAAACAATATTAGATTTTGATTACTACCACCATCATTAATAATAATAATCTGTAGTTTCTTAATCAATAATGGAACAGGTACAGGATGAACTATTTACCCACCTTTATCAAATAATATTGCACATAATAATATTTCAGTCGATTTAACTATTTTTTC…	Eukaryota	Metazoa	Arthropoda	Insecta	Hemiptera	Aphididae	Sitobion	Sitobion avenae	100	2016	Grimstad
Bladlus_2_H06	AACTCTATATTTCCTATTTGGTATTTGATCAGGTATAATTGGATCATCACTTAGAATTCTTATTCGTCTTGAATTAAGACAAATTAATTCAATTATTAATAATAATCAATTATATAATGTAATTGTTACAATCCATGCTTTTATTATAATTTTTTTTATAACTATACCAATTGTTATTGGTGGTTTTGGAAATTGATTAATTCCTATAATAATAGGATGTCCTGACATATCATTCCCACGTTTAAACAATATTAGATTTTGATTACTACCACCATCATTAATAATAATAATCTGTAGTTTCTTAATCAATAATGGAACAGGTACAGGATGAACTATTTACCCACCTTTATCAAATAATATTGCACATAATAATATTTCAGTCGATTTAACTATTTTTTC…	Eukaryota	Metazoa	Arthropoda	Insecta	Hemiptera	Aphididae	Sitobion	Sitobion avenae	100	2016	Grimstad
Bladlus_3_F07	AACTCTATATTTCCTATTTGGTATTTGATCAGGTATAATTGGATCATCACTTAGAATTCTTATTCGTCTTGAATTAAGACAAATTAATTCAATTATTAATAATAATCAATTATATAATGTAATTGTTACAATCCATGCTTTTATTATAATTTTTTTTATAACTATACCAATTGTTATTGGTGGTTTTGGAAATTGATTAATTCCTATAATAATAGGATGTCCTGACATATCATTCCCACGTTTAAACAATATTAGATTTTGATTACTACCACCATCATTAATAATAATAATCTGTAGTTTCTTAATCAATAATGGAACAGGTACAGGATGAACTATTTACCCACCTTTATCAAATAATATTGCACATAATAATATTTCAGTCGATTTAACTATTTTTTC…	Eukaryota	Metazoa	Arthropoda	Insecta	Hemiptera	Aphididae	Sitobion	Sitobion avenae	100	2016	Grimstad
Bladlus_2_B11	AATTTTATACTTTTTATTTGGAATTTGAGCAGGTATAATTGGATCATCCCTAAGAATTTTAATTCGATTAGAACTTAGACAAATCAATTCAATTATTAATAACAATCAATTATATAATGTAATTGTTACTATTCATGCTTTCATTATAATTTTTTTTATAACTATACCAATTGTAATTGGAGGATTTGGAAATTGATTAATTCCTATAATAATAGGATGCCCTGATATATCATTCCCACGATTAAATAATATTAGATTTTGATTATTACCCCCATCATTAATAATAATAATTTGTAGTTTCATAATTAATAACGGAACAGGAACAGGATGAACTATTTACCCCCCATTATCTAATAATATCGCTCATAATAATATCTCAGTTGATTTAACTATTTTCTC…	Eukaryota	Metazoa	Arthropoda	Insecta	Hemiptera	Aphididae	Tuberculatus	Tuberculatus annulatus	100	2016	Grimstad
Bladlus_2_E12	AATTTTATACTTTTTATTTGGAATTTGAGCAGGTATAATTGGATCATCCCTAAGAATTTTAATTCGATTAGAACTTAGACAAATCAATTCAATTATTAATAACAATCAATTATATAATGTAATTGTTACTATTCATGCTTTCATTATAATTTTTTTTATAACTATACCAATTGTAATTGGAGGATTTGGAAATTGATTAATTCCTATAATAATAGGATGCCCTGATATATCATTCCCACGATTAAATAATATTAGATTTTGATTATTACCCCCATCATTAATAATAATAATTTGTAGTTTCATAATTAATAACGGAACAGGAACAGGATGAACTATTTACCCCCCATTATCTAATAATATCGCTCATAATAATATCTCAGTTGATTTAACTATTTTCTC…	Eukaryota	Metazoa	Arthropoda	Insecta	Hemiptera	Aphididae	Tuberculatus	Tuberculatus annulatus	100	2016	Grimstad
Bladlus_3_B02	AATTTTATACTTTTTATTTGGAATTTGAGCAGGTATAATTGGATCATCCCTAAGAATTTTAATTCGATTAGAACTTAGACAAATCAATTCAATTATTAATAACAATCAATTATATAATGTAATTGTTACTATTCATGCTTTCATTATAATTTTTTTTATAACTATACCAATTGTAATTGGAGGATTTGGAAATTGATTAATTCCTATAATAATAGGATGCCCTGATATATCATTCCCACGATTAAATAATATTAGATTTTGATTATTACCCCCATCATTAATAATAATAATTTGTAGTTTCATAATTAATAACGGAACAGGAACAGGATGAACTATTTACCCCCCATTATCTAATAATATCGCTCATAATAATATCTCAGTTGATTTAACTATTTTCTC…	Eukaryota	Metazoa	Arthropoda	Insecta	Hemiptera	Aphididae	Tuberculatus	Tuberculatus annulatus	100	2016	Grimstad
Bladlus_3_F02	AACTTTATACTTTTTATTTGGTATTTGATCAGGAATAATTGGATCTTCACTTAGAATTTTGATTCGTTTAGAACTAAGACAAATTAATTCAATTATTAATAACAATCAATTATATAATGTTATTGTAACAATTCATGCTTTTATTATAATTTTTTTTATAACTATACCAATTGTAATTGGTGGATTCGGAAACTGATTAATTCCTATAATAATAGGATGCCCTGATATATCATTTCCGCGTCTAAATAATATTAGATTTTGATTATTACCTCCTTCATTAATAATAATAATTTGTAGTTTTTTAATTAATAATGGAACAGGAACAGGATGAACTATTTATCCACCTTTATCAAATAATATTGCACATAATAATATTTCAGTTGATTTAACAATTTTCTC…	Eukaryota	Metazoa	Arthropoda	Insecta	Hemiptera	Aphididae	Uroleucon	Uroleucon achilleae	100	2016	Grimstad
Bladlus_4_G07	AACTTTATACTTTTTATTTGGTATCTGATCAGGTATAATTGGATCATCACTTAGAATCTTAATTCGACTAGAATTAAGACAAATTAATTCAATTATTAATAACAATCAATTATATAATGTAATTGTAACAATTCATGCTTTTATTATAATTTTTTTTATAACAATACCAATTGTAATTGGTGGTTTTGGAAATTGATTAATTCCTATAATAATAGGATGTCCTGATATATCATTTCCACGTCTAAATAATATTAGATTTTGATTACTACCCCCATCATTAATAATAATAATTTGTAGTTTTTTAATTAATAATGGTACAGGAACAGGATGAACTATTTATCCACCTTTATCAAATAATATTGCACATAATAATATTTCAGTTGATTTAACTATTTTTTC…	Eukaryota	Metazoa	Arthropoda	Insecta	Hemiptera	Aphididae	Amphorophora	Amphorophora rubi	100	2016	Grue
Bladlus_4_G10	AACTTTATATTTTTTATTTGGTATTTGATCAGGTATAATTGGTTCATCCCTTAGAATCTTAATTCGATTAGAACTAAGTCAAATTAATTCAATTATTAATAATAATCAATTATATAATGTAATTGTTACAATTCACGCTTTTATTATAATTTTTTTTATAACTATACCAATTGTTATTGGTGGTTTTGGGAATTGACTAATTCCTATAATAATAGGATGCCCTGATATATCATTTCCACGATTAAATAATATTAGATTTTGACTATTACCCCCTTCATTAATAATAATAATTTGTAGTTTTATAATTAATAACGGAACAGGAACAGGATGAACAATTTATCCTCCTTTATCTAATAATATTGCTCATAATAATATTTCAGTTGATTTAACAATTTTTTC…	Eukaryota	Metazoa	Arthropoda	Insecta	Hemiptera	Aphididae	Rhopalosiphum	Rhopalosiphum padi	100	2016	Grue
Bladlus_3_G10	AACTTTATATTTTCTATTTGGAATATGATCGGGTATAATTGGTTCATCACTAAGAATCTTAATCCGATTAGAATTAAGACAAATTAATTCAATTATTAATAATAATCAATTATATAATGTAATTGTTACAATTCATGCTTTTATTATAATTTTTTTTATAACTATACCAATTGTAATTGGAGGATTTGGAAATTGATTAATCCCTTTAATAATAGGATGCCCTGATATATCATTTCCACGATTAAATAATATTAGTTTTTGATTATTACCGCCATCATTAATAATAATAATTAGTAGTTTTATTATTAATAATGGAACAGGTACAGGATGAACTATTTATCCACCCCTATCTAATAATATTGCTCATAATAATATTTCTGTTGATTTAACCATCTTTTC…	Eukaryota	Metazoa	Arthropoda	Insecta	Hemiptera	Pemphigidae	Eriosoma	Eriosoma anncharlotteae	100	2016	Grue
Bladlus_4_C02	AACTTTATATTTTCTATTTGGAATTTGATCAGGAATAATTGGATCTTCACTTAGTATTTTAATTCGATTAGAATTAAGACAAATTAATTCAATTATTAATAATAATCAATTATATAATGTAATTGTTACAATTCATGCTTTCATTATAATTTTTTTTATAACTATACCAATTGTAATTGGAGGATTTGGAAATTGATTAATTCCCATAATAATAGGTTGTCCAGATATATCTTTCCCACGATTAAATAATATTAGATTTTGATTACTACCACCTTCATTAATAATAATAATCTGTAGATTTATAATTAATAATGGAACAGGAACAGGATGAACTATTTATCCACCTTTATCAAACAATATTGCTCATAATAACATTTCAGTTGATTTAACTATTTTCTC…	Eukaryota	Metazoa	Arthropoda	Insecta	Hemiptera	Aphididae	Aphis	Aphis coronillae	100	2016	Grue
Bladlus_4_D08	AACTTTATATTTTTTATTTGGTATTTGATCAGGTATAATTGGATCTTCACTTAGAATTTTAATTCGATTAGAATTAAGACAAATTAATTCAATTATTAATAATAATCAACTATATAATGTAATTGTTACAATTCATGCTTTTATTATAATTTTTTTTATAACTATACCAATTGTAATTGGAGGTTTTGGAAATTGATTAATTCCTATAATAATAGGATGCCCAGACATATCTTTCCCACGATTAAATAATATTAGATTTTGATTATTACCACCATCACTAATAATAATAATTTGTAGATTTATAATTAATAACGGAACAGGAACAGGATGAACTATTTATCCACCCCTATCAAATAATATTGCCCATAATAATATTTCAGTTGATTTAACTATTTTTTC…	Eukaryota	Metazoa	Arthropoda	Insecta	Hemiptera	Aphididae	Aphis	Aphis fabae	100	2016	Grue
Bladlus_4_H11	AACTTTATATTTTTTATTTGGTATTTGATCAGGTATAATTGGATCTTCACTTAGAATTTTAATTCGATTAGAATTAAGACAAATTAATTCAATTATTAATAATAATCAACTATATAATGTAATTGTTACAATTCATGCTTTTATTATAATTTTTTTTATAACTATACCAATTGTAATTGGAGGTTTTGGAAATTGATTAATTCCTATAATAATAGGATGCCCAGACATATCTTTCCCACGATTAAATAATATTAGATTTTGATTATTACCACCATCACTAATAATAATAATTTGTAGATTTATAATTAATAACGGAACAGGAACAGGATGAACTATTTATCCACCCCTATCAAATAATATTGCCCATAATAATATTTCAGTTGATTTAACTATTTTTTC…	Eukaryota	Metazoa	Arthropoda	Insecta	Hemiptera	Aphididae	Aphis	Aphis fabae	100	2016	Grue
Bladlus_3_E12	AACTTTATATTTTTTATTTGGTATTTGATCAGGTATAATTGGTTCTTCTCTTAGAATTTTAATCCGATTAGAATTAAGTCAAATTAATTCAATTATTAATAATAATCAATTATATAATGTAATTGTTACAATTCATGCTTTTATTATAATTTTTTTTATAACTATACCAATCGTTATTGGAGGTTTTGGAAATTGATTAATTCCTATAATAATAGGATGTCCAGATATATCTTTTCCACGACTAAATAATATTAGATTCTGATTATTACCACCCTCATTAATAATAATAATTTGCAGATTTATAATTAATAACGGAACAGGAACAGGATGAACTATTTATCCACCTTTATCAAATAATATTGCTCATAATAATATTTCAGTAGACTTAACTATTTTTTC…	Eukaryota	Metazoa	Arthropoda	Insecta	Hemiptera	Aphididae	Aphis	Aphis gossypii	100	2016	Grue
Bladlus_3_F10	AACTTTATATTTTTTATTTGGTATTTGATCAGGTATAATTGGATCTTCATTAAGAATTTTAATTCGATTAGAATTAAGTCAAATTAATTCAATTATTAATAATAATCAATTATATAATGTAATTGTTACAATTCATGCTTTTATTATAATTTTTTTTATAACTATACCAATTGTAATTGGAGGCTTTGGAAATTGATTAATCCCTATAATAATAGGTTGTCCAGATATATCTTTTCCACGACTAAATAATATCAGATTCTGATTATTACCACCTTCATTAATAATAATAATTTCCAGATTTATAATTAATAACGGAACAGGAACAGGATGAACTATTTATCCACCTTTATCAAATAATATTGCTCATAATAATATCTCAGTTGACTTAACTATTTTTTC…	Eukaryota	Metazoa	Arthropoda	Insecta	Hemiptera	Aphididae	Aphis	Aphis idaei	100	2016	Grue
Bladlus_4_A02	AACTTTATATTTTTTATTTGGTATTTGATCAGGTATAATTGGATCTTCATTAAGAATTTTAATTCGATTAGAATTAAGTCAAATTAATTCAATTATTAATAATAATCAATTATATAATGTAATTGTTACAATTCATGCTTTTATTATAATTTTTTTTATAACTATACCAATTGTAATTGGAGGCTTTGGAAATTGATTAATCCCTATAATAATAGGTTGTCCAGATATATCTTTTCCACGACTAAATAATATCAGATTCTGATTATTACCACCTTCATTAATAATAATAATTTCCAGATTTATAATTAATAACGGAACAGGAACAGGATGAACTATTTATCCACCTTTATCAAATAATATTGCTCATAATAATATCTCAGTTGACTTAACTATTTTTTC…	Eukaryota	Metazoa	Arthropoda	Insecta	Hemiptera	Aphididae	Aphis	Aphis idaei	100	2016	Grue
Bladlus_4_A07	AACTTTATATTTTTTATTTGGTATTTGATCAGGTATAATTGGATCTTCATTAAGAATTTTAATTCGATTAGAATTAAGTCAAATTAATTCAATTATTAATAATAATCAATTATATAATGTAATTGTTACAATTCATGCTTTTATTATAATTTTTTTTATAACTATACCAATTGTAATTGGAGGCTTTGGAAATTGATTAATCCCTATAATAATAGGTTGTCCAGATATATCTTTTCCACGACTAAATAATATCAGATTCTGATTATTACCACCTTCATTAATAATAATAATTTCCAGATTTATAATTAATAACGGAACAGGAACAGGATGAACTATTTATCCACCTTTATCAAATAATATTGCTCATAATAATATCTCAGTTGACTTAACTATTTTTTC…	Eukaryota	Metazoa	Arthropoda	Insecta	Hemiptera	Aphididae	Aphis	Aphis idaei	100	2016	Grue
Bladlus_4_B02	AACTTTATATTTTTTATTTGGTATTTGATCAGGTATAATTGGATCTTCATTAAGAATTTTAATTCGATTAGAATTAAGTCAAATTAATTCAATTATTAATAATAATCAATTATATAATGTAATTGTTACAATTCATGCTTTTATTATAATTTTTTTTATAACTATACCAATTGTAATTGGAGGCTTTGGAAATTGATTAATCCCTATAATAATAGGTTGTCCAGATATATCTTTTCCACGACTAAATAATATCAGATTCTGATTATTACCACCTTCATTAATAATAATAATTTCCAGATTTATAATTAATAACGGAACAGGAACAGGATGAACTATTTATCCACCTTTATCAAATAATATTGCTCATAATAATATCTCAGTTGACTTAACTATTTTTTC…	Eukaryota	Metazoa	Arthropoda	Insecta	Hemiptera	Aphididae	Aphis	Aphis idaei	100	2016	Grue
Bladlus_4_F01	AACTTTATATTTTTTATTTGGTATTTGATCAGGTATAATTGGATCTTCATTAAGAATTTTAATTCGATTAGAATTAAGTCAAATTAATTCAATTATTAATAATAATCAATTATATAATGTAATTGTTACAATTCATGCTTTTATTATAATTTTTTTTATAACTATACCAATTGTAATTGGAGGCTTTGGAAATTGATTAATCCCTATAATAATAGGTTGTCCAGATATATCTTTTCCACGACTAAATAATATCAGATTCTGATTATTACCACCTTCATTAATAATAATAATTTCCAGATTTATAATTAATAACGGAACAGGAACAGGATGAACTATTTATCCACCTTTATCAAATAATATTGCTCATAATAATATCTCAGTTGACTTAACTATTTTTTC…	Eukaryota	Metazoa	Arthropoda	Insecta	Hemiptera	Aphididae	Aphis	Aphis idaei	100	2016	Grue
Bladlus_4_G01	AACTTTATATTTTTTATTTGGTATTTGATCAGGTATAATTGGATCTTCATTAAGAATTTTAATTCGATTAGAATTAAGTCAAATTAATTCAATTATTAATAATAATCAATTATATAATGTAATTGTTACAATTCATGCTTTTATTATAATTTTTTTTATAACTATACCAATTGTAATTGGAGGCTTTGGAAATTGATTAATCCCTATAATAATAGGTTGTCCAGATATATCTTTTCCACGACTAAATAATATCAGATTCTGATTATTACCACCTTCATTAATAATAATAATTTCCAGATTTATAATTAATAACGGAACAGGAACAGGATGAACTATTTATCCACCTTTATCAAATAATATTGCTCATAATAATATCTCAGTTGACTTAACTATTTTTTC…	Eukaryota	Metazoa	Arthropoda	Insecta	Hemiptera	Aphididae	Aphis	Aphis idaei	100	2016	Grue
Bladlus_4_G05	AACTTTATATTTTTTATTTGGTATTTGATCAGGTATAATTGGATCTTCATTAAGAATTTTAATTCGATTAGAATTAAGTCAAATTAATTCAATTATTAATAATAATCAATTATATAATGTAATTGTTACAATTCATGCTTTTATTATAATTTTTTTTATAACTATACCAATTGTAATTGGAGGCTTTGGAAATTGATTAATCCCTATAATAATAGGTTGTCCAGATATATCTTTTCCACGACTAAATAATATCAGATTCTGATTATTACCACCTTCATTAATAATAATAATTTCCAGATTTATAATTAATAACGGAACAGGAACAGGATGAACTATTTATCCACCTTTATCAAATAATATTGCTCATAATAATATCTCAGTTGACTTAACTATTTTTTC…	Eukaryota	Metazoa	Arthropoda	Insecta	Hemiptera	Aphididae	Aphis	Aphis idaei	100	2016	Grue
Bladlus_4_B08	AACTTTATATTTTTTATTTGGTATTTGATCAGGTATAATTGGTTCTTCTCTTAGAATTTTAATCCGATTAGAATTAAGTCAAATTAATTCAATTATTAATAATAATCAATTATATAATGTAATTGTTACAATTCATGCTTTTATTATAATTTTTTTTATAACTATACCAATCGTTATTGGAGGTTTTGGAAATTGATTAATTCCTATAATAATAGGATGTCCAGATATATCTTTTCCACGACTAAATAATATTAGATTCTGATTATTACCACCCTCATTAATAATAATAATTTGCAGATTTATAATTAATAACGGAACAGGAACAGGATGAACTATTTATCCACCTTTATCAAATAATATTGCTCATAATAATATTTCAGTAGACTTAACTATTTTTTC…	Eukaryota	Metazoa	Arthropoda	Insecta	Hemiptera	Aphididae	Aphis	Aphis gossypii	100	2016	Grue
Bladlus_4_E04	AACTTTATATTTTTTATTTGGTATTTGATCAGGTATAATTGGATCTTCACTTAGAATTTTAATTCGATTAGAATTAAGACAAATTAATTCAATTATTAATAATAATCAACTATATAATGTAATTGTTACAATTCATGCTTTTATTATAATTTTTTTTATAACTATACCAATTGTCATTGGAGGTTTTGGAAATTGATTAATTCCTATAATAATAGGATGCCCAGACATATCTTTCCCACGATTAAATAATATTAGATTTTGATTACTTCCACCATCATTAATAATAATAATTTGTAGATTTATAATTAATAATGGAACAGGAACAGGATGAACTATTTACCCACCTTTATCAAATAATATTGCTCATAATAATATTTCAGTTGATTTAACTATTTTCTC…	Eukaryota	Metazoa	Arthropoda	Insecta	Hemiptera	Aphididae	Aphis	Aphis rumicis	100	2016	Grue
Bladlus_4_D04	AACTTTATATTTTTTATTTGGTATTTGATCAGGTATAATTGGATCTTCACTTAGAATTTTAATTCGATTAGAATTAAGTCAAATCAATTCAATCATTAATAATAATCAATTATACAATGTAATTGTTACAATCCATGCTTTTATTATAATTTTTTTTATAACTATACCAATTGTAATTGGTGGATTTGGAAACTGATTAATTCCTATAATAATAGGATGCCCAGATATATCATTCCCACGACTAAATAATATTAGATTCTGATTATTGCCCCCATCATTAATAATAATAATCTGTAGATTCATAATTAATAATGGAACAGGAACAGGATGAACTATTTATCCCCCATTATCAAATAATATTGCCCATAATAATATCTCAGTTGATTTAACTATCTTTTC…	Eukaryota	Metazoa	Arthropoda	Insecta	Hemiptera	Aphididae	Aphis	Aphis sambuci	100	2016	Grue
Bladlus_3_B12	AACTTTATATTTTTTATTTGGTATTTGATCAGGAATAATTGGATCTTCACTTAGAATTTTGATTCGATTAGAACTAAGTCAAATCAATTCAATTATCAATAATAACCAATTATATAATGTAATTGTTACAATTCATGCTTTTATTATAATTTTTTTTATAACTATACCAATTGTAATTGGTGGATTTGGAAATTGATTAATTCCTATAATAATAGGATGTCCAGATATATCTTTTCCACGATTAAATAATATTAGATTCTGATTATTACCACCCTCATTAATAATAATAATTTGTAGATTCATAATTAATAATGGAACAGGAACAGGATGAACTATTTATCCACCTTTATCAAATAATATTGCTCATAATAATATTTCAGTTGATTTAACCATCTTCTC…	Eukaryota	Metazoa	Arthropoda	Insecta	Hemiptera	Aphididae	Aphis	Aphis gossypii	100	2016	Grue
Bladlus_4_A01	AACTTTATATTTTTTATTTGGTATTTGATCAGGAATAATTGGATCTTCACTTAGAATTTTGATTCGATTAGAACTAAGTCAAATCAATTCAATTATCAATAATAACCAATTATATAATGTAATTGTTACAATTCATGCTTTTATTATAATTTTTTTTATAACTATACCAATTGTAATTGGTGGATTTGGAAATTGATTAATTCCTATAATAATAGGATGTCCAGATATATCTTTTCCACGATTAAATAATATTAGATTCTGATTATTACCACCCTCATTAATAATAATAATTTGTAGATTCATAATTAATAATGGAACAGGAACAGGATGAACTATTTATCCACCTTTATCAAATAATATTGCTCATAATAATATTTCAGTTGATTTAACCATCTTCTC…	Eukaryota	Metazoa	Arthropoda	Insecta	Hemiptera	Aphididae	Aphis	Aphis gossypii	100	2016	Grue
Bladlus_4_A03	AACTTTATATTTTTTATTTGGTATTTGATCAGGAATAATTGGATCTTCACTTAGAATTTTGATTCGATTAGAACTAAGTCAAATCAATTCAATTATCAATAATAACCAATTATATAATGTAATTGTTACAATTCATGCTTTTATTATAATTTTTTTTATAACTATACCAATTGTAATTGGTGGATTTGGAAATTGATTAATTCCTATAATAATAGGATGTCCAGATATATCTTTTCCACGATTAAATAATATTAGATTCTGATTATTACCACCCTCATTAATAATAATAATTTGTAGATTCATAATTAATAATGGAACAGGAACAGGATGAACTATTTATCCACCTTTATCAAATAATATTGCTCATAATAATATTTCAGTTGATTTAACCATCTTCTC…	Eukaryota	Metazoa	Arthropoda	Insecta	Hemiptera	Aphididae	Aphis	Aphis gossypii	100	2016	Grue
Bladlus_4_B01	AACTTTATATTTTTTATTTGGTATTTGATCAGGAATAATTGGATCTTCACTTAGAATTTTGATTCGATTAGAACTAAGTCAAATCAATTCAATTATCAATAATAACCAATTATATAATGTAATTGTTACAATTCATGCTTTTATTATAATTTTTTTTATAACTATACCAATTGTAATTGGTGGATTTGGAAATTGATTAATTCCTATAATAATAGGATGTCCAGATATATCTTTTCCACGATTAAATAATATTAGATTCTGATTATTACCACCCTCATTAATAATAATAATTTGTAGATTCATAATTAATAATGGAACAGGAACAGGATGAACTATTTATCCACCTTTATCAAATAATATTGCTCATAATAATATTTCAGTTGATTTAACCATCTTCTC…	Eukaryota	Metazoa	Arthropoda	Insecta	Hemiptera	Aphididae	Aphis	Aphis gossypii	100	2016	Grue
Bladlus_4_B03	AACTTTATATTTTTTATTTGGTATTTGATCAGGAATAATTGGATCTTCACTTAGAATTTTGATTCGATTAGAACTAAGTCAAATCAATTCAATTATCAATAATAACCAATTATATAATGTAATTGTTACAATTCATGCTTTTATTATAATTTTTTTTATAACTATACCAATTGTAATTGGTGGATTTGGAAATTGATTAATTCCTATAATAATAGGATGTCCAGATATATCTTTTCCACGATTAAATAATATTAGATTCTGATTATTACCACCCTCATTAATAATAATAATTTGTAGATTCATAATTAATAATGGAACAGGAACAGGATGAACTATTTATCCACCTTTATCAAATAATATTGCTCATAATAATATTTCAGTTGATTTAACCATCTTCTC…	Eukaryota	Metazoa	Arthropoda	Insecta	Hemiptera	Aphididae	Aphis	Aphis gossypii	100	2016	Grue
Bladlus_4_C01	AACTTTATATTTTTTATTTGGTATTTGATCAGGAATAATTGGATCTTCACTTAGAATTTTGATTCGATTAGAACTAAGTCAAATCAATTCAATTATCAATAATAACCAATTATATAATGTAATTGTTACAATTCATGCTTTTATTATAATTTTTTTTATAACTATACCAATTGTAATTGGTGGATTTGGAAATTGATTAATTCCTATAATAATAGGATGTCCAGATATATCTTTTCCACGATTAAATAATATTAGATTCTGATTATTACCACCCTCATTAATAATAATAATTTGTAGATTCATAATTAATAATGGAACAGGAACAGGATGAACTATTTATCCACCTTTATCAAATAATATTGCTCATAATAATATTTCAGTTGATTTAACCATCTTCTC…	Eukaryota	Metazoa	Arthropoda	Insecta	Hemiptera	Aphididae	Aphis	Aphis gossypii	100	2016	Grue
Bladlus_4_C03	AACTTTATATTTTTTATTTGGTATTTGATCAGGAATAATTGGATCTTCACTTAGAATTTTGATTCGATTAGAACTAAGTCAAATCAATTCAATTATCAATAATAACCAATTATATAATGTAATTGTTACAATTCATGCTTTTATTATAATTTTTTTTATAACTATACCAATTGTAATTGGTGGATTTGGAAATTGATTAATTCCTATAATAATAGGATGTCCAGATATATCTTTTCCACGATTAAATAATATTAGATTCTGATTATTACCACCCTCATTAATAATAATAATTTGTAGATTCATAATTAATAATGGAACAGGAACAGGATGAACTATTTATCCACCTTTATCAAATAATATTGCTCATAATAATATTTCAGTTGATTTAACCATCTTCTC…	Eukaryota	Metazoa	Arthropoda	Insecta	Hemiptera	Aphididae	Aphis	Aphis gossypii	100	2016	Grue
Bladlus_4_D01	AACTTTATATTTTTTATTTGGTATTTGATCAGGAATAATTGGATCTTCACTTAGAATTTTGATTCGATTAGAACTAAGTCAAATCAATTCAATTATCAATAATAACCAATTATATAATGTAATTGTTACAATTCATGCTTTTATTATAATTTTTTTTATAACTATACCAATTGTAATTGGTGGATTTGGAAATTGATTAATTCCTATAATAATAGGATGTCCAGATATATCTTTTCCACGATTAAATAATATTAGATTCTGATTATTACCACCCTCATTAATAATAATAATTTGTAGATTCATAATTAATAATGGAACAGGAACAGGATGAACTATTTATCCACCTTTATCAAATAATATTGCTCATAATAATATTTCAGTTGATTTAACCATCTTCTC…	Eukaryota	Metazoa	Arthropoda	Insecta	Hemiptera	Aphididae	Aphis	Aphis gossypii	100	2016	Grue
Bladlus_4_D03	AACTTTATATTTTTTATTTGGTATTTGATCAGGAATAATTGGATCTTCACTTAGAATTTTGATTCGATTAGAACTAAGTCAAATCAATTCAATTATCAATAATAACCAATTATATAATGTAATTGTTACAATTCATGCTTTTATTATAATTTTTTTTATAACTATACCAATTGTAATTGGTGGATTTGGAAATTGATTAATTCCTATAATAATAGGATGTCCAGATATATCTTTTCCACGATTAAATAATATTAGATTCTGATTATTACCACCCTCATTAATAATAATAATTTGTAGATTCATAATTAATAATGGAACAGGAACAGGATGAACTATTTATCCACCTTTATCAAATAATATTGCTCATAATAATATTTCAGTTGATTTAACCATCTTCTC…	Eukaryota	Metazoa	Arthropoda	Insecta	Hemiptera	Aphididae	Aphis	Aphis gossypii	100	2016	Grue
Bladlus_4_E01	AACTTTATATTTTTTATTTGGTATTTGATCAGGAATAATTGGATCTTCACTTAGAATTTTGATTCGATTAGAACTAAGTCAAATCAATTCAATTATCAATAATAACCAATTATATAATGTAATTGTTACAATTCATGCTTTTATTATAATTTTTTTTATAACTATACCAATTGTAATTGGTGGATTTGGAAATTGATTAATTCCTATAATAATAGGATGTCCAGATATATCTTTTCCACGATTAAATAATATTAGATTCTGATTATTACCACCCTCATTAATAATAATAATTTGTAGATTCATAATTAATAATGGAACAGGAACAGGATGAACTATTTATCCACCTTTATCAAATAATATTGCTCATAATAATATTTCAGTTGATTTAACCATCTTCTC…	Eukaryota	Metazoa	Arthropoda	Insecta	Hemiptera	Aphididae	Aphis	Aphis gossypii	100	2016	Grue
Bladlus_4_H02	AACTTTATATTTTTTATTTGGTATTTGATCAGGAATAATTGGATCTTCACTTAGAATTTTGATTCGATTAGAACTAAGTCAAATCAATTCAATTATCAATAATAACCAATTATATAATGTAATTGTTACAATTCATGCTTTTATTATAATTTTTTTTATAACTATACCAATTGTAATTGGTGGATTTGGAAATTGATTAATTCCTATAATAATAGGATGTCCAGATATATCTTTTCCACGATTAAATAATATTAGATTCTGATTATTACCACCCTCATTAATAATAATAATTTGTAGATTCATAATTAATAATGGAACAGGAACAGGATGAACTATTTATCCACCTTTATCAAATAATATTGCTCATAATAATATTTCAGTTGATTTAACCATCTTCTC…	Eukaryota	Metazoa	Arthropoda	Insecta	Hemiptera	Aphididae	Aphis	Aphis gossypii	100	2016	Grue
Bladlus_4_A05	AACTTTATATTTTTTATTTGGCATTTGATCAGGAATAATTGGATCCTCACTTAGAATTTTAATTCGATTAGAATTAAGTCAAATTAATTCAATTATTAATAATAATCAATTATATAACGTAATTGTCACAATTCATGCTTTTATTATAATTTTTTTTATAACTATACCAATTGTTATTGGAGGTTTCGGAAATTGATTAATCCCAATAATAATAGGATGCCCAGATATATCCTTTCCACGATTAAATAATATTAGATTTTGATTATTACCACCCTCATTAATAATAATAATTTGTAGATTCATAATTAATAATGGAACAGGAACAGGATGAACTATTTATCCGCCTTTATCAAATAATATTGCTCATAATAATATTTCAGTTGATTTAACTATTTTTTC…	Eukaryota	Metazoa	Arthropoda	Insecta	Hemiptera	Aphididae	Aphis	Aphis urticata	100	2016	Grue
Bladlus_4_D09	AACTTTATATTTTTTATTTGGTATTTGATCAGGTATAATTGGATCATCCCTTAGAATTCTAATTCGTCTAGAACTAAGACAAATTAATTCTATTATTAACAATAATCAATTATATAATGTAATTGTTACAATTCACGCTTTTATTATAATTTTTTTTATAACAATACCAATTGTAATTGGTGGATTTGGAAATTGATTAATCCCTATAATAATAGGATGTCCTGATATATCATTTCCACGTTTAAATAATATTAGATTTTGATTATTACCCCCTTCATTAATAATAATAATTTGTAGTTTTCTAATTAATAATGGAACAGGAACAGGATGAACTATTTATCCACCTTTATCAAATAATATTGCACATAATAATATTTCAGTTGACTTAACTATTTTTTC…	Eukaryota	Metazoa	Arthropoda	Insecta	Hemiptera	Aphididae	Aulacorthum	Aulacorthum solani	100	2016	Grue
Bladlus_3_D12	AACTTTATACTTTTTATTCGGTATTTGATCAGGTATAATTGGATCATCTCTTAGAATTTTAATTCGTTTAGAATTAAGACAAATTAATTCAATTATTAATAATAATCAATTATATAATGTAATTGTAACAATTCATGCTTTCATTATAATTTTTTTTATAACAATACCAATTGTTATTGGTGGTTTCGGAAATTGATTAATTCCTATAATAATAGGATGTCCTGATATATCTTTTCCACGATTAAATAATATTAGATTTTGATTATTACCACCATCATTAATAATAATAATTTGTAGTTTTTTAATTAATAATGGAACAGGAACAGGATGAACTATTTATCCTCCTTTATCAAACAATATTGCTCATAATAATATTTCAGTTGATTTAACTATTTTCTC…	Eukaryota	Metazoa	Arthropoda	Insecta	Hemiptera	Aphididae	Brachycaudus	Brachycaudus spiraeae	100	2016	Grue
Bladlus_3_G12	AACTTTATACTTTTTATTCGGTATTTGATCAGGTATAATTGGATCATCTCTTAGAATTTTAATTCGTTTAGAATTAAGACAAATTAATTCAATTATTAATAATAATCAATTATATAATGTAATTGTAACAATTCATGCTTTCATTATAATTTTTTTTATAACAATACCAATTGTTATTGGTGGTTTCGGAAATTGATTAATTCCTATAATAATAGGATGTCCTGATATATCTTTTCCACGATTAAATAATATTAGATTTTGATTATTACCACCATCATTAATAATAATAATTTGTAGTTTTTTAATTAATAATGGAACAGGAACAGGATGAACTATTTATCCTCCTTTATCAAACAATATTGCTCATAATAATATTTCAGTTGATTTAACTATTTTCTC…	Eukaryota	Metazoa	Arthropoda	Insecta	Hemiptera	Aphididae	Brachycaudus	Brachycaudus spiraeae	100	2016	Grue
Bladlus_3_A08	AACTTTATACTTTCTATTTGGTATTTGATCAGGTATAATTGGATCTTCTCTTAGAATTTTAATTCGATTAGAATTAAGTCAAATTAACTCTATTATTAATAATAATCAATTATACAACGTAATTGTTACTATTCATGCTTTTATTATAATTTTTTTTATAACTATACCAATTGTAATTGGTGGTTTTGGAAATTGATTAATTCCTATAATAATAGGATGCCCTGACATATCATTTCCACGATTAAATAACATTAGTTTTTGATTATTACCACCTTCATTAATAATAATAATTAGTAGTTTTTTAATTAATAACGGAACAGGAACAGGATGAACTATTTATCCACCACTATCTAATAACATCGCACATAATAATATTTCAGTTGATTTAACTATCTTCTC…	Eukaryota	Metazoa	Arthropoda	Insecta	Hemiptera	Aphididae	Cavariella	Cavariella aegopodii	100	2016	Grue
Bladlus_3_B08	AACTTTATACTTTCTATTTGGTATTTGATCAGGTATAATTGGATCTTCTCTTAGAATTTTAATTCGATTAGAATTAAGTCAAATTAACTCTATTATTAATAATAATCAATTATACAACGTAATTGTTACTATTCATGCTTTTATTATAATTTTTTTTATAACTATACCAATTGTAATTGGTGGTTTTGGAAATTGATTAATTCCTATAATAATAGGATGCCCTGACATATCATTTCCACGATTAAATAACATTAGTTTTTGATTATTACCACCTTCATTAATAATAATAATTAGTAGTTTTTTAATTAATAACGGAACAGGAACAGGATGAACTATTTATCCACCACTATCTAATAACATCGCACATAATAATATTTCAGTTGATTTAACTATCTTCTC…	Eukaryota	Metazoa	Arthropoda	Insecta	Hemiptera	Aphididae	Cavariella	Cavariella aegopodii	100	2016	Grue
Bladlus_3_C08	AACTTTATACTTTCTATTTGGTATTTGATCAGGTATAATTGGATCTTCTCTTAGAATTTTAATTCGATTAGAATTAAGTCAAATTAACTCTATTATTAATAATAATCAATTATACAACGTAATTGTTACTATTCATGCTTTTATTATAATTTTTTTTATAACTATACCAATTGTAATTGGTGGTTTTGGAAATTGATTAATTCCTATAATAATAGGATGCCCTGACATATCATTTCCACGATTAAATAACATTAGTTTTTGATTATTACCACCTTCATTAATAATAATAATTAGTAGTTTTTTAATTAATAACGGAACAGGAACAGGATGAACTATTTATCCACCACTATCTAATAACATCGCACATAATAATATTTCAGTTGATTTAACTATCTTCTC…	Eukaryota	Metazoa	Arthropoda	Insecta	Hemiptera	Aphididae	Cavariella	Cavariella aegopodii	100	2016	Grue
Bladlus_3_H07	AACTTTATACTTTCTATTTGGTATTTGATCAGGTATAATTGGATCTTCTCTTAGAATTTTAATTCGATTAGAATTAAGTCAAATTAACTCTATTATTAATAATAATCAATTATACAACGTAATTGTTACTATTCATGCTTTTATTATAATTTTTTTTATAACTATACCAATTGTAATTGGTGGTTTTGGAAATTGATTAATTCCTATAATAATAGGATGCCCTGACATATCATTTCCACGATTAAATAACATTAGTTTTTGATTATTACCACCTTCATTAATAATAATAATTAGTAGTTTTTTAATTAATAACGGAACAGGAACAGGATGAACTATTTATCCACCACTATCTAATAACATCGCACATAATAATATTTCAGTTGATTTAACTATCTTCTC…	Eukaryota	Metazoa	Arthropoda	Insecta	Hemiptera	Aphididae	Cavariella	Cavariella aegopodii	100	2016	Grue
Bladlus_4_D02	AACTTTATACTTTCTATTTGGTATTTGATCAGGTATAATTGGATCTTCTCTTAGAATTTTAATTCGATTAGAATTAAGTCAAATTAACTCTATTATTAATAATAATCAATTATACAACGTAATTGTTACTATTCATGCTTTTATTATAATTTTTTTTATAACTATACCAATTGTAATTGGTGGTTTTGGAAATTGATTAATTCCTATAATAATAGGATGCCCTGACATATCATTTCCACGATTAAATAACATTAGTTTTTGATTATTACCACCTTCATTAATAATAATAATTAGTAGTTTTTTAATTAATAACGGAACAGGAACAGGATGAACTATTTATCCACCACTATCTAATAACATCGCACATAATAATATTTCAGTTGATTTAACTATCTTCTC…	Eukaryota	Metazoa	Arthropoda	Insecta	Hemiptera	Aphididae	Cavariella	Cavariella aegopodii	100	2016	Grue
Bladlus_4_E05	AACTTTATACTTTCTATTTGGTATTTGATCAGGTATAATTGGATCTTCTCTTAGAATTTTAATTCGATTAGAATTAAGTCAAATTAACTCTATTATTAATAATAATCAATTATACAACGTAATTGTTACTATTCATGCTTTTATTATAATTTTTTTTATAACTATACCAATTGTAATTGGTGGTTTTGGAAATTGATTAATTCCTATAATAATAGGATGCCCTGACATATCATTTCCACGATTAAATAACATTAGTTTTTGATTATTACCACCTTCATTAATAATAATAATTAGTAGTTTTTTAATTAATAACGGAACAGGAACAGGATGAACTATTTATCCACCACTATCTAATAACATCGCACATAATAATATTTCAGTTGATTTAACTATCTTCTC…	Eukaryota	Metazoa	Arthropoda	Insecta	Hemiptera	Aphididae	Cavariella	Cavariella aegopodii	100	2016	Grue
Bladlus_3_D09	AACTTTATACTTTTTATTTGGTATTTGATCAGGTATAATTGGATCTTCCCTTAGAATTTTAATTCGATTAGAATTAAGTCAAATTAACTCTATTATTAACAATAATCAATTATATAATGTAATTGTTACTATTCATGCTTTTATTATAATTTTCTTCATAACTATGCCAATTGTAATTGGTGGTTTTGGAAATTGATTAATTCCTATAATAATAGGATGCCCTGATATATCATTTCCACGATTAAATAATATTAGTTTTTGATTATTACCACCTTCATTAATAATAATAATTTGCAGTTTTTTAATTAATAACGGAACAGGAACAGGATGAACTATTTACCCACCATTATCTAACAATATTGCACATAATAATATCTCAGTCGATTTAACTATTTTTTC…	Eukaryota	Metazoa	Arthropoda	Insecta	Hemiptera	Aphididae	Cavariella	Cavariella pastinacae	100	2016	Grue
Bladlus_3_B09	AACTTTATACTTTTTATTTGGTATTTGATCAGGTATAATTGGATCTTCTCTTAGAATTTTAATTCGATTAGAATTAAGTCAAATTAACTCCATTATTAACAATAATCAATTATATAATGTAATTGTTACTATTCATGCTTTTATTATAATTTTCTTTATAACTATACCAATCGTAATTGGTGGTTTTGGAAATTGATTAATTCCTATAATAATAGGATGCCCTGATATGTCATTTCCACGATTAAATAATATCAGTTTTTGATTATTACCACCCTCACTAATAATAATAATTTGTAGTTTTTTAATTAATAACGGAACAGGAACAGGATGAACTATTTACCCACCACTATCTAATAATATTGCACATAACAATATCTCAGTTGATTTAACTATTTTTTC…	Eukaryota	Metazoa	Arthropoda	Insecta	Hemiptera	Aphididae	Cavariella	Cavariella theobaldi	100	2016	Grue
Bladlus_3_E10	AACTTTATACTTTTTATTTGGTATTTGATCAGGTATAATTGGATCTTCTCTTAGAATTTTAATTCGATTAGAATTAAGTCAAATTAACTCCATTATTAACAATAATCAATTATATAATGTAATTGTTACTATTCATGCTTTTATTATAATTTTCTTTATAACTATACCAATCGTAATTGGTGGTTTTGGAAATTGATTAATTCCTATAATAATAGGATGCCCTGATATGTCATTTCCACGATTAAATAATATCAGTTTTTGATTATTACCACCCTCACTAATAATAATAATTTGTAGTTTTTTAATTAATAACGGAACAGGAACAGGATGAACTATTTACCCACCACTATCTAATAATATTGCACATAACAATATCTCAGTTGATTTAACTATTTTTTC…	Eukaryota	Metazoa	Arthropoda	Insecta	Hemiptera	Aphididae	Cavariella	Cavariella theobaldi	100	2016	Grue
Bladlus_4_A04	AACTTTATACTTTCTTTTTGGTATCTGATCAGGAATAATTGGATCATCATTAAGAATTTTAATTCGATTAGAGTTAAGACAAATTAACTCAATTATTAATAATAATCAATTATATAATGTAATTGTTACTATTCATGCTTTTATTATAATTTTCTTTATAACTATACCAATCGTAATTGGAGGTTTTGGTAATTGATTAATTCCAATAATAATAGGATGTCCTGACATATCATTTCCACGATTAAATAATATTAGATTTTGACTTTTACCCCCTTCTTTAATAATAATAATTAGTAGATTCCTAATTAATAATGGAACAGGAACAGGTTGAACTATTTACCCCCCTCTTTCAAATAATATCGCACATAATAATATTTCAGTAGATCTAACAATTTTTTC…	Eukaryota	Metazoa	Arthropoda	Insecta	Hemiptera	Aphididae	Euceraphis	Euceraphis betulae	100	2016	Grue
Bladlus_4_A08	AACTTTATACTTTCTTTTTGGTATTTGATCAGGAATAATTGGATCATCATTAAGAATTTTAATTCGATTAGAGTTAAGACAAATTAACTCAATTATTAATAATAATCAATTATATAATGTAATTGTTACTATTCATGCTTTTATTATAATTTTCTTTATAACTATACCAATCGTAATTGGAGGTTTTGGTAATTGATTAATTCCAATAATAATAGGATGTCCTGACATATCATTTCCACGATTAAATAATATTAGATTTTGACTTTTACCCCCTTCTTTAATAATAATAATTAGTAGATTCCTAATTAATAATGGAACAGGAACAGGTTGAACTATTTACCCCCCTCTTTCAAATAATATTGCACATAATAATATTTCAGTAGATCTAACAATTTTTTC…	Eukaryota	Metazoa	Arthropoda	Insecta	Hemiptera	Aphididae	Euceraphis	Euceraphis betulae	100	2016	Grue
Bladlus_4_A09	AACTTTATACTTTCTTTTTGGTATTTGATCAGGAATAATTGGATCATCATTAAGAATTTTAATTCGATTAGAGTTAAGACAAATTAACTCAATTATTAATAATAATCAATTATATAATGTAATTGTTACTATTCATGCTTTTATTATAATTTTCTTTATAACTATACCAATCGTAATTGGAGGTTTTGGTAATTGATTAATTCCAATAATAATAGGATGTCCTGACATATCATTTCCACGATTAAATAATATTAGATTTTGACTTTTACCCCCTTCTTTAATAATAATAATTAGTAGATTCCTAATTAATAATGGAACAGGAACAGGTTGAACTATTTACCCCCCTCTTTCAAATAATATTGCACATAATAATATTTCAGTAGATCTAACAATTTTTTC…	Eukaryota	Metazoa	Arthropoda	Insecta	Hemiptera	Aphididae	Euceraphis	Euceraphis betulae	100	2016	Grue
Bladlus_4_A10	AACTTTATACTTTCTTTTTGGTATCTGATCAGGAATAATTGGATCATCATTAAGAATTTTAATTCGATTAGAGTTAAGACAAATTAACTCAATTATTAATAATAATCAATTATATAATGTAATTGTTACTATTCATGCTTTTATTATAATTTTCTTTATAACTATACCAATCGTAATTGGAGGTTTTGGTAATTGATTAATTCCAATAATAATAGGATGTCCTGACATATCATTTCCACGATTAAATAATATTAGATTTTGACTTTTACCCCCTTCTTTAATAATAATAATTAGTAGATTCCTAATTAATAATGGAACAGGAACAGGTTGAACTATTTACCCCCCTCTTTCAAATAATATCGCACATAATAATATTTCAGTAGATCTAACAATTTTTTC…	Eukaryota	Metazoa	Arthropoda	Insecta	Hemiptera	Aphididae	Euceraphis	Euceraphis betulae	100	2016	Grue
Bladlus_4_C06	AACTTTATACTTTCTTTTTGGTATTTGATCAGGAATAATTGGATCATCATTAAGAATTTTAATTCGATTAGAGTTAAGACAAATTAACTCAATTATTAATAATAATCAATTATATAATGTAATTGTTACTATTCATGCTTTTATTATAATTTTCTTTATAACTATACCAATCGTAATTGGAGGTTTTGGTAATTGATTAATTCCAATAATAATAGGATGTCCTGACATATCATTTCCACGATTAAATAATATTAGATTTTGACTTTTACCCCCTTCTTTAATAATAATAATTAGTAGATTCCTAATTAATAATGGAACAGGAACAGGTTGAACTATTTACCCCCCTCTTTCAAATAATATTGCACATAATAATATTTCAGTAGATCTAACAATTTTTTC…	Eukaryota	Metazoa	Arthropoda	Insecta	Hemiptera	Aphididae	Euceraphis	Euceraphis betulae	100	2016	Grue
Bladlus_4_C07	AACTTTATACTTTCTTTTTGGTATTTGATCAGGAATAATTGGATCATCATTAAGAATTTTAATTCGATTAGAGTTAAGACAAATTAACTCAATTATTAATAATAATCAATTATATAATGTAATTGTTACTATTCATGCTTTTATTATAATTTTCTTTATAACTATACCAATCGTAATTGGAGGTTTTGGTAATTGATTAATTCCAATAATAATAGGATGTCCTGACATATCATTTCCACGATTAAATAATATTAGATTTTGACTTTTACCCCCTTCTTTAATAATAATAATTAGTAGATTCCTAATTAATAATGGAACAGGAACAGGTTGAACTATTTACCCCCCTCTTTCAAATAATATTGCACATAATAATATTTCAGTAGATCTAACAATTTTTTC…	Eukaryota	Metazoa	Arthropoda	Insecta	Hemiptera	Aphididae	Euceraphis	Euceraphis betulae	100	2016	Grue
Bladlus_4_D06	AACTTTATACTTTCTTTTTGGTATTTGATCAGGAATAATTGGATCATCATTAAGAATTTTAATTCGATTAGAGTTAAGACAAATTAACTCAATTATTAATAATAATCAATTATATAATGTAATTGTTACTATTCATGCTTTTATTATAATTTTCTTTATAACTATACCAATCGTAATTGGAGGTTTTGGTAATTGATTAATTCCAATAATAATAGGATGTCCTGACATATCATTTCCACGATTAAATAATATTAGATTTTGACTTTTACCCCCTTCTTTAATAATAATAATTAGTAGATTCCTAATTAATAATGGAACAGGAACAGGTTGAACTATTTACCCCCCTCTTTCAAATAATATTGCACATAATAATATTTCAGTAGATCTAACAATTTTTTC…	Eukaryota	Metazoa	Arthropoda	Insecta	Hemiptera	Aphididae	Euceraphis	Euceraphis betulae	100	2016	Grue
Bladlus_4_E03	AACTTTATACTTTCTTTTTGGTATCTGATCAGGAATAATTGGATCATCATTAAGAATTTTAATTCGATTAGAGTTAAGACAAATTAACTCAATTATTAATAATAATCAATTATATAATGTAATTGTTACTATTCATGCTTTTATTATAATTTTCTTTATAACTATACCAATCGTAATTGGAGGTTTTGGTAATTGATTAATTCCAATAATAATAGGATGTCCTGACATATCATTTCCACGATTAAATAATATTAGATTTTGACTTTTACCCCCTTCTTTAATAATAATAATTAGTAGATTCCTAATTAATAATGGAACAGGAACAGGTTGAACTATTTACCCCCCTCTTTCAAATAATATCGCACATAATAATATTTCAGTAGATCTAACAATTTTTTC…	Eukaryota	Metazoa	Arthropoda	Insecta	Hemiptera	Aphididae	Euceraphis	Euceraphis betulae	100	2016	Grue
Bladlus_4_E07	AACTTTATACTTTCTTTTTGGTATCTGATCAGGAATAATTGGATCATCATTAAGAATTTTAATTCGATTAGAGTTAAGACAAATTAACTCAATTATTAATAATAATCAATTATATAATGTAATTGTTACTATTCATGCTTTTATTATAATTTTCTTTATAACTATACCAATCGTAATTGGAGGTTTTGGTAATTGATTAATTCCAATAATAATAGGATGTCCTGACATATCATTTCCACGATTAAATAATATTAGATTTTGACTTTTACCCCCTTCTTTAATAATAATAATTAGTAGATTCCTAATTAATAATGGAACAGGAACAGGTTGAACTATTTACCCCCCTCTTTCAAATAATATCGCACATAATAATATTTCAGTAGATCTAACAATTTTTTC…	Eukaryota	Metazoa	Arthropoda	Insecta	Hemiptera	Aphididae	Euceraphis	Euceraphis betulae	100	2016	Grue
Bladlus_4_F06	AACTTTATACTTTCTTTTTGGTATCTGATCAGGAATAATTGGATCATCATTAAGAATTTTAATTCGATTAGAATTAAGACAAATTAATTCAATTATTAATAATAATCAATTATATAATGTAATTGTAACTATTCATGCTTTTATTATAATTTTTTTTATAACTATACCAATTGTAATTGGAGGTTTTGGTAATTGATTAATTCCAATAATAATAGGATGTCCTGACATATCATTCCCACGATTAAATAATATTAGATTTTGACTTCTACCTCCTTCTTTAATAATAATAATTAGAAGTTTCCTAATTAACAATGGAACAGGAACAGGTTGAACTATTTACCCCCCTCTTTCAAATAATATTGCACATAATAATATTTCAGTAGACCTAACAATTTTTTC…	Eukaryota	Metazoa	Arthropoda	Insecta	Hemiptera	Aphididae	Euceraphis	Euceraphis papyrifericola	100	2016	Grue
Bladlus_4_F07	AACTTTATACTTTCTTTTTGGTATTTGATCAGGAATAATTGGATCATCATTAAGAATTTTAATTCGATTAGAGTTAAGACAAATTAACTCAATTATTAATAATAATCAATTATATAATGTAATTGTTACTATTCATGCTTTTATTATAATTTTCTTTATAACTATACCAATCGTAATTGGAGGTTTTGGTAATTGATTAATTCCAATAATAATAGGATGTCCTGACATATCATTTCCACGATTAAATAATATTAGATTTTGACTTTTACCCCCTTCTTTAATAATAATAATTAGTAGATTCCTAATTAATAATGGAACAGGAACAGGTTGAACTATTTACCCCCCTCTTTCAAATAATATTGCACATAATAATATTTCAGTAGATCTAACAATTTTTTC…	Eukaryota	Metazoa	Arthropoda	Insecta	Hemiptera	Aphididae	Euceraphis	Euceraphis betulae	100	2016	Grue
Bladlus_4_G03	AACTTTATACTTTCTTTTTGGTATCTGATCAGGAATAATTGGATCATCATTAAGAATTTTAATTCGATTAGAATTAAGACAAATTAATTCAATTATTAATAATAATCAATTATATAATGTAATTGTAACTATTCATGCTTTTATTATAATTTTTTTTATAACTATACCAATTGTAATTGGAGGTTTTGGTAATTGATTAATTCCAATAATAATAGGATGTCCTGACATATCATTCCCACGATTAAATAATATTAGATTTTGACTTCTACCTCCTTCTTTAATAATAATAATTAGAAGTTTCCTAATTAACAATGGAACAGGAACAGGTTGAACTATTTACCCCCCTCTTTCAAATAATATTGCACATAATAATATTTCAGTAGACCTAACAATTTTTTC…	Eukaryota	Metazoa	Arthropoda	Insecta	Hemiptera	Aphididae	Euceraphis	Euceraphis papyrifericola	100	2016	Grue
Bladlus_4_G08	AACTTTATACTTTCTTTTTGGTATCTGATCAGGAATAATTGGATCATCATTAAGAATTTTAATTCGATTAGAGTTAAGACAAATTAACTCAATTATTAATAATAATCAATTATATAATGTAATTGTTACTATTCATGCTTTTATTATAATTTTCTTTATAACTATACCAATCGTAATTGGAGGTTTTGGTAATTGATTAATTCCAATAATAATAGGATGTCCTGACATATCATTTCCACGATTAAATAATATTAGATTTTGACTTTTACCCCCTTCTTTAATAATAATAATTAGTAGATTCCTAATTAATAATGGAACAGGAACAGGTTGAACTATTTACCCCCCTCTTTCAAATAATATCGCACATAATAATATTTCAGTAGATCTAACAATTTTTTC…	Eukaryota	Metazoa	Arthropoda	Insecta	Hemiptera	Aphididae	Euceraphis	Euceraphis betulae	100	2016	Grue
Bladlus_4_G09	AACTTTATACTTTCTTTTTGGTATCTGATCAGGAATAATTGGATCATCATTAAGAATTTTAATTCGATTAGAGTTAAGACAAATTAACTCAATTATTAATAATAATCAATTATATAATGTAATTGTTACTATTCATGCTTTTATTATAATTTTCTTTATAACTATACCAATCGTAATTGGAGGTTTTGGTAATTGATTAATTCCAATAATAATAGGATGTCCTGACATATCATTTCCACGATTAAATAATATTAGATTTTGACTTTTACCCCCTTCTTTAATAATAATAATTAGTAGATTCCTAATTAATAATGGAACAGGAACAGGTTGAACTATTTACCCCCCTCTTTCAAATAATATCGCACATAATAATATTTCAGTAGATCTAACAATTTTTTC…	Eukaryota	Metazoa	Arthropoda	Insecta	Hemiptera	Aphididae	Euceraphis	Euceraphis betulae	100	2016	Grue
Bladlus_4_H03	AACTTTATACTTTCTTTTTGGTATCTGATCAGGAATAATTGGATCATCATTAAGAATTTTAATTCGATTAGAGTTAAGACAAATTAACTCAATTATTAATAATAATCAATTATATAATGTAATTGTTACTATTCATGCTTTTATTATAATTTTCTTTATAACTATACCAATCGTAATTGGAGGTTTTGGTAATTGATTAATTCCAATAATAATAGGATGTCCTGACATATCATTTCCACGATTAAATAATATTAGATTTTGACTTTTACCCCCTTCTTTAATAATAATAATTAGTAGATTCCTAATTAATAATGGAACAGGAACAGGTTGAACTATTTACCCCCCTCTTTCAAATAATATCGCACATAATAATATTTCAGTAGATCTAACAATTTTTTC…	Eukaryota	Metazoa	Arthropoda	Insecta	Hemiptera	Aphididae	Euceraphis	Euceraphis betulae	100	2016	Grue
Bladlus_4_H07	AACTTTATACTTTCTTTTTGGTATTTGATCAGGAATAATTGGATCATCATTAAGAATTTTAATTCGATTAGAGTTAAGACAAATTAACTCAATTATTAATAATAATCAATTATATAATGTAATTGTTACTATTCATGCTTTTATTATAATTTTCTTTATAACTATACCAATCGTAATTGGAGGTTTTGGTAATTGATTAATTCCAATAATAATAGGATGTCCTGACATATCATTTCCACGATTAAATAATATTAGATTTTGACTTTTACCCCCTTCTTTAATAATAATAATTAGTAGATTCCTAATTAATAATGGAACAGGAACAGGTTGAACTATTTACCCCCCTCTTTCAAATAATATTGCACATAATAATATTTCAGTAGATCTAACAATTTTTTC…	Eukaryota	Metazoa	Arthropoda	Insecta	Hemiptera	Aphididae	Euceraphis	Euceraphis betulae	100	2016	Grue
Bladlus_4_H09	AACTTTATACTTTCTTTTTGGTATCTGATCAGGAATAATTGGATCATCATTAAGAATTTTAATTCGATTAGAGTTAAGACAAATTAACTCAATTATTAATAATAATCAATTATATAATGTAATTGTTACTATTCATGCTTTTATTATAATTTTCTTTATAACTATACCAATCGTAATTGGAGGTTTTGGTAATTGATTAATTCCAATAATAATAGGATGTCCTGACATATCATTTCCACGATTAAATAATATTAGATTTTGACTTTTACCCCCTTCTTTAATAATAATAATTAGTAGATTCCTAATTAATAATGGAACAGGAACAGGTTGAACTATTTACCCCCCTCTTTCAAATAATATCGCACATAATAATATTTCAGTAGATCTAACAATTTTTTC…	Eukaryota	Metazoa	Arthropoda	Insecta	Hemiptera	Aphididae	Euceraphis	Euceraphis betulae	100	2016	Grue
Bladlus_4_B06	AACTTTATACTTTCTTTTTGGTATCTGATCAGGAATAATTGGATCATCACTAAGAATTTTAATTCGATTAGAATTAAGACAAATTAATTCAATTATTAATAATAATCAATTATATAATGTAATTGTAACTATTCATGCTTTTATTATAATTTTCTTTATAACTATACCAATTGTAATTGGAGGTTTTGGTAATTGATTAATTCCAATAATAATAGGATGTCCTGACATATCATTTCCACGATTAAATAATATTAGATTTTGACTTCTACCCCCTTCTTTAATAATAATAATTAGTAGTTTTCTAATTAATAATGGAACAGGAACAGGTTGAACTATTTACCCCCCTCTTTCAAATAATATTGCACATAATAATATTTCAGTAGACTTAACAATTTTTTC…	Eukaryota	Metazoa	Arthropoda	Insecta	Hemiptera	Aphididae	Euceraphis	Euceraphis punctipennis	100	2016	Grue
Bladlus_4_B10	AACTTTATACTTTCTTTTTGGTATCTGATCAGGAATAATTGGATCATCACTAAGAATTTTAATTCGATTAGAATTAAGACAAATTAATTCAATTATTAATAATAATCAATTATATAATGTAATTGTAACTATTCATGCTTTTATTATAATTTTCTTTATAACTATACCAATTGTAATTGGAGGTTTTGGTAATTGATTAATTCCAATAATAATAGGATGTCCTGACATATCATTTCCACGATTAAATAATATTAGATTTTGACTTCTACCCCCTTCTTTAATAATAATAATTAGTAGTTTTCTAATTAATAATGGAACAGGAACAGGTTGAACTATTTACCCCCCTCTTTCAAATAATATTGCACATAATAATATTTCAGTAGACTTAACAATTTTTTC…	Eukaryota	Metazoa	Arthropoda	Insecta	Hemiptera	Aphididae	Euceraphis	Euceraphis punctipennis	100	2016	Grue
Bladlus_4_E02	AACTTTATACTTTCTTTTTGGTATCTGATCAGGAATAATTGGATCATCACTAAGAATTTTAATTCGATTAGAATTAAGACAAATTAATTCAATTATTAATAATAATCAATTATATAATGTAATTGTAACTATTCATGCTTTTATTATAATTTTCTTTATAACTATACCAATTGTAATTGGAGGTTTTGGTAATTGATTAATTCCAATAATAATAGGATGTCCTGACATATCATTTCCACGATTAAATAATATTAGATTTTGACTTCTACCCCCTTCTTTAATAATAATAATTAGTAGTTTTCTAATTAATAATGGAACAGGAACAGGTTGAACTATTTACCCCCCTCTTTCAAATAATATTGCACATAATAATATTTCAGTAGACTTAACAATTTTTTC…	Eukaryota	Metazoa	Arthropoda	Insecta	Hemiptera	Aphididae	Euceraphis	Euceraphis punctipennis	100	2016	Grue
Bladlus_4_F09	AACTTTATACTTTCTTTTTGGTATCTGATCAGGAATAATTGGATCATCACTAAGAATTTTAATTCGATTAGAATTAAGACAAATTAATTCAATTATTAATAATAATCAATTATATAATGTAATTGTAACTATTCATGCTTTTATTATAATTTTCTTTATAACTATACCAATTGTAATTGGAGGTTTTGGTAATTGATTAATTCCAATAATAATAGGATGTCCTGACATATCATTTCCACGATTAAATAATATTAGATTTTGACTTCTACCCCCTTCTTTAATAATAATAATTAGTAGTTTTCTAATTAATAATGGAACAGGAACAGGTTGAACTATTTACCCCCCTCTTTCAAATAATATTGCACATAATAATATTTCAGTAGACTTAACAATTTTTTC…	Eukaryota	Metazoa	Arthropoda	Insecta	Hemiptera	Aphididae	Euceraphis	Euceraphis punctipennis	100	2016	Grue
Bladlus_4_H08	AACTTTATACTTTCTTTTTGGTATCTGATCAGGAATAATTGGATCATCACTAAGAATTTTAATTCGATTAGAATTAAGACAAATTAATTCAATTATTAATAATAATCAATTATATAATGTAATTGTAACTATTCATGCTTTTATTATAATTTTCTTTATAACTATACCAATTGTAATTGGAGGTTTTGGTAATTGATTAATTCCAATAATAATAGGATGTCCTGACATATCATTTCCACGATTAAATAATATTAGATTTTGACTTCTACCCCCTTCTTTAATAATAATAATTAGTAGTTTTCTAATTAATAATGGAACAGGAACAGGTTGAACTATTTACCCCCCTCTTTCAAATAATATTGCACATAATAATATTTCAGTAGACTTAACAATTTTTTC…	Eukaryota	Metazoa	Arthropoda	Insecta	Hemiptera	Aphididae	Euceraphis	Euceraphis punctipennis	100	2016	Grue
Bladlus_4_B09	AACTTTATATTTTTTATTCGGAATTTGATCAGGTATAATTGGATCATCTCTTAGAATTTTAATTCGATTAGAATTAAGTCAAATTAATTCAATTATTAATAACAATCAATTATATAATGTAATTGTTACAATTCATGCTTTCATTATAATTTTTTTTATAACAATACCAATTGTTATTGGAGGATTTGGAAATTGATTAATTCCTATAATAATAGGATGTCCTGATATATCATTTCCTCGATTAAATAATATTAGATTTTGATTACTCCCACCATCATTAATAATAATAATTTGTAGTTTTTTAATTAACAATGGAACAGGAACAGGATGAACTATTTACCCACCCTTATCAAATAATATTGCCCATAATAATATTTCAGTTGATTTAACTATTTTTTC…	Eukaryota	Metazoa	Arthropoda	Insecta	Hemiptera	Aphididae	Hayhurstia	Hayhurstia atriplicis	100	2016	Grue
Bladlus_4_C10	AACTTTATATTTTTTATTCGGAATTTGATCAGGTATAATTGGATCATCTCTTAGAATTTTAATTCGATTAGAATTAAGTCAAATTAATTCAATTATTAATAACAATCAATTATATAATGTAATTGTTACAATTCATGCTTTCATTATAATTTTTTTTATAACAATACCAATTGTTATTGGAGGATTTGGAAATTGATTAATTCCTATAATAATAGGATGTCCTGATATATCATTTCCTCGATTAAATAATATTAGATTTTGATTACTCCCACCATCATTAATAATAATAATTTGTAGTTTTTTAATTAACAATGGAACAGGAACAGGATGAACTATTTACCCACCCTTATCAAATAATATTGCCCATAATAATATTTCAGTTGATTTAACTATTTTTTC…	Eukaryota	Metazoa	Arthropoda	Insecta	Hemiptera	Aphididae	Hayhurstia	Hayhurstia atriplicis	100	2016	Grue
Bladlus_4_B07	AACTTTATATTTTTTATTTGGTATTTGATCAGGTATAATTGGCTCATCACTTAGAATTTTAATTCGATTAGAATTAAGACAAATTAATTCAATTATTAATAATAACCAATTATATAATGTAATTGTTACAATTCATGCTTTCATTATAATTTTTTTTATAACAATACCAATTGTTATTGGTGGTTTTGGAAACTGATTAATTCCTATAATAATAGGATGCCCAGATATATCATTTCCACGTTTAAATAATATTAGATTTTGATTACTACCTCCATCATTAATAATAATAATTTGTAGATTTTTAATTAATAATGGAACAGGAACAGGATGAACTATTTATCCACCTTTATCAAATAATATTGCACATAATAATATTTCAGTTGATTTAACTATTTTTTC…	Eukaryota	Metazoa	Arthropoda	Insecta	Hemiptera	Aphididae	Hyperomyzus	Hyperomyzus pallidus	100	2016	Grue
Bladlus_4_D07	AACTTTATACTTTTTATTTGGTATTTGATCAGGAATAATTGGATCTTCATTAAGAATTTTAATTCGTTTAGAATTAAGACAAATTAATTCAATTATTAATAATAACCAATTATATAATGTTATTGTAACAATTCATGCTTTTATTATAATTTTTTTTATAACTATACCTATTGTAATTGGTGGTTTTGGAAACTGATTAATTCCTATAATAATAGGATGTCCTGACATATCATTTCCACGTTTAAATAATATTAGATTTTGATTATTACCACCTTCATTAATAATAATAATTTGTAGATTTTTAATTAACAATGGAACAGGAACAGGATGAACTATTTATCCTCCTTTATCTAATAATATTGCACATAATAACATTTCAGTTGATTTAACTATTTTTTC…	Eukaryota	Metazoa	Arthropoda	Insecta	Hemiptera	Aphididae	Metopeurum	Metopeurum fuscoviride	100	2016	Grue
Bladlus_3_C11	AACTTTATATTTTTTATTTGGTATTTGATCAGGTATAATTGGTTCATCCCTTAGAATCTTAATTCGATTAGAACTAAGTCAAATTAATTCAATTATTAATAATAATCAATTATATAATGTAATTGTTACAATTCACGCTTTTATTATAATTTTTTTTATAACTATACCAATTGTTATTGGTGGTTTTGGGAATTGACTAATTCCTATAATAATAGGATGCCCTGATATATCATTTCCACGATTAAATAATATTAGATTTTGACTATTACCCCCTTCATTAATAATAATAATTTGTAGTTTTATAATTAATAACGGAACAGGAACAGGATGAACAATTTATCCTCCTTTATCTAATAATATTGCTCATAATAATATTTCAGTTGATTTAACAATTTTTTC…	Eukaryota	Metazoa	Arthropoda	Insecta	Hemiptera	Aphididae	Rhopalosiphum	Rhopalosiphum padi	100	2016	Grue
Bladlus_3_E11	AACTTTATATTTTTTATTTGGTATTTGATCAGGTATAATTGGTTCATCCCTTAGAATCTTAATTCGATTAGAACTAAGTCAAATTAATTCAATTATTAATAATAATCAATTATATAATGTAATTGTTACAATTCACGCTTTTATTATAATTTTTTTTATAACTATACCAATTGTTATTGGTGGTTTTGGAAATTGACTAATTCCTATAATAATAGGATGCCCTGATATATCATTTCCACGATTAAATAATATTAGATTTTGACTATTACCCCCTTCATTAATAATAATAATTTGTAGTTTTATAATTAATAACGGAACAGGAACAGGATGAACAATTTATCCTCCTTTATCTAATAATATTGCTCATAATAATATTTCAGTTGATTTAACAATTTTTTC…	Eukaryota	Metazoa	Arthropoda	Insecta	Hemiptera	Aphididae	Rhopalosiphum	Rhopalosiphum padi	100	2016	Grue
Bladlus_4_A06	AACTTTATATTTTTTATTTGGTATTTGATCAGGTATAATTGGTTCATCCCTTAGAATCTTAATTCGATTAGAACTAAGTCAAATTAATTCAATTATTAATAATAATCAATTATATAATGTAATTGTTACAATTCACGCTTTTATTATAATTTTTTTTATAACTATACCAATTGTTATTGGTGGTTTTGGGAATTGACTAATTCCTATAATAATAGGATGCCCTGATATATCATTTCCACGATTAAATAATATTAGATTTTGACTATTACCCCCTTCATTAATAATAATAATTTGTAGTTTTATAATTAATAACGGAACAGGAACAGGATGAACAATTTATCCTCCTTTATCTAATAATATTGCTCATAATAATATTTCAGTTGATTTAACAATTTTTTC…	Eukaryota	Metazoa	Arthropoda	Insecta	Hemiptera	Aphididae	Rhopalosiphum	Rhopalosiphum padi	100	2016	Grue
Bladlus_4_A11	AACTTTATATTTTTTATTTGGTATTTGATCAGGTATAATTGGTTCATCCCTTAGAATCTTAATTCGATTAGAACTAAGTCAAATTAATTCAATTATTAATAATAATCAATTATATAATGTAATTGTTACAATTCACGCTTTTATTATAATTTTTTTTATAACTATACCAATTGTTATTGGTGGTTTTGGGAATTGACTAATTCCTATAATAATAGGATGCCCTGATATATCATTTCCACGATTAAATAATATTAGATTTTGACTATTACCCCCTTCATTAATAATAATAATTTGTAGTTTTATAATTAATAACGGAACAGGAACAGGATGAACAATTTATCCTCCTTTATCTAATAATATTGCTCATAATAATATTTCAGTTGATTTAACAATTTTTTC…	Eukaryota	Metazoa	Arthropoda	Insecta	Hemiptera	Aphididae	Rhopalosiphum	Rhopalosiphum padi	100	2016	Grue
Bladlus_4_B11	AACTTTATATTTTTTATTTGGTATTTGATCAGGTATAATTGGTTCATCCCTTAGAATCTTAATTCGATTAGAACTAAGTCAAATTAATTCAATTATTAATAATAATCAATTATATAATGTAATTGTTACAATTCACGCTTTTATTATAATTTTTTTTATAACTATACCAATTGTTATTGGTGGTTTTGGGAATTGACTAATTCCTATAATAATAGGATGCCCTGATATATCATTTCCACGATTAAATAATATTAGATTTTGACTATTACCCCCTTCATTAATAATAATAATTTGTAGTTTTATAATTAATAACGGAACAGGAACAGGATGAACAATTTATCCTCCTTTATCTAATAATATTGCTCATAATAATATTTCAGTTGATTTAACAATTTTTTC…	Eukaryota	Metazoa	Arthropoda	Insecta	Hemiptera	Aphididae	Rhopalosiphum	Rhopalosiphum padi	100	2016	Grue
Bladlus_4_D10	AACTTTATATTTTTTATTTGGTATTTGATCAGGTATAATTGGTTCATCCCTTAGAATCTTAATTCGATTAGAACTAAGTCAAATTAATTCAATTATTAATAATAATCAATTATATAATGTAATTGTTACAATTCACGCTTTTATTATAATTTTTTTTATAACTATACCAATTGTTATTGGTGGTTTTGGGAATTGACTAATTCCTATAATAATAGGATGCCCTGATATATCATTTCCACGATTAAATAATATTAGATTTTGACTATTACCCCCTTCATTAATAATAATAATTTGTAGTTTTATAATTAATAACGGAACAGGAACAGGATGAACAATTTATCCTCCTTTATCTAATAATATTGCTCATAATAATATTTCAGTTGATTTAACAATTTTTTC…	Eukaryota	Metazoa	Arthropoda	Insecta	Hemiptera	Aphididae	Rhopalosiphum	Rhopalosiphum padi	100	2016	Grue
Bladlus_4_D12	AACTTTATATTTTTTATTTGGTATTTGATCAGGTATAATTGGTTCATCCCTTAGAATCTTAATTCGATTAGAACTAAGTCAAATTAATTCAATTATTAATAATAATCAATTATATAATGTAATTGTTACAATTCACGCTTTTATTATAATTTTTTTTATAACTATACCAATTGTTATTGGTGGTTTTGGGAATTGACTAATTCCTATAATAATAGGATGCCCTGATATATCATTTCCACGATTAAATAATATTAGATTTTGACTATTACCCCCTTCATTAATAATAATAATTTGTAGTTTTATAATTAATAACGGAACAGGAACAGGATGAACAATTTATCCTCCTTTATCTAATAATATTGCTCATAATAATATTTCAGTTGATTTAACAATTTTTTC…	Eukaryota	Metazoa	Arthropoda	Insecta	Hemiptera	Aphididae	Rhopalosiphum	Rhopalosiphum padi	100	2016	Grue
Bladlus_4_E12	AACTTTATATTTTTTATTTGGTATTTGATCAGGTATAATTGGTTCATCCCTTAGAATCTTAATTCGATTAGAACTAAGTCAAATTAATTCAATTATTAATAATAATCAATTATATAATGTAATTGTTACAATTCACGCTTTTATTATAATTTTTTTTATAACTATACCAATTGTTATTGGTGGTTTTGGGAATTGACTAATTCCTATAATAATAGGATGCCCTGATATATCATTTCCACGATTAAATAATATTAGATTTTGACTATTACCCCCTTCATTAATAATAATAATTTGTAGTTTTATAATTAATAACGGAACAGGAACAGGATGAACAATTTATCCTCCTTTATCTAATAATATTGCTCATAATAATATTTCAGTTGATTTAACAATTTTTTC…	Eukaryota	Metazoa	Arthropoda	Insecta	Hemiptera	Aphididae	Rhopalosiphum	Rhopalosiphum padi	100	2016	Grue
Bladlus_4_F10	AACTTTATATTTTTTATTTGGTATTTGATCAGGTATAATTGGTTCATCCCTTAGAATCTTAATTCGATTAGAACTAAGTCAAATTAATTCAATTATTAATAATAATCAATTATATAATGTAATTGTTACAATTCACGCTTTTATTATAATTTTTTTTATAACTATACCAATTGTTATTGGTGGTTTTGGGAATTGACTAATTCCTATAATAATAGGATGCCCTGATATATCATTTCCACGATTAAATAATATTAGATTTTGACTATTACCCCCTTCATTAATAATAATAATTTGTAGTTTTATAATTAATAACGGAACAGGAACAGGATGAACAATTTATCCTCCTTTATCTAATAATATTGCTCATAATAATATTTCAGTTGATTTAACAATTTTTTC…	Eukaryota	Metazoa	Arthropoda	Insecta	Hemiptera	Aphididae	Rhopalosiphum	Rhopalosiphum padi	100	2016	Grue
Bladlus_4_H10	AACTTTATATTTTTTATTTGGTATTTGATCAGGTATAATTGGTTCATCCCTTAGAATCTTAATTCGATTAGAACTAAGTCAAATTAATTCAATTATTAATAATAATCAATTATATAATGTAATTGTTACAATTCACGCTTTTATTATAATTTTTTTTATAACTATACCAATTGTTATTGGTGGTTTTGGGAATTGACTAATTCCTATAATAATAGGATGCCCTGATATATCATTTCCACGATTAAATAATATTAGATTTTGACTATTACCCCCTTCATTAATAATAATAATTTGTAGTTTTATAATTAATAACGGAACAGGAACAGGATGAACAATTTATCCTCCTTTATCTAATAATATTGCTCATAATAATATTTCAGTTGATTTAACAATTTTTTC…	Eukaryota	Metazoa	Arthropoda	Insecta	Hemiptera	Aphididae	Rhopalosiphum	Rhopalosiphum padi	100	2016	Grue
Bladlus_3_F12	AACTTTATATTTTTTATTTGGTATTTGATCAGGTATAATTGGTTCATCCCTTAGAATCTTAATTCGATTAGAACTAAGTCAAATTAATTCAATTATTAATAATAATCAATTATATAATGTAATTGTTACAATTCACGCTTTTATTATAATTTTTTTTATAACTATACCAATTGTTATTGGTGGTTTTGGGAATTGACTAATTCCTATAATAATAGGATGCCCTGATATATCATTTCCACGATTAAATAATATTAGATTTTGACTATTACCCCCTTCATTAATAATAATAATTTGTAGTTTTATAATTAATAACGGAACAGGAACAGGATGAACAATTTATCCTCCTTTATCTAATAATATTGCTCATAATAATATTTCAGTTGATTTAACAATTTTTTC…	Eukaryota	Metazoa	Arthropoda	Insecta	Hemiptera	Aphididae	Rhopalosiphum	Rhopalosiphum padi	100	2016	Grue
Bladlus_3_A11	AACTTTATATTTTTTATTTGGTATTTGATCAGGTATAATTGGTTCATCCCTTAGAATCTTAATTCGATTAGAACTAAGTCAAATTAATTCAATTATTAATAATAATCAATTATATAATGTAATTGTTACAATTCACGCTTTTATTATAATTTTTTTTATAACTATACCAATTGTTATTGGTGGTTTTGGGAATTGACTAATTCCTATAATAATAGGATGCCCTGATATATCATTTCCACGATTAAATAATATTAGATTTTGACTATTACCCCCTTCATTAATAATAATAATTTGTAGTTTTATAATTAATAACGGAACAGGAACAGGATGAACAATTTATCCTCCTTTATCTAATAATATTGCTCATAATAATATTTCAGTTGATTTAACAATTTTTTC…	Eukaryota	Metazoa	Arthropoda	Insecta	Hemiptera	Aphididae	Rhopalosiphum	Rhopalosiphum padi	100	2016	Grue
Bladlus_3_B11	AACTTTATATTTTTTATTTGGTATTTGATCAGGTATAATTGGTTCATCCCTTAGAATCTTAATTCGATTAGAACTAAGTCAAATTAATTCAATTATTAATAATAATCAATTATATAATGTAATTGTTACAATTCACGCTTTTATTATAATTTTTTTTATAACTATACCAATTGTTATTGGTGGTTTTGGGAATTGACTAATTCCTATAATAATAGGATGCCCTGATATATCATTTCCACGATTAAATAATATTAGATTTTGACTATTACCCCCTTCATTAATAATAATAATTTGTAGTTTTATAATTAATAACGGAACAGGAACAGGATGAACAATTTATCCTCCTTTATCTAATAATATTGCTCATAATAATATTTCAGTTGATTTAACAATTTTTTC…	Eukaryota	Metazoa	Arthropoda	Insecta	Hemiptera	Aphididae	Rhopalosiphum	Rhopalosiphum padi	100	2016	Grue
Bladlus_3_D11	AACTTTATATTTTTTATTTGGTATTTGATCAGGTATAATTGGTTCATCCCTTAGAATCTTAATTCGATTAGAACTAAGTCAAATTAATTCAATTATTAATAATAATCAATTATATAATGTAATTGTTACAATTCACGCTTTTATTATAATTTTTTTTATAACTATACCAATTGTTATTGGTGGTTTTGGGAATTGACTAATTCCTATAATAATAGGATGCCCTGATATATCATTTCCACGATTAAATAATATTAGATTTTGACTATTACCCCCTTCATTAATAATAATAATTTGTAGTTTTATAATTAATAACGGAACAGGAACAGGATGAACAATTTATCCTCCTTTATCTAATAATATTGCTCATAATAATATTTCAGTTGATTTAACAATTTTTTC…	Eukaryota	Metazoa	Arthropoda	Insecta	Hemiptera	Aphididae	Rhopalosiphum	Rhopalosiphum padi	100	2016	Grue
Bladlus_4_A12	AACTTTATATTTTTTATTTGGTATTTGATCAGGTATAATTGGTTCATCCCTTAGAATCTTAATTCGATTAGAACTAAGTCAAATTAATTCAATTATTAATAATAATCAATTATATAATGTAATTGTTACAATTCACGCTTTTATTATAATTTTTTTTATAACTATACCAATTGTTATTGGTGGTTTTGGGAATTGACTAATTCCTATAATAATAGGATGCCCTGATATATCATTTCCACGATTAAATAATATTAGATTTTGACTATTACCCCCTTCATTAATAATAATAATTTGTAGTTTTATAATTAATAACGGAACAGGAACAGGATGAACAATTTATCCTCCTTTATCTAATAATATTGCTCATAATAATATTTCAGTTGATTTAACAATTTTTTC…	Eukaryota	Metazoa	Arthropoda	Insecta	Hemiptera	Aphididae	Rhopalosiphum	Rhopalosiphum padi	100	2016	Grue
Bladlus_4_F11	AACATTATATTTCTTATTTGGTATATGATCAGGAATAATTGGATCATCACTTAGAATATTAATTCGACTTGAACTTAGACAAATCAATTCTATTATTAATAACAACCAATTATATAATGTAATTATTACAATTCATGCATTTATCATAATTTTTTTTATAACTATACCAATTGTAATTGGAGGATTTGGAAATTGATTAATTCCTTTAATAATAGGATGCCCTGATATATCATTCCCACGACTTAATAATATTAGATTTTGACTATTACCACCTTCATTAATAATAATAATTTCTAGATTTATTATTAATAATGGAACAGGAACAGGTTGAACTATTTACCCCCCTCTTTCTAATAACATTGCCCATAATAATATTTCAGTAGATTTAACTATTTTTTC…	Eukaryota	Metazoa	Arthropoda	Insecta	Hemiptera	Anoeciidae	Anoecia	Anoecia corni	100	2016	Grue
Bladlus_6_F01	AACTTTATATTTTTTATTTGGTATTTGATCAGGTATAATTGGTTCATCCCTTAGAATCTTAATTCGATTAGAACTAAGTCAAATTAATTCAATTATTAATAATAATCAATTATATAATGTAATTGTTACAATTCACGCTTTTATTATAATTTTTTTTATAACTATACCAATTGTTATTGGTGGTTTTGGGAATTGACTAATTCCTATAATAATAGGATGCCCTGATATATCATTTCCACGATTAAATAATATTAGATTTTGACTATTACCCCCTTCATTAATAATAATAATTTGTAGTTTTATAATTAATAACGGAACAGGAACAGGATGAACAATTTATCCTCCTTTATCTAATAATATTGCTCATAATAATATTTCAGTTGATTTAACAATTTTTTC…	Eukaryota	Metazoa	Arthropoda	Insecta	Hemiptera	Aphididae	Rhopalosiphum	Rhopalosiphum padi	100	2016	Overhalla
Bladlus_5_A07	AACATTATATTTTTTATTCGGAATTTGATCAGGAATAATTGGATCTTCTCTTAGAATTTTAATTCGACTAGAATTAAGTCAAATTAATTCAATTATTAATAATAATCAAATATATAATGTAATTGTAACTATTCATGCTTTTATTATAATTTTTTTTATAACAATACCTATTGTTATTGGAGGATTTGGAAACTGATTAATCCCTATAATAATAGGATGTCCTGATATATCTTTTCCACGACTAAATAATATCAGATTTTGATTATTACCCCCCTCACTAATAATAATAATTTCAAGATTTTTAATCAATAATGGAACAGGAACAGGATGAACAATTTATCCACCTTTATCTAATAATATTGCACATAATAATATTTCTGTAGACTTAACTATCTTTTC…	Eukaryota	Metazoa	Arthropoda	Insecta	Hemiptera	Pemphigidae	Thecabius	Thecabius affinis	100	2016	Overhalla
Bladlus_5_D02	AACATTATATTTTTTATTCGGAATTTGATCAGGAATAATTGGATCTTCTCTTAGAATTTTAATTCGACTAGAATTAAGTCAAATTAATTCAATTATTAATAATAATCAAATATATAATGTAATTGTAACTATTCATGCTTTTATTATAATTTTTTTTATAACAATACCTATTGTTATTGGAGGATTTGGAAACTGATTAATCCCTATAATAATAGGATGTCCTGATATATCTTTTCCACGACTAAATAATATCAGATTTTGATTATTACCCCCCTCACTAATAATAATAATTTCAAGATTTTTAATCAATAATGGAACAGGAACAGGATGAACAATTTATCCACCTTTATCTAATAATATTGCACATAATAATATTTCTGTAGACTTAACTATCTTTTC…	Eukaryota	Metazoa	Arthropoda	Insecta	Hemiptera	Pemphigidae	Thecabius	Thecabius affinis	100	2016	Overhalla
Bladlus_5_E07	TCTTCTCTTAGAATTTTAATTCGACTAGAATTAAGTCAAATTAATTCAATTATTAATAATAATCAAATATATAATGTAATTGTAACTATTCATGCTTTTATTATAATTTTTTTTATAACAATACCTATTGTTATTGGAGGATTTGGAAACTGATTAATCCCTATAATAATAGGATGTCCTGATATATCTTTTCCACGACTAAATAATATCAGATTTTGATTATTACCCCCCTCACTAATAATAATAATTTCAAGATTTTTAATCAATAATGGAACAGGAACAGGATGAACAATTTATCCACCTTTATCTAATAATATTGCACATAATAATATTTCTGTAGACTTAACTATCTTTTCTCTACACTTAGCAGGAATTTCATCAATTTTAGGGGCTATTAAT…	Eukaryota	Metazoa	Arthropoda	Insecta	Hemiptera	Pemphigidae	Thecabius	Thecabius affinis	100	2016	Overhalla
Bladlus_5_D08	AACTTTATACTTTTTATTTGGTATTTGATCAGGTATAATTGGATCTTCACTTAGAATTCTAATTCGTTTAGAATTAAGTCAAATTAATTCTATTATTAACAATAATCAATTATATAATGTAATTGTTACAATTCATGCTTTTATTATAATTTTTTTTATAACTATACCAATTGTAATTGGTGGATTTGGAAATTGATTAATTCCTATAATAATAGGATGTCCTGATATATCATTTCCTCGCTTAAATAATATTAGATTTTGATTATTACCTCCTTCATTAATAATAATAATTTGCAGTTTCTTAATTAATAATGGAACAGGAACAGGATGAACTATTTATCCACCTTTATCAAATAATATTGCACATAATAACATTTCAGTTGATTTAACTATTTTTTC…	Eukaryota	Metazoa	Arthropoda	Insecta	Hemiptera	Aphididae	Acyrthosiphon	Acyrthosiphon pisum	100	2016	Overhalla
Bladlus_5_G10	AACTTTATATTTTTTATTTGGTATTTGATCAGGTATAATTGGATCTTCATTAAGAATTTTAATTCGATTAGAATTAAGTCAAATTAATTCAATTATTAATAATAATCAATTATATAATGTAATTGTTACAATTCATGCTTTTATTATAATTTTTTTTATAACTATACCAATTGTAATTGGAGGCTTTGGAAATTGATTAATCCCTATAATAATAGGTTGTCCAGATATATCTTTTCCACGACTAAATAATATCAGATTCTGATTATTACCACCTTCATTAATAATAATAATTTCCAGATTTATAATTAATAACGGAACAGGAACAGGATGAACTATTTATCCACCTTTATCAAATAATATTGCTCATAATAATATCTCAGTTGACTTAACTATTTTTTC…	Eukaryota	Metazoa	Arthropoda	Insecta	Hemiptera	Aphididae	Aphis	Aphis idaei	100	2016	Overhalla
Bladlus_6_A01	TTAAGAATTTTAATTCGATTAGAATTAAGTCAAATTAATTCAATTATTAATAATAATCAATTATATAATGTAATTGTTACAATTCATGCTTTTATTATAATTTTTTTTATAACTATACCAATTGTAATTGGAGGCTTTGGAAATTGATTAATCCCTATAATAATAGGTTGTCCAGATATATCTTTTCCACGACTAAATAATATCAGATTCTGATTATTACCACCTTCATTAATAATAATAATTTCCAGATTTATAATTAATAACGGAACAGGAACAGGATGAACTATTTATCCACCTTTATCAAATAATATTGCTCATAATAATATCTCAGTTGACTTAACTATTTTTTCTCTTCATTTAGCAGGTATTTCATCAATTTTAGGAGCAATTAATTTTATT…	Eukaryota	Metazoa	Arthropoda	Insecta	Hemiptera	Aphididae	Aphis	Aphis idaei	100	2016	Overhalla
Bladlus_5_E04	AACTTTATACTTTTTATTTGGTATTTGATCAGGTATAATTGGATCTTCCCTTAGAATTTTAATTCGATTAGAATTAAGTCAAATTAACTCTATTATTAACAATAATCAATTATATAATGTAATTGTTACTATTCATGCTTTTATTATAATTTTCTTCATAACTATGCCAATTGTAATTGGTGGTTTTGGAAATTGATTAATTCCTATAATAATAGGATGCCCTGATATATCATTTCCACGATTAAATAATATTAGTTTTTGATTATTACCACCTTCATTAATAATAATAATTTGCAGTTTTTTAATTAATAACGGAACAGGAACAGGATGAACTATTTACCCACCATTATCTAACAATATTGCACATAATAATATCTCAGTCGATTTAACTATTTTTTC…	Eukaryota	Metazoa	Arthropoda	Insecta	Hemiptera	Aphididae	Cavariella	Cavariella pastinacae	100	2016	Overhalla
Bladlus_5_H10	ACTTTATACTTTTTATTTGGTATTTGATCAGGTATAATTGGATCTTCCCTTAGAATTTTAATTCGATTAGAATTAAGTCAAATTAACTCTATTATTAACAATAATCAATTATATAATGTAATTGTTACTATTCATGCTTTTATTATAATTTTCTTCATAACTATGCCAATTGTAATTGGTGGTTTTGGAAATTGATTAATTCCTATAATAATAGGATGCCCTGATATATCATTTCCACGATTAAATAATATTAGTTTTTGATTATTACCACCTTCATTAATAATAATAATTTGCAGTTTTTTAATTAATAACGGAACAGGAACAGGATGAACTATTTACCCACCATTATCTAACAATATTGCACATAATAATATCTCAGTCGATTTAACTATTTTTTCA…	Eukaryota	Metazoa	Arthropoda	Insecta	Hemiptera	Aphididae	Cavariella	Cavariella pastinacae	100	2016	Overhalla
Bladlus_5_A01	AACTTTATATTTTTTATTTGGTATTTGATCAGGTATAATTGGATCTTCTCTTAGAATTTTAATTCGTTTAGAATTAAGACAAATTAATTCAATTATTAATAATAATCAATTGTATAATGTAATTGTAACAATTCATGCTTTCATTATAATTTTTTTTATAACAATACCAATTGTTATTGGTGGTTTTGGAAATTGATTAATTCCTATAATAATAGGATGTCCAGATATATCATTTCCACGTTTAAATAATATTAGATTTTGATTATTACCACCATCATTAATAATAATAATTTGTAGTTTTTTAATTAATAATGGAACAGGAACAGGATGAACTATTTACCCACCTTTATCAAATAATATTGCACATAATAATATTTCAGTTGATTTAACTATTTTTTC…	Eukaryota	Metazoa	Arthropoda	Insecta	Hemiptera	Aphididae	Cryptomyzus	Cryptomyzus galeopsidis	100	2016	Overhalla
Bladlus_5_A12	TTTTAATTCGTTTAGAATTAAGACAAATTAATTCAATTATTAATAATAATCAATTGTATAATGTAATTGTAACAATTCATGCTTTCATTATAATTTTTTTTATAACAATACCAATTGTTATTGGTGGTTTTGGAAATTGATTAATTCCTATAATAATAGGATGTCCAGATATATCATTTCCACGTTTAAATAATATTAGATTTTGATTATTACCACCATCATTAATAATAATAATTTGTAGTTTTTTAATTAATAATGGAACAGGAACAGGATGAACTATTTACCCACCTTTATCAAATAATATTGCACATAATAATATTTCAGTTGATTTAACTATTTTTTCTTTACATTTAGCAGGAATTTCATCAATTTTAGGAGCAATTAATTTTATTTGTACAA…	Eukaryota	Metazoa	Arthropoda	Insecta	Hemiptera	Aphididae	Cryptomyzus	Cryptomyzus galeopsidis	100	2016	Overhalla
Bladlus_5_B12	AACTTTATATTTTTTATTTGGTATTTGATCAGGTATAATTGGATCTTCTCTTAGAATTTTAATTCGTTTAGAATTAAGACAAATTAATTCAATTATTAATAATAATCAATTGTATAATGTAATTGTAACAATTCATGCTTTCATTATAATTTTTTTTATAACAATACCAATTGTTATTGGTGGTTTTGGAAATTGATTAATTCCTATAATAATAGGATGTCCAGATATATCATTTCCACGTTTAAATAATATTAGATTTTGATTATTACCACCATCATTAATAATAATAATTTGTAGTTTTTTAATTAATAATGGAACAGGAACAGGATGAACTATTTACCCACCTTTATCAAATAATATTGCACATAATAATATTTCAGTTGATTTAACTATTTTTTC…	Eukaryota	Metazoa	Arthropoda	Insecta	Hemiptera	Aphididae	Cryptomyzus	Cryptomyzus galeopsidis	100	2016	Overhalla
Bladlus_5_C12	AACTTTATATTTTTTATTTGGTATTTGATCAGGTATAATTGGATCTTCTCTTAGAATTTTAATTCGTTTAGAATTAAGACAAATTAATTCAATTATTAATAATAATCAATTGTATAATGTAATTGTAACAATTCATGCTTTCATTATAATTTTTTTTATAACAATACCAATTGTTATTGGTGGTTTTGGAAATTGATTAATTCCTATAATAATAGGATGTCCAGATATATCATTTCCACGTTTAAATAATATTAGATTTTGATTATTACCACCATCATTAATAATAATAATTTGTAGTTTTTTAATTAATAATGGAACAGGAACAGGATGAACTATTTACCCACCTTTATCAAATAATATTGCACATAATAATATTTCAGTTGATTTAACTATTTTTTC…	Eukaryota	Metazoa	Arthropoda	Insecta	Hemiptera	Aphididae	Cryptomyzus	Cryptomyzus galeopsidis	100	2016	Overhalla
Bladlus_5_D12	AACTTTATATTTTTTATTTGGTATTTGATCAGGTATAATTGGATCTTCTCTTAGAATTTTAATTCGTTTAGAATTAAGACAAATTAATTCAATTATTAATAATAATCAATTGTATAATGTAATTGTAACAATTCATGCTTTCATTATAATTTTTTTTATAACAATACCAATTGTTATTGGTGGTTTTGGAAATTGATTAATTCCTATAATAATAGGATGTCCAGATATATCATTTCCACGTTTAAATAATATTAGATTTTGATTATTACCACCATCATTAATAATAATAATTTGTAGTTTTTTAATTAATAATGGAACAGGAACAGGATGAACTATTTACCCACCTTTATCAAATAATATTGCACATAATAATATTTCAGTTGATTTAACTATTTTTTC…	Eukaryota	Metazoa	Arthropoda	Insecta	Hemiptera	Aphididae	Cryptomyzus	Cryptomyzus galeopsidis	100	2016	Overhalla
Bladlus_5_H11	AACTTTTATATTTTTTATTTGGTATTTGATCAGGTATAATTGGATCTTCTCTTAGAATTTTAATTCGTTTAGAATTAAGACAAATTAATTCAATTATTAATAATAATCAATTGTATAATGTAATTGTAACAATTCATGCTTTCATTATAATTTTTTTTATAACAATACCAATTGTTATTGGTGGTTTTGGAAATTGATTAATTCCTATAATAATAGGATGTCCAGATATATCATTTCCACGTTTAAATAATATTAGATTTTGATTATTACCACCATCATTAATAATAATAATTTGTAGTTTTTTAATTAATAATGGAACAGGAACAGGATGAACTATTTACCCACCTTTATCAAATAATATTGCACATAATAATATTTCAGTTGATTTAACTATTTTTT…	Eukaryota	Metazoa	Arthropoda	Insecta	Hemiptera	Aphididae	Cryptomyzus	Cryptomyzus galeopsidis	100	2016	Overhalla
Bladlus_5_H01	TAAGACAAATTAACTCAATTATTAATAATAATCAATTATATAATGTAATTGTTACTATTCATGCTTTTATTATAATTTTCTTTATAACTATACCAATCGTAATTGGAGGTTTTGGTAATTGATTAATTCCAATAATAATAGGATGTCCTGACATATCATTTCCACGATTAAATAATATTAGATTTTGACTTTTACCCCCTTCTTTAATAATAATAATTAGTAGATTCCTAATTAATAATGGAACAGGAACAGGTTGAACTATTTACCCCCCTCTTTCAAATAATATTGCACATAATAATATTTCAGTAGATCTAACAATTTTTTCTTTACACCTTGCAGGAATTTCTTCAATTTTAGGAGCAATTAACTTCATTTGTACAATTTTAAATATAATACCCA…	Eukaryota	Metazoa	Arthropoda	Insecta	Hemiptera	Aphididae	Euceraphis	Euceraphis betulae	100	2016	Overhalla
Bladlus_5_A09	AACTTTATATTTTTTATTCGGAATTTGATCAGGTATAATTGGATCATCTCTTAGAATTTTAATTCGATTAGAATTAAGTCAAATTAATTCAATTATTAACAACAATCAATTATATAATGTAATTGTTACAATTCACGCTTTCATTATAATTTTTTTTATAACAATACCAATTGTTATTGGAGGATTTGGAAATTGATTAATTCCTATAATAATAGGATGTCCTGATATATCATTTCCTCGATTAAATAATATTAGATTTTGATTACTCCCACCATCATTAATAATAATAATTTGTAGTTTTTTAATTAACAATGGAACAGGAACAGGATGAACTATTTACCCACCCTTATCAAATAATATTGCCCATAATAATATTTCAGTTGATTTAACTATTTTTTC…	Eukaryota	Metazoa	Arthropoda	Insecta	Hemiptera	Aphididae	Hayhurstia	Hayhurstia atriplicis	100	2016	Overhalla
Bladlus_5_B11	AACTTTATATTTTTTATTCGGAATTTGATCAGGTATAATTGGATCATCTCTTAGAATTTTAATTCGATTAGAATTAAGTCAAATTAATTCAATTATTAACAACAATCAATTATATAATGTAATTGTTACAATTCACGCTTTCATTATAATTTTTTTTATAACAATACCAATTGTTATTGGAGGATTTGGAAATTGATTAATTCCTATAATAATAGGATGTCCTGATATATCATTTCCTCGATTAAATAATATTAGATTTTGATTACTCCCACCATCATTAATAATAATAATTTGTAGTTTTTTAATTAACAATGGAACAGGAACAGGATGAACTATTTACCCACCCTTATCAAATAATATTGCCCATAATAATATTTCAGTTGATTTAACTATTTTTTC…	Eukaryota	Metazoa	Arthropoda	Insecta	Hemiptera	Aphididae	Hayhurstia	Hayhurstia atriplicis	100	2016	Overhalla
Bladlus_5_C11	AACTTTATATTTTTTATTCGGAATTTGATCAGGTATAATTGGATCATCTCTTAGAATTTTAATTCGATTAGAATTAAGTCAAATTAATTCAATTATTAATAACAATCAATTATATAATGTAATTGTTACAATTCATGCTTTCATTATAATTTTTTTTATAACAATACCAATTGTTATTGGAGGATTTGGAAATTGATTAATTCCTATAATAATAGGATGTCCTGATATATCATTTCCTCGATTAAATAATATTAGATTTTGATTACTCCCACCATCATTAATAATAATAATTTGTAGTTTTTTAATTAACAATGGAACAGGAACAGGATGAACTATTTACCCACCCTTATCAAATAATATTGCCCATAATAATATTTCAGTTGATTTAACTATTTTTTC…	Eukaryota	Metazoa	Arthropoda	Insecta	Hemiptera	Aphididae	Hayhurstia	Hayhurstia atriplicis	100	2016	Overhalla
Bladlus_5_D11	AACTTTATATTTTTTATTCGGAATTTGATCAGGTATAATTGGATCATCTCTTAGAATTTTAATTCGATTAGAATTAAGTCAAATTAATTCAATTATTAATAACAATCAATTATATAATGTAATTGTTACAATTCATGCTTTCATTATAATTTTTTTTATAACAATACCAATTGTTATTGGAGGATTTGGAAATTGATTAATTCCTATAATAATAGGATGTCCTGATATATCATTTCCTCGATTAAATAATATTAGATTTTGATTACTCCCACCATCATTAATAATAATAATTTGTAGTTTTTTAATTAACAATGGAACAGGAACAGGATGAACTATTTACCCACCCTTATCAAATAATATTGCCCATAATAATATTTCAGTTGATTTAACTATTTTTTC…	Eukaryota	Metazoa	Arthropoda	Insecta	Hemiptera	Aphididae	Hayhurstia	Hayhurstia atriplicis	100	2016	Overhalla
Bladlus_5_E05	AACTTTATACTTTCTATTTGGTATTTGATCAGGAATAATTGGGTCATCTTTAAGAATTTTAATTCGATTAGAATTAAGACAAATTAATTCTATTATTAATAATAATCAATTATATAATGTAATTGTTACAATTCATGCTTTTATTATAATTTTTTTTATAACTATACCAATTGTAATTGGAGGATTTGGTAATTGATTAATTCCAATAATAATAGGATGCCCTGATATATCATTTCCTCGACTTAATAATATTAGATTTTGATTATTACCCCCTTCATTAATAATAATAATTTCTAGATTTTTAATTAATAACGGAACAGGAACAGGTTGAACAATTTACCCACCATTATCTAATAATATTGCTCATAACAATATTTCAGTAGATTTAACAATCTTTTC…	Eukaryota	Metazoa	Arthropoda	Insecta	Hemiptera	Aphididae	Pterocallis	Pterocallis alni	100	2016	Overhalla
Bladlus_5_A06	AACTTTATATTTTTTATTTGGTATTTGATCAGGTATAATTGGTTCATCCCTTAGAATCTTAATTCGATTAGAACTAAGTCAAATTAATTCAATTATTAATAATAATCAATTATATAATGTAATTGTTACAATTCACGCTTTTATTATAATTTTTTTTATAACTATACCAATTGTTATTGGTGGTTTTGGGAATTGACTAATTCCTATAATAATAGGATGCCCTGATATATCATTTCCACGATTAAATAATATTAGATTTTGACTATTACCCCCTTCATTAATAATAATAATTTGTAGTTTTATAATTAATAACGGAACAGGAACAGGATGAACAATTTATCCTCCTTTATCTAATAATATTGCTCATAATAATATTTCAGTTGATTTAACAATTTTTTC…	Eukaryota	Metazoa	Arthropoda	Insecta	Hemiptera	Aphididae	Rhopalosiphum	Rhopalosiphum padi	100	2016	Overhalla
Bladlus_5_C02	AACTTTATATTTTTTATTTGGTATTTGATCAGGTATAATTGGTTCATCCCTTAGAATCTTAATTCGATTAGAACTAAGTCAAATTAATTCAATTATTAATAATAATCAATTATATAATGTAATTGTTACAATTCACGCTTTTATTATAATTTTTTTTATAACTATACCAATTGTTATTGGTGGTTTTGGGAATTGACTAATTCCTATAATAATAGGATGCCCTGATATATCATTTCCACGATTAAATAATATTAGATTTTGACTATTACCCCCTTCATTAATAATAATAATTTGTAGTTTTATAATTAATAACGGAACAGGAACAGGATGAACAATTTATCCTCCTTTATCTAATAATATTGCTCATAATAATATTTCAGTTGATTTAACAATTTTTTC…	Eukaryota	Metazoa	Arthropoda	Insecta	Hemiptera	Aphididae	Rhopalosiphum	Rhopalosiphum padi	100	2016	Overhalla
Bladlus_5_D01	AACTTTATATTTTTTATTTGGTATTTGATCAGGTATAATTGGTTCATCCCTTAGAATCTTAATTCGATTAGAACTAAGTCAAATTAATTCAATTATTAATAATAATCAATTATATAATGTAATTGTTACAATTCACGCTTTTATTATAATTTTTTTTATAACTATACCAATTGTTATTGGTGGTTTTGGGAATTGACTAATTCCTATAATAATAGGATGCCCTGATATATCATTTCCACGATTAAATAATATTAGATTTTGACTATTACCCCCTTCATTAATAATAATAATTTGTAGTTTTATAATTAATAACGGAACAGGAACAGGATGAACAATTTATCCTCCTTTATCTAATAATATTGCTCATAATAATATTTCAGTTGATTTAACAATTTTTTC…	Eukaryota	Metazoa	Arthropoda	Insecta	Hemiptera	Aphididae	Rhopalosiphum	Rhopalosiphum padi	100	2016	Overhalla
Bladlus_5_E01	AACTTTATATTTTTTATTTGGTATTTGATCAGGTATAATTGGTTCATCCCTTAGAATCTTAATTCGATTAGAACTAAGTCAAATTAATTCAATTATTAATAATAATCAATTATATAATGTAATTGTTACAATTCACGCTTTTATTATAATTTTTTTTATAACTATACCAATTGTTATTGGTGGTTTTGGGAATTGACTAATTCCTATAATAATAGGATGCCCTGATATATCATTTCCACGATTAAATAATATTAGATTTTGACTATTACCCCCTTCATTAATAATAATAATTTGTAGTTTTATAATTAATAACGGAACAGGAACAGGATGAACAATTTATCCTCCTTTATCTAATAATATTGCTCATAATAATATTTCAGTTGATTTAACAATTTTTTC…	Eukaryota	Metazoa	Arthropoda	Insecta	Hemiptera	Aphididae	Rhopalosiphum	Rhopalosiphum padi	100	2016	Overhalla
Bladlus_5_G02	AACTTTATATTTTTTATTTGGTATTTGATCAGGTATAATTGGTTCATCCCTTAGAATCTTAATTCGATTAGAACTAAGTCAAATTAATTCAATTATTAATAATAATCAATTATATAATGTAATTGTTACAATTCACGCTTTTATTATAATTTTTTTTATAACTATACCAATTGTTATTGGTGGTTTTGGGAATTGACTAATTCCTATAATAATAGGATGCCCTGATATATCATTTCCACGATTAAATAATATTAGATTTTGACTATTACCCCCTTCATTAATAATAATAATTTGTAGTTTTATAATTAATAACGGAACAGGAACAGGATGAACAATTTATCCTCCTTTATCTAATAATATTGCTCATAATAATATTTCAGTTGATTTAACAATTTTTTC…	Eukaryota	Metazoa	Arthropoda	Insecta	Hemiptera	Aphididae	Rhopalosiphum	Rhopalosiphum padi	100	2016	Overhalla
Bladlus_5_H03	AACTTTATATTTTTTATTTGGTATTTGATCAGGTATAATTGGTTCATCCCTTAGAATCTTAATTCGATTAGAACTAAGTCAAATTAATTCAATTATTAATAATAATCAATTATATAATGTAATTGTTACAATTCACGCTTTTATTATAATTTTTTTTATAACTATACCAATTGTTATTGGTGGTTTTGGGAATTGACTAATTCCTATAATAATAGGATGCCCTGATATATCATTTCCACGATTAAATAATATTAGATTTTGACTATTACCCCCTTCATTAATAATAATAATTTGTAGTTTTATAATTAATAACGGAACAGGAACAGGATGAACAATTTATCCTCCTTTATCTAATAATATTGCTCATAATAATATTTCAGTTGATTTAACAATTTTTTC…	Eukaryota	Metazoa	Arthropoda	Insecta	Hemiptera	Aphididae	Rhopalosiphum	Rhopalosiphum padi	100	2016	Overhalla
Bladlus_5_H05	AACTTTATATTTTTTATTTGGTATTTGATCAGGTATAATTGGTTCATCCCTTAGAATCTTAATTCGATTAGAACTAAGTCAAATTAATTCAATTATTAATAATAATCAATTATATAATGTAATTGTTACAATTCACGCTTTTATTATAATTTTTTTTATAACTATACCAATTGTTATTGGTGGTTTTGGGAATTGACTAATTCCTATAATAATAGGATGCCCTGATATATCATTTCCACGATTAAATAATATTAGATTTTGACTATTACCCCCTTCATTAATAATAATAATTTGTAGTTTTATAATTAATAACGGAACAGGAACAGGATGAACAATTTATCCTCCTTTATCTAATAATATTGCTCATAATAATATTTCAGTTGATTTAACAATTTTTTC…	Eukaryota	Metazoa	Arthropoda	Insecta	Hemiptera	Aphididae	Rhopalosiphum	Rhopalosiphum padi	100	2016	Overhalla
Bladlus_6_G01	AACTTTATATTTTTTATTTGGTATTTGATCAGGTATAATTGGTTCATCCCTTAGAATCTTAATTCGATTAGAACTAAGTCAAATTAATTCAATTATTAATAATAATCAATTATATAATGTAATTGTTACAATTCACGCTTTTATTATAATTTTTTTTATAACTATACCAATTGTTATTGGTGGTTTTGGGAATTGACTAATTCCTATAATAATAGGATGCCCTGATATATCATTTCCACGATTAAATAATATTAGATTTTGACTATTACCCCCTTCATTAATAATAATAATTTGTAGTTTTATAATTAATAACGGAACAGGAACAGGATGAACAATTTATCCTCCTTTATCTAATAATATTGCTCATAATAATATTTCAGTTGATTTAACAATTTTTTC…	Eukaryota	Metazoa	Arthropoda	Insecta	Hemiptera	Aphididae	Rhopalosiphum	Rhopalosiphum padi	100	2016	Overhalla
Bladlus_6_G02	AACTTTATATTTTTTATTTGGTATTTGATCAGGTATAATTGGTTCATCCCTTAGAATCTTAATTCGATTAGAACTAAGTCAAATTAATTCAATTATTAATAATAATCAATTATATAATGTAATTGTTACAATTCACGCTTTTATTATAATTTTTTTTATAACTATACCAATTGTTATTGGTGGTTTTGGAAATTGACTAATTCCTATAATAATAGGATGCCCTGATATATCATTTCCACGATTAAATAATATTAGATTTTGACTATTACCCCCTTCATTAATAATAATAATTTGTAGTTTTATAATTAATAACGGAACAGGAACAGGATGAACAATTTATCCTCCTTTATCTAATAATATTGCTCATAATAATATTTCAGTTGATTTAACAATTTTTTC…	Eukaryota	Metazoa	Arthropoda	Insecta	Hemiptera	Aphididae	Rhopalosiphum	Rhopalosiphum padi	100	2016	Overhalla
Bladlus_5_D10	AACTTTATACTTTTTATTTGGTATTTGATCAGGAATAATTGGATCTTCTCTTAGAATTTTAATTCGTTTAGAATTAAGACAAATTAATTCAATTATTAATAATAATCAATTATATAATGTTATTGTAACAATTCATGCTTTCATTATAATTTTTTTTATAACTATACCAATTGTAATTGGTGGTTTTGGAAATTGATTAATTCCTATAATGATAGGATGTCCTGATATATCATTTCCACGTTTAAACAATATTAGATTTTGATTATTACCCCCTTCATTAATAATAATAATTTGTAGTTTTATAATTAATAATGGAACAGGAACAGGATGAACTATTTATCCACCTTTATCAAATAATATTGCACACAATAATATTTCAGTTGATTTAACAATTTTCTC…	Eukaryota	Metazoa	Arthropoda	Insecta	Hemiptera	Aphididae	Uroleucon	Uroleucon taraxaci	100	2016	Overhalla
Bladlus_7_H08	AACTTTATACTTTTTATTTGGTATTTGATCAGGTATAATTGGATCTTCACTTAGAATTCTAATTCGTTTAGAATTAAGTCAAATTAATTCTATTATTAACAATAATCAATTATATAATGTAATTGTTACAATTCATGCTTTTATTATAATTTTTTTTATAACTATACCAATTGTAATTGGTGGATTTGGAAATTGATTAATTCCTATAATAATAGGATGTCCTGATATATCATTTCCTCGCTTAAATAATATTAGATTTTGATTATTACCTCCTTCATTAATAATAATAATTTGCAGTTTCTTAATTAATAATGGAACAGGAACAGGATGAACTATTTATCCACCTTTATCAAATAATATTGCACATAATAACATTTCAGTTGATTTAACTATTTTTTC…	Eukaryota	Metazoa	Arthropoda	Insecta	Hemiptera	Aphididae	Acyrthosiphon	Acyrthosiphon pisum	100	2016	Stange
Bladlus_7_H10	CTTCACTTAGAATTCTAATTCGTTTAGAATTAAGTCAAATTAATTCTATTATTAACAATAATCAATTATATAATGTAATTGTTACAATTCATGCTTTTATTATAATTTTTTTTATAACTATACCAATTGTAATTGGTGGATTTGGAAATTGATTAATTCCTATAATAATAGGATGTCCTGATATATCATTTCCTCGCTTAAATAATATTAGATTTTGATTATTACCTCCTTCATTAATAATAATAATTTGCAGTTTCTTAATTAATAATGGAACAGGAACAGGATGAACTATTTATCCACCTTTATCAAATAATATTGCACATAATAACATTTCAGTTGATTTAACTATTTTTTCTTTACACCTAGCAGGAATTTCATCAATTTTAGGAGCAATTAATT…	Eukaryota	Metazoa	Arthropoda	Insecta	Hemiptera	Aphididae	Acyrthosiphon	Acyrthosiphon pisum	100	2016	Stange
Bladlus_9_B03	AACTTTATATTTTTTATTTGGTATTTGATCAGGTATAATTGGATCTTCACTTAGAATTTTAATTCGATTAGAATTAAGACAAATTAATTCAATTATTAATAATAATCAACTATATAATGTAATTGTTACAATTCATGCTTTTATTATAATTTTTTTTATAACTATACCAATTGTAATTGGAGGTTTTGGAAATTGATTAATTCCTATAATAATAGGATGCCCAGACATATCTTTCCCACGATTAAATAATATTAGATTTTGATTATTACCACCATCACTAATAATAATAATTTGTAGATTTATAATTAATAACGGAACAGGAACAGGATGAACTATTTATCCACCCCTATCAAATAATATTGCCCATAATAATATTTCAGTTGATTTAACTATTTTTTC…	Eukaryota	Metazoa	Arthropoda	Insecta	Hemiptera	Aphididae	Aphis	Aphis fabae	100	2016	Stange
Bladlus_9_F02	ATCTTCACTTAGAATTTTAATTCGATTAGAATTAAGACAAATTAATTCAATTATTAATAATAATCAACTATATAATGTAATTGTTACAATTCATGCTTTTATTATAATTTTTTTTATAACTATACCAATTGTAATTGGAGGTTTTGGAAATTGATTAATTCCTATAATAATAGGATGCCCAGACATATCTTTCCCACGATTAAATAATATTAGATTTTGATTATTACCACCATCACTAATAATAATAATTTGTAGATTTATAATTAATAACGGAACAGGAACAGGATGAACTATTTATCCACCCCTATCAAATAATATTGCCCATAATAATATTTCAGTTGATTTAACTATTTTTTCCCTTCATCTAGCAGGTATTTCATCAATTTTAGGAGCAATTAA…	Eukaryota	Metazoa	Arthropoda	Insecta	Hemiptera	Aphididae	Aphis	Aphis fabae	100	2016	Stange
Bladlus_9_G01	TTTTAATTCGATTAGAATTAAGACAAATTAATTCAATTATTAATAATAATCAACTATATAATGTAATTGTTACAATTCATGCTTTTATTATAATTTTTTTTATAACTATACCAATTGTAATTGGAGGTTTTGGAAATTGATTAATTCCTATAATAATAGGATGCCCAGACATATCTTTCCCACGATTAAATAATATTAGATTTTGATTATTACCACCATCACTAATAATAATAATTTGTAGATTTATAATTAATAACGGAACAGGAACAGGATGAACTATTTATCCACCCCTATCAAATAATATTGCCCATAATAATATTTCAGTTGATTTAACTATTTTTTCCCTTCATCTAGCAGGTATTTCATCAATTTTAGGAGCAATTAATTTTGTTTGCACTA…	Eukaryota	Metazoa	Arthropoda	Insecta	Hemiptera	Aphididae	Aphis	Aphis fabae	100	2016	Stange
Bladlus_9_G02	AACTTTATATTTTTTATTTGGTATTTGATCAGGTATAATTGGATCTTCACTTAGAATTTTAATTCGATTAGAATTAAGACAAATTAATTCAATTATTAATAATAATCAACTATATAATGTAATTGTTACAATTCATGCTTTTATTATAATTTTTTTTATAACTATACCAATTGTAATTGGAGGTTTTGGAAATTGATTAATTCCTATAATAATAGGATGCCCAGACATATCTTTCCCACGATTAAATAATATTAGATTTTGATTATTACCACCATCACTAATAATAATAATTTGTAGATTTATAATTAATAACGGAACAGGAACAGGATGAACTATTTATCCACCCCTATCAAATAATATTGCCCATAATAATATTTCAGTTGATTTAACTATTTTTTC…	Eukaryota	Metazoa	Arthropoda	Insecta	Hemiptera	Aphididae	Aphis	Aphis fabae	100	2016	Stange
Bladlus_9_H02	TTCACTTAGAATTTTAATTCGATTAGAATTAAGACAAATTAATTCAATTATTAATAATAATCAACTATATAATGTAATTGTTACAATTCATGCTTTTATTATAATTTTTTTTATAACTATACCAATTGTAATTGGAGGTTTTGGAAATTGATTAATTCCTATAATAATAGGATGCCCAGACATATCTTTCCCACGATTAAATAATATTAGATTTTGATTATTACCACCATCACTAATAATAATAATTTGTAGATTTATAATTAATAACGGAACAGGAACAGGATGAACTATTTATCCACCCCTATCAAATAATATTGCCCATAATAATATTTCAGTTGATTTAACTATTTTTTCCCTTCATCTAGCAGGTATTTCATCAATTTTAGGAGCAATTAATTT…	Eukaryota	Metazoa	Arthropoda	Insecta	Hemiptera	Aphididae	Aphis	Aphis fabae	100	2016	Stange
Bladlus_7_D07	GATCTTCACTTAGAATTTTAATTCGATTAGAATTAAGTCAAATCAATTCAATCATTAATAATAATCAATTATACAATGTAATTGTTACAATCCATGCTTTTATTATAATTTTTTTTATAACTATACCAATTGTAATTGGTGGATTTGGAAACTGATTAATTCCTATAATAATAGGATGCCCAGATATATCATTCCCACGACTAAATAATATTAGATTCTGATTATTGCCCCCATCATTAATAATAATAATCTGTAGATTCATAATTAATAATGGAACAGGAACAGGATGAACTATTTATCCCCCATTATCAAATAATATTGCCCATAATAATATCTCAGTTGATTTAACTATCTTTTCTCTTCATTTAGCAGGTATCTCTTCAATTTTAGGAGCAATTA…	Eukaryota	Metazoa	Arthropoda	Insecta	Hemiptera	Aphididae	Aphis	Aphis sambuci	100	2016	Stange
Bladlus_7_B04	AACTTTATACTTTTTATTTGGTATTTGATCAGGTATAATTGGATCTTCCCTTAGAATTTTAATTCGATTAGAATTAAGTCAAATTAACTCTATTATTAACAATAATCAATTATATAATGTAATTGTTACTATTCATGCTTTTATTATAATTTTCTTCATAACTATGCCAATTGTAATTGGTGGTTTTGGAAATTGATTAATTCCTATAATAATAGGATGCCCTGATATATCATTTCCACGATTAAATAATATTAGTTTTTGATTATTACCACCTTCATTAATAATAATAATTTGCAGTTTTTTAATTAATAACGGAACAGGAACAGGATGAACTATTTACCCACCATTATCTAACAATATTGCACATAATAATATCTCAGTCGATTTAACTATTTTTTC…	Eukaryota	Metazoa	Arthropoda	Insecta	Hemiptera	Aphididae	Cavariella	Cavariella pastinacae	100	2016	Stange
Bladlus_7_C04	AACTTTATACTTTTTATTTGGTATTTGATCAGGTATAATTGGATCTTCCCTTAGAATTTTAATTCGATTAGAATTAAGTCAAATTAACTCTATTATTAACAATAATCAATTATATAATGTAATTGTTACTATTCATGCTTTTATTATAATTTTCTTCATAACTATGCCAATTGTAATTGGTGGTTTTGGAAATTGATTAATTCCTATAATAATAGGATGCCCTGATATATCATTTCCACGATTAAATAATATTAGTTTTTGATTATTACCACCTTCATTAATAATAATAATTTGCAGTTTTTTAATTAATAACGGAACAGGAACAGGATGAACTATTTACCCACCATTATCTAACAATATTGCACATAATAATATCTCAGTCGATTTAACTATTTTTTC…	Eukaryota	Metazoa	Arthropoda	Insecta	Hemiptera	Aphididae	Cavariella	Cavariella pastinacae	100	2016	Stange
Bladlus_7_E04	AACTTTATACTTTTTATTTGGTATTTGATCAGGTATAATTGGATCTTCCCTTAGAATTTTAATTCGATTAGAATTAAGTCAAATTAACTCTATTATTAACAATAATCAATTATATAATGTAATTGTTACTATTCATGCTTTTATTATAATTTTCTTCATAACTATGCCAATTGTAATTGGTGGTTTTGGAAATTGATTAATTCCTATAATAATAGGATGCCCTGATATATCATTTCCACGATTAAATAATATTAGTTTTTGATTATTACCACCTTCATTAATAATAATAATTTGCAGTTTTTTAATTAATAACGGAACAGGAACAGGATGAACTATTTACCCACCATTATCTAACAATATTGCACATAATAATATCTCAGTCGATTTAACTATTTTTTC…	Eukaryota	Metazoa	Arthropoda	Insecta	Hemiptera	Aphididae	Cavariella	Cavariella pastinacae	100	2016	Stange
Bladlus_7_B11	AACTTTATACTTTTTATTTGGAATCTGAGCAGGAATAATTGGGTCTTCATTAAGAATTTTAATCCGATTAGAATTAAGACAAATTAACTCAATTATTAATAATAACCAACTATATAATGTAATTGTAACAATTCATGCTTTTATTATAATTTTTTTTATAACTATACCTATTGTAATTGGAGGATTCGGAAACTGACTTATTCCTATAATAATAGGATGTCCAGATATATCTTTCCCACGATTAAACAATATTAGATTTTGATTATTACCCCCTTCTTTAATAATAATAATTTCTAGATTTCTTATTAATAATGGTACAGGAACAGGTTGAACTATTTATCCCCCACTATCTAATAATATTGCCCATAATAATATCTCAGTAGATATAACTATTTTTTC…	Eukaryota	Metazoa	Arthropoda	Insecta	Hemiptera	Aphididae	Eucallipterus	Eucallipterus tiliae	100	2016	Stange
Bladlus_7_A06	AACTTTATACTTTCTTTTTGGTATCTGATCAGGAATAATTGGATCATCATTAAGAATTTTAATTCGATTAGAATTAAGACAAATTAATTCAATTATTAATAATAATCAATTATATAATGTAATTGTAACTATTCATGCTTTTATTATAATTTTTTTTATAACTATACCAATTGTAATTGGAGGTTTTGGTAATTGATTAATTCCAATAATAATAGGATGTCCTGACATATCATTCCCACGATTAAATAATATTAGATTTTGACTTCTACCTCCTTCTTTAATAATAATAATTAGAAGTTTCCTAATTAACAATGGAACAGGAACAGGTTGAACTATTTACCCCCCTCTTTCAAATAATATTGCACATAATAATATTTCAGTAGACCTAACAATTTTTTC…	Eukaryota	Metazoa	Arthropoda	Insecta	Hemiptera	Aphididae	Euceraphis	Euceraphis papyrifericola	100	2016	Stange
Bladlus_7_A08	AACTTTATACTTTCTTTTTGGTATTTGATCAGGAATAATTGGATCATCATTAAGAATTTTAATTCGATTAGAGTTAAGACAAATTAACTCAATTATTAATAATAATCAATTATATAATGTAATTGTTACTATTCATGCTTTTATTATAATTTTCTTTATAACTATACCAATCGTAATTGGAGGTTTTGGTAATTGATTAATTCCAATAATAATAGGATGTCCTGACATATCATTTCCACGATTAAATAATATTAGATTTTGACTTTTACCCCCTTCTTTAATAATAATAATTAGTAGATTCCTAATTAATAATGGAACAGGAACAGGTTGAACTATTTACCCCCCTCTTTCAAATAATATTGCACATAATAATATTTCAGTAGATCTAACAATTTTTTC…	Eukaryota	Metazoa	Arthropoda	Insecta	Hemiptera	Aphididae	Euceraphis	Euceraphis betulae	100	2016	Stange
Bladlus_7_B05	AACTTTATACTTTCTTTTTGGTATCTGATCAGGAATAATTGGATCATCATTAAGAATTTTAATTCGATTAGAATTAAGACAAATTAATTCAATTATTAATAATAATCAATTATATAATGTAATTGTAACTATTCATGCTTTTATTATAATTTTTTTTATAACTATACCAATTGTAATTGGAGGTTTTGGTAATTGATTAATTCCAATAATAATAGGATGTCCTGACATATCATTCCCACGATTAAATAATATTAGATTTTGACTTCTACCTCCTTCTTTAATAATAATAATTAGAAGTTTCCTAATTAACAATGGAACAGGAACAGGTTGAACTATTTACCCCCCTCTTTCAAATAATATTGCACATAATAATATTTCAGTAGACCTAACAATTTTTTC…	Eukaryota	Metazoa	Arthropoda	Insecta	Hemiptera	Aphididae	Euceraphis	Euceraphis papyrifericola	100	2016	Stange
Bladlus_7_B06	AACTTTATACTTTCTTTTTGGTATCTGATCAGGAATAATTGGATCATCATTAAGAATTTTAATTCGATTAGAATTAAGACAAATTAATTCAATTATTAATAATAATCAATTATATAATGTAATTGTAACTATTCATGCTTTTATTATAATTTTTTTTATAACTATACCAATTGTAATTGGAGGTTTTGGTAATTGATTAATTCCAATAATAATAGGATGTCCTGACATATCATTCCCACGATTAAATAATATTAGATTTTGACTTCTACCTCCTTCTTTAATAATAATAATTAGAAGTTTCCTAATTAACAATGGAACAGGAACAGGTTGAACTATTTACCCCCCTCTTTCAAATAATATTGCACATAATAATATTTCAGTAGACCTAACAATTTTTTC…	Eukaryota	Metazoa	Arthropoda	Insecta	Hemiptera	Aphididae	Euceraphis	Euceraphis papyrifericola	100	2016	Stange
Bladlus_7_B08	AACTTTATACTTTCTTTTTGGTATTTGATCAGGAATAATTGGATCATCATTAAGAATTTTAATTCGATTAGAGTTAAGACAAATTAACTCAATTATTAATAATAATCAATTATATAATGTAATTGTTACTATTCATGCTTTTATTATAATTTTCTTTATAACTATACCAATCGTAATTGGAGGTTTTGGTAATTGATTAATTCCAATAATAATAGGATGTCCTGACATATCATTTCCACGATTAAATAATATTAGATTTTGACTTTTACCCCCTTCTTTAATAATAATAATTAGTAGATTCCTAATTAATAATGGAACAGGAACAGGTTGAACTATTTACCCCCCTCTTTCAAATAATATTGCACATAATAATATTTCAGTAGATCTAACAATTTTTTC…	Eukaryota	Metazoa	Arthropoda	Insecta	Hemiptera	Aphididae	Euceraphis	Euceraphis betulae	100	2016	Stange
Bladlus_7_B10	AACTTTATACTTTCTTTTTGGTATTTGATCAGGAATAATTGGATCATCATTAAGAATTTTAATTCGATTAGAGTTAAGACAAATTAACTCAATTATTAATAATAATCAATTATATAATGTAATTGTTACTATTCATGCTTTTATTATAATTTTCTTTATAACTATACCAATCGTAATTGGAGGTTTTGGTAATTGATTAATTCCAATAATAATAGGATGTCCTGACATATCATTTCCACGATTAAATAATATTAGATTTTGACTTTTACCCCCTTCTTTAATAATAATAATTAGTAGATTCCTAATTAATAATGGAACAGGAACAGGTTGAACTATTTACCCCCCTCTTTCAAATAATATTGCACATAATAATATTTCAGTAGATCTAACAATTTTTTC…	Eukaryota	Metazoa	Arthropoda	Insecta	Hemiptera	Aphididae	Euceraphis	Euceraphis betulae	100	2016	Stange
Bladlus_7_C05	AACTTTATACTTTCTTTTTGGTATTTGATCAGGAATAATTGGATCATCATTAAGAATTTTAATTCGATTAGAGTTAAGACAAATTAACTCAATTATTAATAATAATCAATTATATAATGTAATTGTTACTATTCATGCTTTTATTATAATTTTCTTTATAACTATACCAATCGTAATTGGAGGTTTTGGTAATTGATTAATTCCAATAATAATAGGATGTCCTGACATATCATTTCCACGATTAAATAATATTAGATTTTGACTTTTACCCCCTTCTTTAATAATAATAATTAGTAGATTCCTAATTAATAATGGAACAGGAACAGGTTGAACTATTTACCCCCCTCTTTCAAATAATATTGCACATAATAATATTTCAGTAGATCTAACAATTTTTTC…	Eukaryota	Metazoa	Arthropoda	Insecta	Hemiptera	Aphididae	Euceraphis	Euceraphis betulae	100	2016	Stange
Bladlus_7_C06	AACTTTATACTTTCTTTTTGGTATCTGATCAGGAATAATTGGATCATCATTAAGAATTTTAATTCGATTAGAATTAAGACAAATTAATTCAATTATTAATAATAATCAATTATATAATGTAATTGTAACTATTCATGCTTTTATTATAATTTTTTTTATAACTATACCAATTGTAATTGGAGGTTTTGGTAATTGATTAATTCCAATAATAATAGGATGTCCTGACATATCATTCCCACGATTAAATAATATTAGATTTTGACTTCTACCTCCTTCTTTAATAATAATAATTAGAAGTTTCCTAATTAACAATGGAACAGGAACAGGTTGAACTATTTACCCCCCTCTTTCAAATAATATTGCACATAATAATATTTCAGTAGACCTAACAATTTTTTC…	Eukaryota	Metazoa	Arthropoda	Insecta	Hemiptera	Aphididae	Euceraphis	Euceraphis papyrifericola	100	2016	Stange
Bladlus_7_E08	AACTTTATACTTTCTTTTTGGTATCTGATCAGGAATAATTGGATCATCATTAAGAATTTTAATTCGATTAGAATTAAGACAAATTAATTCAATTATTAATAATAATCAATTATATAATGTAATTGTAACTATTCATGCTTTTATTATAATTTTTTTTATAACTATACCAATTGTAATTGGAGGTTTTGGTAATTGATTAATTCCAATAATAATAGGATGTCCTGACATATCATTCCCACGATTAAATAATATTAGATTTTGACTTCTACCTCCTTCTTTAATAATAATAATTAGAAGTTTCCTAATTAACAATGGAACAGGAACAGGTTGAACTATTTACCCCCCTCTTTCAAATAATATTGCACATAATAATATTTCAGTAGACCTAACAATTTTTTC…	Eukaryota	Metazoa	Arthropoda	Insecta	Hemiptera	Aphididae	Euceraphis	Euceraphis papyrifericola	100	2016	Stange
Bladlus_7_G04	AACTTTATACTTTCTTTTTGGTATTTGATCAGGAATAATTGGATCATCATTAAGAATTTTAATTCGATTAGAGTTAAGACAAATTAACTCAATTATTAATAATAATCAATTATATAATGTAATTGTTACTATTCATGCTTTTATTATAATTTTCTTTATAACTATACCAATCGTAATTGGAGGTTTTGGTAATTGATTAATTCCAATAATAATAGGATGTCCTGACATATCATTTCCACGATTAAATAATATTAGATTTTGACTTTTACCCCCTTCTTTAATAATAATAATTAGTAGATTCCTAATTAATAATGGAACAGGAACAGGTTGAACTATTTACCCCCCTCTTTCAAATAATATTGCACATAATAATATTTCAGTAGATCTAACAATTTTTTC…	Eukaryota	Metazoa	Arthropoda	Insecta	Hemiptera	Aphididae	Euceraphis	Euceraphis betulae	100	2016	Stange
Bladlus_7_G09	ATCATCATTAAGAATTTTAATTCGATTAGAGTTAAGACAAATTAACTCAATTATTAATAATAATCAATTATATAATGTAATTGTTACTATTCATGCTTTTATTATAATTTTCTTTATAACTATACCAATCGTAATTGGAGGTTTTGGTAATTGATTAATTCCAATAATAATAGGATGTCCTGACATATCATTTCCACGATTAAATAATATTAGATTTTGACTTTTACCCCCTTCTTTAATAATAATAATTAGTAGATTCCTAATTAATAATGGAACAGGAACAGGTTGAACTATTTACCCCCCTCTTTCAAATAATATTGCACATAATAATATTTCAGTAGATCTAACAATTTTTTCTTTACACCTTGCAGGAATTTCTTCAATTTTAGGAGCAATTAA…	Eukaryota	Metazoa	Arthropoda	Insecta	Hemiptera	Aphididae	Euceraphis	Euceraphis betulae	100	2016	Stange
Bladlus_7_H04	AACTTTATACTTTCTTTTTGGTATCTGATCAGGAATAATTGGATCATCATTAAGAATTTTAATTCGATTAGAATTAAGACAAATTAATTCAATTATTAATAATAATCAATTATATAATGTAATTGTAACTATTCATGCTTTTATTATAATTTTTTTTATAACTATACCAATTGTAATTGGAGGTTTTGGTAATTGATTAATTCCAATAATAATAGGATGTCCTGACATATCATTCCCACGATTAAATAATATTAGATTTTGACTTCTACCTCCTTCTTTAATAATAATAATTAGAAGTTTCCTAATTAACAATGGAACAGGAACAGGTTGAACTATTTACCCCCCTCTTTCAAATAATATTGCACATAATAATATTTCAGTAGACCTAACAATTTTTTC…	Eukaryota	Metazoa	Arthropoda	Insecta	Hemiptera	Aphididae	Euceraphis	Euceraphis papyrifericola	100	2016	Stange
Bladlus_7_A10	AACTTTATACTTTCTTTTTGGTATCTGATCAGGAATAATTGGATCATCACTAAGAATTTTAATTCGATTAGAATTAAGACAAATTAATTCAATTATTAATAATAATCAATTATATAATGTAATTGTAACTATTCATGCTTTTATTATAATTTTCTTTATAACTATACCAATTGTAATTGGAGGTTTTGGTAATTGATTAATTCCAATAATAATAGGATGTCCTGACATATCATTTCCACGATTAAATAATATTAGATTTTGACTTCTACCCCCTTCTTTAATAATAATAATTAGTAGTTTTCTAATTAATAATGGAACAGGAACAGGTTGAACTATTTACCCCCCTCTTTCAAATAATATTGCACATAATAATATTTCAGTAGACTTAACAATTTTTTC…	Eukaryota	Metazoa	Arthropoda	Insecta	Hemiptera	Aphididae	Euceraphis	Euceraphis punctipennis	100	2016	Stange
Bladlus_7_C08	AACTTTATACTTTCTTTTTGGTATCTGATCAGGAATAATTGGATCATCACTAAGAATTTTAATTCGATTAGAATTAAGACAAATTAATTCAATTATTAATAATAATCAATTATATAATGTAATTGTAACTATTCATGCTTTTATTATAATTTTCTTTATAACTATACCAATTGTAATTGGAGGTTTTGGTAATTGATTAATTCCAATAATAATAGGATGTCCTGACATATCATTTCCACGATTAAATAATATTAGATTTTGACTTCTACCCCCTTCTTTAATAATAATAATTAGTAGTTTTCTAATTAATAATGGAACAGGAACAGGTTGAACTATTTACCCCCCTCTTTCAAATAATATTGCACATAATAATATTTCAGTAGACTTAACAATTTTTTC…	Eukaryota	Metazoa	Arthropoda	Insecta	Hemiptera	Aphididae	Euceraphis	Euceraphis punctipennis	100	2016	Stange
Bladlus_7_C10	AACTTTATACTTTCTTTTTGGTATCTGATCAGGAATAATTGGATCATCACTAAGAATTTTAATTCGATTAGAATTAAGACAAATTAATTCAATTATTAATAATAATCAATTATATAATGTAATTGTAACTATTCATGCTTTTATTATAATTTTCTTTATAACTATACCAATTGTAATTGGAGGTTTTGGTAATTGATTAATTCCAATAATAATAGGATGTCCTGACATATCATTTCCACGATTAAATAATATTAGATTTTGACTTCTACCCCCTTCTTTAATAATAATAATTAGTAGTTTTCTAATTAATAATGGAACAGGAACAGGTTGAACTATTTACCCCCCTCTTTCAAATAATATTGCACATAATAATATTTCAGTAGACTTAACAATTTTTTC…	Eukaryota	Metazoa	Arthropoda	Insecta	Hemiptera	Aphididae	Euceraphis	Euceraphis punctipennis	100	2016	Stange
Bladlus_7_D06	AACTTTATACTTTCTTTTTGGTATCTGATCAGGAATAATTGGATCATCACTAAGAATTTTAATTCGATTAGAATTAAGACAAATTAATTCAATTATTAATAATAATCAATTATATAATGTAATTGTAACTATTCATGCTTTTATTATAATTTTCTTTATAACTATACCAATTGTAATTGGAGGTTTTGGTAATTGATTAATTCCAATAATAATAGGATGTCCTGACATATCATTTCCACGATTAAATAATATTAGATTTTGACTTCTACCCCCTTCTTTAATAATAATAATTAGTAGTTTTCTAATTAATAATGGAACAGGAACAGGTTGAACTATTTACCCCCCTCTTTCAAATAATATTGCACATAATAATATTTCAGTAGACTTAACAATTTTTTC…	Eukaryota	Metazoa	Arthropoda	Insecta	Hemiptera	Aphididae	Euceraphis	Euceraphis punctipennis	100	2016	Stange
Bladlus_7_D08	AACTTTATACTTTCTTTTTGGTATCTGATCAGGAATAATTGGATCATCACTAAGAATTTTAATTCGATTAGAATTAAGACAAATTAATTCAATTATTAATAATAATCAATTATATAATGTAATTGTAACTATTCATGCTTTTATTATAATTTTCTTTATAACTATACCAATTGTAATTGGAGGTTTTGGTAATTGATTAATTCCAATAATAATAGGATGTCCTGACATATCATTTCCACGATTAAATAATATTAGATTTTGACTTCTACCCCCTTCTTTAATAATAATAATTAGTAGTTTTCTAATTAATAATGGAACAGGAACAGGTTGAACTATTTACCCCCCTCTTTCAAATAATATTGCACATAATAATATTTCAGTAGACTTAACAATTTTTTC…	Eukaryota	Metazoa	Arthropoda	Insecta	Hemiptera	Aphididae	Euceraphis	Euceraphis punctipennis	100	2016	Stange
Bladlus_7_H05	AATTGGATCATCACTAAGAATTTTAATTCGATTAGAATTAAGACAAATTAATTCAATTATTAATAATAATCAATTATATAATGTAATTGTAACTATTCATGCTTTTATTATAATTTTCTTTATAACTATACCAATTGTAATTGGAGGTTTTGGTAATTGATTAATTCCAATAATAATAGGATGTCCTGACATATCATTTCCACGATTAAATAATATTAGATTTTGACTTCTACCCCCTTCTTTAATAATAATAATTAGTAGTTTTCTAATTAATAATGGAACAGGAACAGGTTGAACTATTTACCCCCCTCTTTCAAATAATATTGCACATAATAATATTTCAGTAGACTTAACAATTTTTTCTTTACACCTTGCAGGAATCTCTTCCATTTTAGGAGC…	Eukaryota	Metazoa	Arthropoda	Insecta	Hemiptera	Aphididae	Euceraphis	Euceraphis punctipennis	100	2016	Stange
Bladlus_7_H09	AACTTTATACTTTCTTTTTGGTATCTGATCAGGAATAATTGGATCATCACTAAGAATTTTAATTCGATTAGAATTAAGACAAATTAATTCAATTATTAATAATAATCAATTATATAATGTAATTGTAACTATTCATGCTTTTATTATAATTTTCTTTATAACTATACCAATTGTAATTGGAGGTTTTGGTAATTGATTAATTCCAATAATAATAGGATGTCCTGACATATCATTTCCACGATTAAATAATATTAGATTTTGACTTCTACCCCCTTCTTTAATAATAATAATTAGTAGTTTTCTAATTAATAATGGAACAGGAACAGGTTGAACTATTTACCCCCCTCTTTCAAATAATATTGCACATAATAATATTTCAGTAGACTTAACAATTTTTTC…	Eukaryota	Metazoa	Arthropoda	Insecta	Hemiptera	Aphididae	Euceraphis	Euceraphis punctipennis	100	2016	Stange
Bladlus_7_F08	AACTTTATATTTTTTATTCGGAATTTGATCAGGTATAATTGGATCATCTCTTAGAATTTTAATTCGATTAGAATTAAGTCAAATTAATTCAATTATTAACAACAATCAATTATATAATGTAATTGTTACAATTCACGCTTTCATTATAATTTTTTTTATAACAATACCAATTGTTATTGGAGGATTTGGAAATTGATTAATTCCTATAATAATAGGATGTCCTGATATATCATTTCCTCGATTAAATAATATTAGATTTTGATTACTCCCACCATCATTAATAATAATAATTTGTAGTTTTTTAATTAACAATGGAACAGGAACAGGATGAACTATTTACCCACCCTTATCAAATAATATTGCCCATAATAATATTTCAGTTGATTTAACTATTTTTTC…	Eukaryota	Metazoa	Arthropoda	Insecta	Hemiptera	Aphididae	Hayhurstia	Hayhurstia atriplicis	100	2016	Stange
Bladlus_7_G05	TTTGGTATATGATCAGGAATAATTGGCTCTTCTTTAAGAATTTTAATTCGTTTAGAATTAAGACAAATTAATTCAATTATTAATAATAATCAATTATATAATGTTATCGTAACAATTCATGCTTTTATTATAATCTTCTTTATAACAATACCTATTGTTATTGGTGGTTTTGGTAATTGATTAATTCCTATAATAATAGGATGTCCTGATATATCATTTCCACGATTAAATAATATTAGATTTTGATTATTACCACCTTCATTAATAATAATAATTTGTAGATTTTTAATTAATAATGGAACAGGAACAGGATGAACTATTTATCCACCATTATCAAATAATATTGCACATAATAATATTTCAGTTGATTTAACTATTTTCTCATTACATTTAGCAGGA…	Eukaryota	Metazoa	Arthropoda	Insecta	Hemiptera	Aphididae	Macrosiphoniella	Macrosiphoniella millefolii	100	2016	Stange
Bladlus_7_E07	AACTTTATACTTTTTATTTGGTATTTGATCAGGTATAATTGGATCATCACTTAGAATTTTAATTCGTCTAGAATTAAGACAAATTAATTCAATTATTAATAATAATCAATTATATAATGTAATTGTAACAATTCATGCTTTTATTATAATTTTTTTTATAACTATACCTATTGTAATTGGTGGTTTTGGAAATTGATTAATTCCTATAATAATAGGATGTCCTGACATATCATTTCCACGTTTAAATAATATTAGATTTTGACTATTACCACCATCATTAATAATAATAATTTGTAGTTTTTTAATTAATAATGGTACAGGAACAGGATGAACTATTTATCCACCTTTATCAAATAATATTGCACATAATAATATTTCAGTTGATTTAACTATTTTTTC…	Eukaryota	Metazoa	Arthropoda	Insecta	Hemiptera	Aphididae	Megoura	Megoura viciae	100	2016	Stange
Bladlus_7_H06	AACTTTATACTTTTTATTTGGTATTTGATCAGGTATAATTGGATCATCACTTAGAATTTTAATTCGTCTAGAATTAAGACAAATTAATTCAATTATTAATAATAATCAATTATATAATGTAATTGTAACAATTCATGCTTTTATTATAATTTTTTTTATAACTATACCTATTGTAATTGGTGGTTTTGGAAATTGATTAATTCCTATAATAATAGGATGTCCTGACATATCATTTCCACGTTTAAATAATATTAGATTTTGACTATTACCACCATCATTAATAATAATAATTTGTAGTTTTTTAATTAATAATGGTACAGGAACAGGATGAACTATTTATCCACCTTTATCAAATAATATTGCACATAATAATATTTCAGTTGATTTAACTATTTTTTC…	Eukaryota	Metazoa	Arthropoda	Insecta	Hemiptera	Aphididae	Megoura	Megoura viciae	100	2016	Stange
Bladlus_7_E05	AACTTTATACTTTTTATTTGGTATTTGATCAGGTATAATTGGATCATCTCTTAGAATTTTAATTCGTCTAGAACTAAGACAAATTAATTCTATTATTAATAATAATCAATTATACAATGTAATTGTAACAATTCATGCTTTTATTATAATTTTTTTTATAACAATACCAATTGTAATTGGTGGATTTGGAAATTGATTAATCCCTATAATAATAGGTTGCCCTGATATATCATTCCCACGTTTAAATAACATTAGATTTTGATTATTACCCCCATCATTAATAATAATAATTTGTAGTTTTTTAATTAATAATGGAACAGGAACAGGATGAACTATTTATCCACCTTTATCAAATAACATTGCACATAACAATATTTCAGTTGATTTAACTATTTTTTC…	Eukaryota	Metazoa	Arthropoda	Insecta	Hemiptera	Aphididae	Metopolophium	Metopolophium dirhodum	100	2016	Stange
Bladlus_9_B02	AACTTTATATTTTTTATTTGGTATTTGATCAGGTATAATTGGATCATCACTTAGAATCTTAATTCGTCTTGAATTAAGACAAATTAATTCAATTATTAAT	Eukaryota	Metazoa	Arthropoda	Insecta	Hemiptera	Aphididae	Myzus	Myzus persicae	100	2016	Stange
Bladlus_7_C12	AACTTTATATTTTTTATTTGGTATTTGATCAGGTATAATTGGTTCATCCCTTAGAATCTTAATTCGATTAGAACTAAGTCAAATTAATTCAATTATTAATAATAATCAATTATATAATGTAATTGTTACAATTCACGCTTTTATTATAATTTTTTTTATAACTATACCAATTGTTATTGGTGGTTTTGGGAATTGACTAATTCCTATAATAATAGGATGCCCTGATATATCATTTCCACGATTAAATAATATTAGATTTTGACTATTACCCCCTTCATTAATAATAATAATTTGTAGTTTTATAATTAATAACGGAACAGGAACAGGATGAACAATTTATCCTCCTTTATCTAATAATATTGCTCATAATAATATTTCAGTTGATTTAACAATTTTTTC…	Eukaryota	Metazoa	Arthropoda	Insecta	Hemiptera	Aphididae	Rhopalosiphum	Rhopalosiphum padi	100	2016	Stange
Bladlus_7_D05	AACTTTATATTTTTTATTTGGTATTTGATCAGGTATAATTGGTTCATCCCTTAGAATCTTAATTCGATTAGAACTAAGTCAAATTAATTCAATTATTAATAATAATCAATTATATAATGTAATTGTTACAATTCACGCTTTTATTATAATTTTTTTTATAACTATACCAATTGTTATTGGTGGTTTTGGGAATTGACTAATTCCTATAATAATAGGATGCCCTGATATATCATTTCCACGATTAAATAATATTAGATTTTGACTATTACCCCCTTCATTAATAATAATAATTTGTAGTTTTATAATTAATAACGGAACAGGAACAGGATGAACAATTTATCCTCCTTTATCTAATAATATTGCTCATAATAATATTTCAGTTGATTTAACAATTTTTTC…	Eukaryota	Metazoa	Arthropoda	Insecta	Hemiptera	Aphididae	Rhopalosiphum	Rhopalosiphum padi	100	2016	Stange
Bladlus_7_G06	CATCCCTTAGAATCTTAATTCGATTAGAACTAAGTCAAATTAATTCAATTATTAATAATAATCAATTATATAATGTAATTGTTACAATTCACGCTTTTATTATAATTTTTTTTATAACTATACCAATTGTTATTGGTGGTTTTGGGAATTGACTAATTCCTATAATAATAGGATGCCCTGATATATCATTTCCACGATTAAATAATATTAGATTTTGACTATTACCCCCTTCATTAATAATAATAATTTGTAGTTTTATAATTAATAACGGAACAGGAACAGGATGAACAATTTATCCTCCTTTATCTAATAATATTGCTCATAATAATATTTCAGTTGATTTAACAATTTTTTCTCTACATTTAGCAGGAATCTCATCAATTTTAGGGGCAATTAATT…	Eukaryota	Metazoa	Arthropoda	Insecta	Hemiptera	Aphididae	Rhopalosiphum	Rhopalosiphum padi	100	2016	Stange
Bladlus_7_G07	AATTGGTTCATCCCTTAGAATCTTAATTCGATTAGAACTAAGTCAAATTAATTCAATTATTAATAATAATCAATTATATAATGTAATTGTTACAATTCACGCTTTTATTATAATTTTTTTTATAACTATACCAATTGTTATTGGTGGTTTTGGAAATTGACTAATTCCTATAATAATAGGATGCCCTGATATATCATTTCCACGATTAAATAATATTAGATTTTGACTATTACCCCCTTCATTAATAATAATAATTTGTAGTTTTATAATTAATAACGGAACAGGAACAGGATGAACAATTTATCCTCCTTTATCTAATAATATTGCTCATAATAATATTTCAGTTGATTTAACAATTTTTTCTCTACATTTAGCAGGAATCTCATCAATTTTAGGGGC…	Eukaryota	Metazoa	Arthropoda	Insecta	Hemiptera	Aphididae	Rhopalosiphum	Rhopalosiphum padi	100	2016	Stange
Bladlus_9_A02	CGATTAGAACTAAGTCAAATTAATTCAATTATTAATAATAATCAATTATATAATGTAATTGTTACAATTCACGCTTTTATTATAATTTTTTTTATAACTATACCAATTGTTATTGGTGGTTTTGGGAATTGACTAATTCCTATAATAATAGGATGCCCTGATATATCATTTCCACGATTAAATAATATTAGATTTTGACTATTACCCCCTTCATTAATAATAATAATTTGTAGTTTTATAATTAATAACGGAACAGGAACAGGATGAACAATTTATCCTCCTTTATCTAATAATATTGCTCATAATAATATTTCAGTTGATTTAACAATTTTTTCTCTACATTTAGCAGGAATCTCATCAATTTT	Eukaryota	Metazoa	Arthropoda	Insecta	Hemiptera	Aphididae	Rhopalosiphum	Rhopalosiphum padi	100	2016	Stange
Bladlus_9_A05	AACTTTATATTTTTTATTTGGTATTTGATCAGGTATAATTGGTTCATCCCTTAGAATCTTAATTCGATTAGAACTAAGTCAAATTAATTCAATTATTAATAATAATCAATTATATAATGTAATTGTTACAATTCACGCTTTTATTATAATTTTTTTTATAACTATACCAATTGTTATTGGTGGTTTTGGGAATTGACTAATTCCTATAATAATAGGATGCCCTGATATATCATTTCCACGATTAAATAATATTAGATTTTGACTATTACCCCCTTCATTAATAATAATAATTTGTAGTTTTATAATTAATAACGGAACAGGAACAGGATGAACAATTTATCCTCCTTTATCTAATAATATTGCTCATAATAATATTTCAGTTGATTTAACAATTTTTTC…	Eukaryota	Metazoa	Arthropoda	Insecta	Hemiptera	Aphididae	Rhopalosiphum	Rhopalosiphum padi	100	2016	Stange
Bladlus_9_C02	AACTTTATATTTTTTATTTGGTATTTGATCAGGTATAATTGGTTCATCCCTTAGAATCTTAATTCGATTAGAACTAAGTCAAATTAATTCAATTATTAATAATAATCAATTATATAATGTAATTGTTACAATTCACGCTTTTATTATAATTTTTTTTATAACTATACCAATTGTTATTGGTGGTTTTGGGAATTGACTAATTCCTATAATAATAGGATGCCCTGATATATCATTTCCACGATTAAATAATATTAGATTTTGACTATTACCCCCTTCATTAATAATAATAATTTGTAGTTTTATAATTAATAACGGAACAGGAACAGGATGAACAATTTATCCTCCTTTATCTAATAATATTGCTCATAATAATATTTCAGTTGATTTAACAATTTTTTC…	Eukaryota	Metazoa	Arthropoda	Insecta	Hemiptera	Aphididae	Rhopalosiphum	Rhopalosiphum padi	100	2016	Stange
Bladlus_9_C03	TTTTTATTTGGTATTTGATCAGGTATAATTGGTTCATCCCTTAGAATCTTAATTCGATTAGAACTAAGTCAAATTAATTCAATTATTAATAATAATCAATTATATAATGTAATTGTTACAATTCACGCTTTTATTATAATTTTTTTTATAACTATACCAATTGTTATTGGTGGTTTTGGGAATTGACTAATTCCTATAATAATAGGATGCCCTGATATATCATTTCCACGATTAAATAATATTAGATTTTGACTATTACCCCCTTCATTAATAATAATAATTTGTAGTTTTATAATTAATAACGGAACAGGAACAGGATGAACAATTTATCCTCCTTTATCTAATAATATTGCTCATAATAATATTTCAGTTGATTTAACAATTTTTTCTCTACATTTA…	Eukaryota	Metazoa	Arthropoda	Insecta	Hemiptera	Aphididae	Rhopalosiphum	Rhopalosiphum padi	100	2016	Stange
Bladlus_9_C04	TTTGATCAGGTATAATTGGTTCATCCCTTAGAATCTTAATTCGATTAGAACTAAGTCAAATTAATTCAATTATTAATAATAATCAATTATATAATGTAATTGTTACAATTCACGCTTTTATTATAATTTTTTTTATAACTATACCAATTGTTATTGGTGGTTTTGGGAATTGACTAATTCCTATAATAATAGGATGCCCTGATATATCATTTCCACGATTAAATAATATTAGATTTTGACTATTACCCCCTTCATTAATAATAATAATTTGTAGTTTTATAATTAATAACGGAACAGGAACAGGATGAACAATTTATCCTCCTTTATCTAATAATATTGCTCATAATAATATTTCAGTTGATTTAACAATTTTTTCTCTACATTTAGCAGGAATCTCAT…	Eukaryota	Metazoa	Arthropoda	Insecta	Hemiptera	Aphididae	Rhopalosiphum	Rhopalosiphum padi	100	2016	Stange
Bladlus_9_C05	GTTCATCCCTTAGAATCTTAATTCGATTAGAACTAAGTCAAATTAATTCAATTATTAATAATAATCAATTATATAATGTAATTGTTACAATTCACGCTTTTATTATAATTTTTTTTATAACTATACCAATTGTTATTGGTGGTTTTGGGAATTGACTAATTCCTATAATAATAGGATGCCCTGATATATCATTTCCACGATTAAATAATATTAGATTTTGACTATTACCCCCTTCATTAATAATAATAATTTGTAGTTTTATAATTAATAACGGAACAGGAACAGGATGAACAATTTATCCTCCTTTATCTAATAATATTGCTCATAATAATATTTCAGTTGATTTAACAATTTT	Eukaryota	Metazoa	Arthropoda	Insecta	Hemiptera	Aphididae	Rhopalosiphum	Rhopalosiphum padi	100	2016	Stange
Bladlus_9_D03	CAGGTATAATTGGTTCATCCCTTAGAATCTTAATTCGATTAGAACTAAGTCAAATTAATTCAATTATTAATAATAATCAATTATATAATGTAATTGTTACAATTCACGCTTTTATTATAATTTTTTTTATAACTATACCAATTGTTATTGGTGGTTTTGGGAATTGACTAATTCCTATAATAATAGGATGCCCTGATATATCATTTCCACGATTAAATAATATTAGATTTTGACTATTACCCCCTTCATTAATAATAATAATTTGTAGTTTTATAATTAATAACGGAACAGGAACAGGATGAACAATTTATCCTCCTTTATCTAATAATATTGCTCATAATAATATTTCAGTTGATTTAACAATTTTTTCTCTACATTTAGCAGGAATCTCATCAATTT…	Eukaryota	Metazoa	Arthropoda	Insecta	Hemiptera	Aphididae	Rhopalosiphum	Rhopalosiphum padi	100	2016	Stange
Bladlus_9_D04	AAGTCAAATTAATTCAATTATTAATAATAATCAATTATATAATGTAATTGTTACAATTCACGCTTTTATTATAATTTTTTTTATAACTATACCAATTGTTATTGGTGGTTTTGGGAATTGACTAATTCCTATAATAATAGGATGCCCTGATATATCATTTCCACGATTAAATAATATTAGATTTTGACTATTACCCCCTTCATTAATAATAATAATTTGTAGTTTTATAATTAATAACGGAACAGGAACAGGATGAACAATTTATCCTCCTTTATCTAATAATATTGCTCATAATAATATTTCAGTTGATTTAACAATTTTTTCTCTACATTTAGCAGGAATCTCATCAATTTTAGGGGCAATTAATTTTATTTGTACAATTTTAAATATAATACCTAA…	Eukaryota	Metazoa	Arthropoda	Insecta	Hemiptera	Aphididae	Rhopalosiphum	Rhopalosiphum padi	100	2016	Stange
Bladlus_9_D06	TTTGATCAGGTATAATTGGTTCATCCCTTAGAATCTTAATTCGATTAGAACTAAGTCAAATTAATTCAATTATTAATAATAATCAATTATATAATGTAATTGTTACAATTCACGCTTTTATTATAATTTTTTTTATAACTATACCAATTGTTATTGGTGGTTTTGGGAATTGACTAATTCCTATAATAATAGGATGCCCTGATATATCATTTCCACGATTAAATAATATTAGATTTTGACTATTACCCCCTTCATTAATAATAATAATTTGTAGTTTTATAATTAATAACGGAACAGGAACAGGATGAACAATTTATCCTCCTTTATCTAATAATATTGCTCATAATAATATTTCAGTTGATTTAACAATTTTTTCTCTACATTTAGCAGGAATCTCAT…	Eukaryota	Metazoa	Arthropoda	Insecta	Hemiptera	Aphididae	Rhopalosiphum	Rhopalosiphum padi	100	2016	Stange
Bladlus_9_F01	TTCATCCCTTAGAATCTTAATTCGATTAGAACTAAGTCAAATTAATTCAATTATTAATAATAATCAATTATATAATGTAATTGTTACAATTCACGCTTTTATTATAATTTTTTTTATAACTATACCAATTGTTATTGGTGGTTTTGGGAATTGACTAATTCCTATAATAATAGGATGCCCTGATATATCATTTCCACGATTAAATAATATTAGATTTTGACTATTACCCCCTTCATTAATAATAATAATTTGTAGTTTTATAATTAATAACGGAACAGGAACAGGATGAACAATTTATCCTCCTTTATCTAATAATATTGCTCATAATAATATTTCAGTTGATTTAACAATTTTTTCTCTACATTTAGCAGGAATCTCATCAATTTTAGGGGCAATTAA…	Eukaryota	Metazoa	Arthropoda	Insecta	Hemiptera	Aphididae	Rhopalosiphum	Rhopalosiphum padi	100	2016	Stange
Bladlus_9_F05	AACTTTATATTTTTTATTTGGTATTTGATCAGGTATAATTGGTTCATCCCTTAGAATCTTAATTCGATTAGAACTAAGTCAAATTAATTCAATTATTAATAATAATCAATTATATAATGTAATTGTTACAATTCACGCTTTTATTATAATTTTTTTTATAACTATACCAATTGTTATTGGTGGTTTTGGGAATTGACTAATTCCTATAATAATAGGATGCCCTGATATATCATTTCCACGATTAAATAATATTAGATTTTGACTATTACCCCCTTCATTAATAATAATAATTTGTAGTTTTATAATTAATAACGGAACAGGAACAGGATGAACAATTTATCCTCCTTTATCTAATAATATTGCTCATAATAATATTTCAGTTGATTTAACAATTTTTTC…	Eukaryota	Metazoa	Arthropoda	Insecta	Hemiptera	Aphididae	Rhopalosiphum	Rhopalosiphum padi	100	2016	Stange
Bladlus_9_G03	AACTTTATATTTTTTATTTGGTATTTGATCAGGTATAATTGGTTCATCCCTTAGAATCTTAATTCGATTAGAACTAAGTCAAATTAATTCAATTATTAATAATAATCAATTATATAATGTAATTGTTACAATTCACGCTTTTATTATAATTTTTTTTATAACTATACCAATTGTTATTGGTGGTTTTGGAAATTGACTAATTCCTATAATAATAGGATGCCCTGATATATCATTTCCACGATTAAATAATATTAGATTTTGACTATTACCCCCTTCATTAATAATAATAATTTGTAGTTTTATAATTAATAACGGAACAGGAACAGGATGAACAATTTATCCTCCTTTATCTAATAATATTGCTCATAATAATATTTCAGTTGATTTAACAATTTTTTC…	Eukaryota	Metazoa	Arthropoda	Insecta	Hemiptera	Aphididae	Rhopalosiphum	Rhopalosiphum padi	100	2016	Stange
Bladlus_9_G04	AACTTTATATTTTTTATTTGGTATTTGATCAGGTATAATTGGTTCATCCCTTAGAATCTTAATTCGATTAGAACTAAGTCAAATTAATTCAATTATTAATAATAATCAATTATATAATGTAATTGTTACAATTCACGCTTTTATTATAATTTTTTTTATAACTATACCAATTGTTATTGGTGGTTTTGGGAATTGACTAATTCCTATAATAATAGGATGCCCTGATATATCATTTCCACGATTAAATAATATTAGATTTTGACTATTACCCCCTTCATTAATAATAATAATTTGTAGTTTTATAATTAATAACGGAACAGGAACAGGATGAACAATTTATCCTCCTTTATCTAATAATATTGCTCATAATAATATTTCAGTTGATTTAACAATTTTTTC…	Eukaryota	Metazoa	Arthropoda	Insecta	Hemiptera	Aphididae	Rhopalosiphum	Rhopalosiphum padi	100	2016	Stange
Bladlus_9_G06	AGTCAAATTAATTCAATTATTAATAATAATCAATTATATAATGTAATTGTTACAATTCACGCTTTTATTATAATTTTTTTTATAACTATACCAATTGTTATTGGTGGTTTTGGGAATTGACTAATTCCTATAATAATAGGATGCCCTGATATATCATTTCCACGATTAAATAATATTAGATTTTGACTATTACCCCCTTCATTAATAATAATAATTTGTAGTTTTATAATTAATAACGGAACAGGAACAGGATGAACAATTTATCCTCCTTTATCTAATAATATTGCTCATAATAATATTTCAGTTGATTTAACAATTTTTTCTCTACATTTAGCAGGAATCTCATCAATTTTAGGGGCAATTAATTTTATTTGTACAATTTTAAATATAATACCTAAT…	Eukaryota	Metazoa	Arthropoda	Insecta	Hemiptera	Aphididae	Rhopalosiphum	Rhopalosiphum padi	100	2016	Stange
Bladlus_9_H04	AACTTTATATTTTTTATTTGGTATTTGATCAGGTATAATTGGTTCATCCCTTAGAATCTTAATTCGATTAGAACTAAGTCAAATTAATTCAATTATTAATAATAATCAATTATATAATGTAATTGTTACAATTCACGCTTTTATTATAATTTTTTTTATAACTATACCAATTGTTATTGGTGGTTTTGGGAATTGACTAATTCCTATAATAATAGGATGCCCTGATATATCATTTCCACGATTAAATAATATTAGATTTTGACTATTACCCCCTTCATTAATAATAATAATTTGTAGTTTTATAATTAATAACGGAACAGGAACAGGATGAACAATTTATCCTCCTTTATCTAATAATATTGCTCATAATAATATTTCAGTTGATTTAACAATTTTTTC…	Eukaryota	Metazoa	Arthropoda	Insecta	Hemiptera	Aphididae	Rhopalosiphum	Rhopalosiphum padi	100	2016	Stange
Bladlus_9_H05	AACTTTATATTTTTTATTTGGTATTTGATCAGGTATAATTGGTTCATCCCTTAGAATCTTAATTCGATTAGAACTAAGTCAAATTAATTCAATTATTAATAATAATCAATTATATAATGTAATTGTTACAATTCACGCTTTTATTATAATTTTTTTTATAACTATACCAATTGTTATTGGTGGTTTTGGGAATTGACTAATTCCTATAATAATAGGATGCCCTGATATATCATTTCCACGATTAAATAATATTAGATTTTGACTATTACCCCCTTCATTAATAATAATAATTTGTAGTTTTATAATTAATAACGGAACAGGAACAGGATGAACAATTTATCCTCCTTTATCTAATAATATTGCTCATAATAATATTTCAGTTGATTTAACAATTTTTTC…	Eukaryota	Metazoa	Arthropoda	Insecta	Hemiptera	Aphididae	Rhopalosiphum	Rhopalosiphum padi	100	2016	Stange
Bladlus_9_H03	AACTTTTATATTTTTTATTTGGTATTTGATCAGGTATAATTGGTTCATCCCTTAGAATCTTAATTCGATTAGAACTAAGTCAAATTAATTCAATTATTAATAATAATCAATTATATAATGTAATTGTTACAATTCACGCTTTTATTATAATTTTTTTTATAACTATACCAATTGTTATTGGTGGTTTTGGGAATTGACTAATTCCTATAATAATAGGATGCCCTGATATATCATTTCCACGATTAAATAATATTAGATTTTGACTATTACCCCCTTCATTAATAATAATAATTTGTAGTTTTATAATTAATAACGGAACAGGAACAGGATGAACAATTTATCCTCCTTTATCTAATAATATTGCTCATAATAATATTTCAGTTGATTTAACAATTTTTT…	Eukaryota	Metazoa	Arthropoda	Insecta	Hemiptera	Aphididae	Rhopalosiphum	Rhopalosiphum padi	100	2016	Stange
Bladlus_9_C06	AACTTTTATATTTTTTATTTGGTATTTGATCAGGTATAATTGGTTCATCCCTTAGAATCTTAATTCGATTAGAACTAAGTCAAATTAATTCAATTATTAATAATAATCAATTATATAATGTAATTGTTACAATTCACGCTTTTATTATAATTTTTTTTATAACTATACCAATTGTTATTGGTGGTTTTGGGAATTGACTAATTCCTATAATAATAGGATGCCCTGATATATCATTTCCACGATTAAATAATATTAGATTTTGACTATTACCCCCTTCATTAATAATAATAATTTGTAGTTTTATAATTAATAACGGAACAGGAACAGGATGAACAATTTATCCTCCTTTATCTAATAATATTGCTCATAATAATATTTCAGTTGATTTAACAATTTTTT…	Eukaryota	Metazoa	Arthropoda	Insecta	Hemiptera	Aphididae	Rhopalosiphum	Rhopalosiphum padi	100	2016	Stange
Bladlus_7_C07	TAAGACAAATTAATTCAATTATTAATAATAATCAATTATATAATGTAATTGTTACAATCCATGCTTTTATTATAATTTTTTTTATAACTATACCAATTGTTATTGGTGGTTTTGGAAATTGATTAATTCCTATAATAATAGGATGTCCTGACATATCATTCCCACGTTTAAACAATATTAGATTTTGATTACTACCACCATCATTAATAATAATAATCTGTAGTTTCTTAATCAATAATGGAACAGGTACAGGATGAACTATTTACCCACCTTTATCAAATAATATTGCACATAATAATATTTCAGTCGATTTAACTATTTTTTCATTACATTTAGCAGGAATCTCATCAATTTTAGGAGCAATTAATTTTATTTGTACAATTCTAAACATAATACCAA…	Eukaryota	Metazoa	Arthropoda	Insecta	Hemiptera	Aphididae	Sitobion	Sitobion avenae	100	2016	Stange
Bladlus_7_D12	ATCATCACTTAGAATTCTTATTCGTCTTGAATTAAGACAAATTAATTCAATTATTAATAATAATCAATTATATAATGTAATTGTTACAATCCATGCTTTTATTATAATTTTTTTTATAACTATACCAATTGTTATTGGTGGTTTTGGAAATTGATTAATTCCTATAATAATAGGATGTCCTGACATATCATTCCCACGTTTAAACAATATTAGATTTTGATTACTACCACCATCATTAATAATAATAATCTGTAGTTTCTTAATCAATAATGGAACAGGTACAGGATGAACTATTTACCCACCTTTATCAAATAATATTGCACATAATAATATTTCAGTCGATTTAACTATTTTTTCATTACATTTAGCAGGAATCTCATCAATTTTAGGAGCAATTAA…	Eukaryota	Metazoa	Arthropoda	Insecta	Hemiptera	Aphididae	Sitobion	Sitobion avenae	100	2016	Stange
Bladlus_7_G08	AACTTTATACTTTTTATTTGGTATTTGATCAGGAATAATTGGATCTTCTCTTAGAATTTTAATTCGTTTAGAATTAAGACAAATTAATTCAATTATTAATAATAATCAATTATATAATGTTATTGTAACAATTCATGCTTTCATTATAATTTTTTTTATAACTATACCAATTGTAATTGGTGGTTTTGGAAATTGATTAATTCCTATAATGATAGGATGTCCTGATATATCATTTCCACGTTTAAACAATATTAGATTTTGATTATTACCCCCTTCATTAATAATAATAATTTGTAGTTTTATAATTAATAATGGAACAGGAACAGGATGAACTATTTATCCACCTTTATCAAATAATATTGCACACAATAATATTTCAGTTGATTTAACAATTTTCTC…	Eukaryota	Metazoa	Arthropoda	Insecta	Hemiptera	Aphididae	Uroleucon	Uroleucon taraxaci	100	2016	Stange
Bladlus_9_A08	CCCTTAGAATCTTAATTCGATTAGAACTAAGTCAAATTAATTCAATTATTAATAATAATCAATTATATAATGTAATTGTTACAATTCACGCTTTTATTATAATTTTTTTTATAACTATACCAATTGTTATTGGTGGTTTTGGGAATTGACTAATTCCTATAATAATAGGATGCCCTGATATATCATTTCCACGATTAAATAATATTAGATTTTGACTATTACCCCCTTCATTAATAATAATAATTTGTAGTTTTATAATTAATAACGGAACAGGAACAGGATGAACAATTTATCCTCCTTTATCTAATAATATTGCTCATAATAATATTTCAGTTGATTTAACAATTTTTTCTCTACATTTAGCAGGAATCTCATCAATTTTAGGGGCAATTAATTTTA…	Eukaryota	Metazoa	Arthropoda	Insecta	Hemiptera	Aphididae	Rhopalosiphum	Rhopalosiphum padi	100	2016	Stjørdal
Bladlus_9_C08	AACTTTATATTTTTTATTTGGTATTTGATCAGGTATAATTGGTTCATCCCTTAGAATCTTAATTCGATTAGAACTAAGTCAAATTAATTCAATTATTAATAATAATCAATTATATAATGTAATTGTTACAATTCACGCTTTTATTATAATTTTTTTTATAACTATACCAATTGTTATTGGTGGTTTTGGGAATTGACTAATTCCTATAATAATAGGATGCCCTGATATATCATTTCCACGATTAAATAATATTAGATTTTGACTATTACCCCCTTCATTAATAATAATAATTTGTAGTTTTATAATTAATAACGGAACAGGAACAGGATGAACAATTTATCCTCCTTTATCTAATAATATTGCTCATAATAATATTTCAGTTGATTTAACAATTTTTTC…	Eukaryota	Metazoa	Arthropoda	Insecta	Hemiptera	Aphididae	Rhopalosiphum	Rhopalosiphum padi	100	2016	Stjørdal
Bladlus_9_D07	TTCATCCCTTAGAATCTTAATTCGATTAGAACTAAGTCAAATTAATTCAATTATTAATAATAATCAATTATATAATGTAATTGTTACAATTCACGCTTTTATTATAATTTTTTTTATAACTATACCAATTGTTATTGGTGGTTTTGGGAATTGACTAATTCCTATAATAATAGGATGCCCTGATATATCATTTCCACGATTAAATAATATTAGATTTTGACTATTACCCCCTTCATTAATAATAATAATTTGTAGTTTTATAATTAATAACGGAACAGGAACAGGATGAACAATTTATCCTCCTTTATCTAATAATATTGCTCATAATAATATTTCAGTTGATTTAACAATTTTTTCTCTACATTTAGCAGGAATCTCATCAATTTTAGGGGCAATTAA…	Eukaryota	Metazoa	Arthropoda	Insecta	Hemiptera	Aphididae	Rhopalosiphum	Rhopalosiphum padi	100	2016	Stjørdal
Bladlus_6_B03	AACATTATATTTTTTATTCGGAATTTGATCAGGAATAATTGGATCTTCTCTTAGAATTTTAATTCGACTAGAATTAAGTCAAATTAATTCAATTATTAATAATAATCAAATATATAATGTAATTGTAACTATTCATGCTTTTATTATAATTTTTTTTATAACAATACCTATTGTTATTGGAGGATTTGGAAACTGATTAATCCCTATAATAATAGGATGTCCTGATATATCTTTTCCACGACTAAATAATATCAGATTTTGATTATTACCCCCCTCACTAATAATAATAATTTCAAGATTTTTAATCAATAATGGAACAGGAACAGGATGAACAATTTATCCACCTTTATCTAATAATATTGCACATAATAATATTTCTGTAGACTTAACTATCTTTTC…	Eukaryota	Metazoa	Arthropoda	Insecta	Hemiptera	Pemphigidae	Thecabius	Thecabius affinis	100	2016	Stjørdal
Bladlus_6_B05	AACATTATATTTTTTATTCGGAATTTGATCAGGAATAATTGGATCTTCTCTTAGAATTTTAATTCGACTAGAATTAAGTCAAATTAATTCAATTATTAATAATAATCAAATATATAATGTAATTGTAACTATTCATGCTTTTATTATAATTTTTTTTATAACAATACCTATTGTTATTGGAGGATTTGGAAACTGATTAATCCCTATAATAATAGGATGTCCTGATATATCTTTTCCACGACTAAATAATATCAGATTTTGATTATTACCCCCCTCACTAATAATAATAATTTCAAGATTTTTAATCAATAATGGAACAGGAACAGGATGAACAATTTATCCACCTTTATCTAATAATATTGCACATAATAATATTTCTGTAGACTTAACTATCTTTTC…	Eukaryota	Metazoa	Arthropoda	Insecta	Hemiptera	Pemphigidae	Thecabius	Thecabius affinis	100	2016	Stjørdal
Bladlus_6_D05	GGATCTTCTCTTAGAATTTTAATTCGACTAGAATTAAGTCAAATTAATTCAATTATTAATAATAATCAAATATATAATGTAATTGTAACTATTCATGCTTTTATTATAATTTTTTTTATAACAATACCTATTGTTATTGGAGGATTTGGAAACTGATTAATCCCTATAATAATAGGATGTCCTGATATATCTTTTCCACGACTAAATAATATCAGATTTTGATTATTACCCCCCTCACTAATAATAATAATTTCAAGATTTTTAATCAATAATGGAACAGGAACAGGATGAACAATTTATCCACCTTTATCTAATAATATTGCACATAATAATATTTCTGTAGACTTAACTATCTTTTCTCTACACTTAGCAGGAATTTCATCAATTTTAGGGGCTATT…	Eukaryota	Metazoa	Arthropoda	Insecta	Hemiptera	Pemphigidae	Thecabius	Thecabius affinis	100	2016	Stjørdal
Bladlus_6_H04	AACATTATATTTTTTATTCGGAATTTGATCAGGAATAATTGGATCTTCTCTTAGAATTTTAATTCGACTAGAATTAAGTCAAATTAATTCAATTATTAATAATAATCAAATATATAATGTAATTGTAACTATTCATGCTTTTATTATAATTTTTTTTATAACAATACCTATTGTTATTGGAGGATTTGGAAACTGATTAATCCCTATAATAATAGGATGTCCTGATATATCTTTTCCACGACTAAATAATATCAGATTTTGATTATTACCCCCCTCACTAATAATAATAATTTCAAGATTTTTAATCAATAATGGAACAGGAACAGGATGAACAATTTATCCACCTTTATCTAATAATATTGCACATAATAATATTTCTGTAGACTTAACTATCTTTTC…	Eukaryota	Metazoa	Arthropoda	Insecta	Hemiptera	Pemphigidae	Thecabius	Thecabius affinis	100	2016	Stjørdal
Bladlus_6_F04	TTCACTTAGTATTTTAATTCGATTAGAATTAAGACAAATTAATTCAATTATTAATAATAATCAATTATATAATGTAATTGTTACAATTCATGCTTTCATTATAATTTTTTTTATAACTATACCAATTGTAATTGGAGGATTTGGAAATTGATTAATTCCCATAATAATAGGTTGTCCAGATATATCTTTTCCACGATTAAATAATATTAGATTTTGATTACTACCACCTTCATTAATAATAATAATCTGTAGATTTATAATTAATAATGGAACAGGAACAGGATGAACTATTTATCCACCTTTATCAAACAATATTGCTCATAATAACATTTCAGTTGATTTAACTATTTTCTCTCTTCATTTAGCAGGTATTTCATCAATTTTAGGAGCAATTAATTT…	Eukaryota	Metazoa	Arthropoda	Insecta	Hemiptera	Aphididae	Aphis	Aphis craccivora	100	2016	Stjørdal
Bladlus_6_C12	AACTTTATATTTTTTATTTGGTATTTGATCAGGTATAATTGGATCTTCACTTAGAATTTTAATTCGATTAGAATTAAGACAAATTAATTCAATTATTAATAATAATCAACTATATAATGTAATTGTTACAATTCATGCTTTTATTATAATTTTTTTTATAACTATACCAATTGTAATTGGAGGTTTTGGAAATTGATTAATTCCTATAATAATAGGATGCCCAGACATATCTTTCCCACGATTAAATAATATTAGATTTTGATTATTACCACCATCACTAATAATAATAATTTGTAGATTTATAATTAATAACGGAACAGGAACAGGATGAACTATTTATCCACCCCTATCAAATAATATTGCCCATAATAATATTTCAGTTGATTTAACTATTTTTTC…	Eukaryota	Metazoa	Arthropoda	Insecta	Hemiptera	Aphididae	Aphis	Aphis fabae	100	2016	Stjørdal
Bladlus_6_G12	GAAATTGATTAATTCCTATAATAATAGGATGCCCAGACATATCTTTCCCACGATTAAATAATATTAGATTTTGATTATTACCACCATCACTAATAATAATAATTTGTAGATTTATAATTAATAACGGAACAGGAACAGGATGAACTATTTATCCACCCCTATCAAATAATATTGCCCATAATAATATTTCAGTTGATTTAACTATTTTTTCCCTTCATCTAGCAGGTATTTCATCAATTTTAGGAGCAATTAATTTTGTTTGCACTATTTTAAATATAATACCTAATAATATAAAATTAAATCAAATTCCCCTATTTCCATGATCAATCTTAATTACAGCCATATTATTAATTTTATCCTTACCAGTTTTAGCTGGTGCTATTACTATATTA	Eukaryota	Metazoa	Arthropoda	Insecta	Hemiptera	Aphididae	Aphis	Aphis solanella	100	2016	Stjørdal
Bladlus_6_B04	AAATTAATTCAATTATTAATAATAATCAATTATATAATGTAATTGTTACAATTCATGCTTTTATTATAATTTTTTTTATAACTATACCAATCGTTATTGGAGGTTTTGGAAATTGATTAATTCCTATAATAATAGGATGTCCAGATATATCTTTTCCACGACTAAATAATATTAGATTCTGATTATTACCACCCTCATTAATAATAATAATTTGCAGATTTATAATTAATAACGGAACAGGAACAGGATGAACTATTTATCCACCTTTATCAAATAATATTGCTCATAATAATATTTCAGTAGACTTAACTATTTTTTCCCTACATTTAGCAGGTATCTCATCAATTTTAGGAGCAATTAATTTCATCTGTACTATCTTAAATATAATACCTAATAATA…	Eukaryota	Metazoa	Arthropoda	Insecta	Hemiptera	Aphididae	Aphis	Aphis gossypii	100	2016	Stjørdal
Bladlus_6_A06	AACTTTATATTTTTTATTTGGTATTTGATCAGGTATAATTGGATCTTCTCTTAGAATTTTAATTCGTTTAGAATTAAGACAAATTAATTCAATTATTAATAATAATCAATTGTATAATGTAATTGTAACAATTCATGCTTTCATTATAATTTTTTTTATAACAATACCAATTGTTATTGGTGGTTTTGGAAATTGATTAATTCCTATAATAATAGGATGTCCAGATATATCATTTCCACGTTTAAATAATATTAGATTTTGATTATTACCACCATCATTAATAATAATAATTTGTAGTTTTTTAATTAATAATGGAACAGGAACAGGATGAACTATTTACCCACCTTTATCAAATAATATTGCACATAATAATATTTCAGTTGATTTAACTATTTTTTC…	Eukaryota	Metazoa	Arthropoda	Insecta	Hemiptera	Aphididae	Cryptomyzus	Cryptomyzus galeopsidis	100	2016	Stjørdal
Bladlus_6_B12	GGTATTTGATCAGGTATAATTGGATCTTCTCTTAGAATTTTAATTCGTTTAGAATTAAGACAAATTAATTCAATTATTAATAATAATCAATTGTATAATGTAATTGTAACAATTCATGCTTTCATTATAATTTTTTTTATAACAATACCAATTGTTATTGGTGGTTTTGGAAATTGATTAATTCCTATAATAATAGGATGTCCAGATATATCATTTCCACGTTTAAATAATATTAGATTTTGATTATTACCACCATCATTAATAATAATAATTTGTAGTTTTTTAATTAATAATGGAACAGGAACAGGATGAACTATTTACCCACCTTTATCAAATAATATTGCACATAATAATATTTCAGTTGATTTAACTATTTTTTCTTTACATTTAGCAGGAATT…	Eukaryota	Metazoa	Arthropoda	Insecta	Hemiptera	Aphididae	Cryptomyzus	Cryptomyzus galeopsidis	100	2016	Stjørdal
Bladlus_6_C09	AACTTTATATTTTTTATTTGGTATTTGATCAGGTATAATTGGATCTTCTCTTAGAATTTTAATTCGTTTAGAATTAAGACAAATTAATTCAATTATTAATAATAATCAATTGTATAATGTAATTGTAACAATTCATGCTTTCATTATAATTTTTTTTATAACAATACCAATTGTTATTGGTGGTTTTGGAAATTGATTAATTCCTATAATAATAGGATGTCCAGATATATCATTTCCACGTTTAAATAATATTAGATTTTGATTATTACCACCATCATTAATAATAATAATTTGTAGTTTTTTAATTAATAATGGAACAGGAACAGGATGAACTATTTACCCACCTTTATCAAATAATATTGCACATAATAATATTTCAGTTGATTTAACTATTTTTTC…	Eukaryota	Metazoa	Arthropoda	Insecta	Hemiptera	Aphididae	Cryptomyzus	Cryptomyzus galeopsidis	100	2016	Stjørdal
Bladlus_9_C07	AACTTTATATTTTTTATTTGGTATTTGATCAGGTATAATTGGATCTTCTCTTAGAATTTTAATTCGTTTAGAATTAAGACAAATTAATTCAATTATTAATAATAATCAATTGTATAATGTAATTGTAACAATTCATGCTTTCATTATAATTTTTTTTATAACAATACCAATTGTTATTGGTGGTTTTGGAAATTGATTAATTCCTATAATAATAGGATGTCCAGATATATCATTTCCACGTTTAAATAATATTAGATTTTGATTATTACCACCATCATTAATAATAATAATTTGTAGTTTTTTAATTAATAATGGAACAGGAACAGGATGAACTATTTACCCACCTTTATCAAATAATATTGCACATAATAATATTTCAGTTGATTTAACTATTTTTTC…	Eukaryota	Metazoa	Arthropoda	Insecta	Hemiptera	Aphididae	Cryptomyzus	Cryptomyzus galeopsidis	100	2016	Stjørdal
Bladlus_6_B08	TTGGTTCATCCCTTAGAATCTTAATTCGATTAGAACTAAGTCAAATTAATTCAATTATTAATAATAATCAATTATATAATGTAATTGTTACAATTCACGCTTTTATTATAATTTTTTTTATAACTATACCAATTGTTATTGGTGGTTTTGGGAATTGACTAATTCCTATAATAATAGGATGCCCTGATATATCATTTCCACGATTAAATAATATTAGATTTTGACTATTACCCCCTTCATTAATAATAATAATTTGTAGTTTTATAATTAATAACGGAACAGGAACAGGATGAACAATTTATCCTCCTTTATCTAATAATATTGCTCATAATAATATTTCAGTTGATTTAACAATTTTTTCTCTACATTTAGCAGGAATCTCATCAATTTTAGGGGCAA…	Eukaryota	Metazoa	Arthropoda	Insecta	Hemiptera	Aphididae	Rhopalosiphum	Rhopalosiphum padi	100	2016	Stjørdal
Bladlus_6_B10	AACTTTATATTTTTTATTTGGTATTTGATCAGGTATAATTGGTTCATCCCTTAGAATCTTAATTCGATTAGAACTAAGTCAAATTAATTCAATTATTAATAATAATCAATTATATAATGTAATTGTTACAATTCACGCTTTTATTATAATTTTTTTTATAACTATACCAATTGTTATTGGTGGTTTTGGGAATTGACTAATTCCTATAATAATAGGATGCCCTGATATATCATTTCCACGATTAAATAATATTAGATTTTGACTATTACCCCCTTCATTAATAATAATAATTTGTAGTTTTATAATTAATAACGGAACAGGAACAGGATGAACAATTTATCCTCCTTTATCTAATAATATTGCTCATAATAATATTTCAGTTGATTTAACAATTTTTTC…	Eukaryota	Metazoa	Arthropoda	Insecta	Hemiptera	Aphididae	Rhopalosiphum	Rhopalosiphum padi	100	2016	Stjørdal
Bladlus_6_C10	AACTTTATATTTTTTATTTGGTATTTGATCAGGTATAATTGGTTCATCCCTTAGAATCTTAATTCGATTAGAACTAAGTCAAATTAATTCAATTATTAATAATAATCAATTATATAATGTAATTGTTACAATTCACGCTTTTATTATAATTTTTTTTATAACTATACCAATTGTTATTGGTGGTTTTGGAAATTGACTAATTCCTATAATAATAGGATGCCCTGATATATCATTTCCACGATTAAATAATATTAGATTTTGACTATTACCCCCTTCATTAATAATAATAATTTGTAGTTTTATAATTAATAACGGAACAGGAACAGGATGAACAATTTATCCTCCTTTATCTAATAATATTGCTCATAATAATATTTCAGTTGATTTAACAATTTTTTC…	Eukaryota	Metazoa	Arthropoda	Insecta	Hemiptera	Aphididae	Rhopalosiphum	Rhopalosiphum padi	100	2016	Stjørdal
Bladlus_6_D10	AACTTTATATTTTTTATTTGGTATTTGATCAGGTATAATTGGTTCATCCCTTAGAATCTTAATTCGATTAGAACTAAGTCAAATTAATTCAATTATTAATAATAATCAATTATATAATGTAATTGTTACAATTCACGCTTTTATTATAATTTTTTTTATAACTATACCAATTGTTATTGGTGGTTTTGGAAATTGACTAATTCCTATAATAATAGGATGCCCTGATATATCATTTCCACGATTAAATAATATTAGATTTTGACTATTACCCCCTTCATTAATAATAATAATTTGTAGTTTTATAATTAATAACGGAACAGGAACAGGATGAACAATTTATCCTCCTTTATCTAATAATATTGCTCATAATAATATTTCAGTTGATTTAACAATTTTTTC…	Eukaryota	Metazoa	Arthropoda	Insecta	Hemiptera	Aphididae	Rhopalosiphum	Rhopalosiphum padi	100	2016	Stjørdal
Bladlus_6_D11	AACTTTATATTTTTTATTTGGTATTTGATCAGGTATAATTGGTTCATCCCTTAGAATCTTAATTCGATTAGAACTAAGTCAAATTAATTCAATTATTAATAATAATCAATTATATAATGTAATTGTTACAATTCACGCTTTTATTATAATTTTTTTTATAACTATACCAATTGTTATTGGTGGTTTTGGGAATTGACTAATTCCTATAATAATAGGATGCCCTGATATATCATTTCCACGATTAAATAATATTAGATTTTGACTATTACCCCCTTCATTAATAATAATAATTTGTAGTTTTATAATTAATAACGGAACAGGAACAGGATGAACAATTTATCCTCCTTTATCTAATAATATTGCTCATAATAATATTTCAGTTGATTTAACAATTTTTTC…	Eukaryota	Metazoa	Arthropoda	Insecta	Hemiptera	Aphididae	Rhopalosiphum	Rhopalosiphum padi	100	2016	Stjørdal
Bladlus_6_G05	AACTTTATATTTTTTATTTGGTATTTGATCAGGTATAATTGGTTCATCCCTTAGAATCTTAATTCGATTAGAACTAAGTCAAATTAATTCAATTATTAATAATAATCAATTATATAATGTAATTGTTACAATTCACGCTTTTATTATAATTTTTTTTATAACTATACCAATTGTTATTGGTGGTTTTGGGAATTGACTAATTCCTATAATAATAGGATGCCCTGATATATCATTTCCACGATTAAATAATATTAGATTTTGACTATTACCCCCTTCATTAATAATAATAATTTGTAGTTTTATAATTAATAACGGAACAGGAACAGGATGAACAATTTATCCTCCTTTATCTAATAATATTGCTCATAATAATATTTCAGTTGATTTAACAATTTTTTC…	Eukaryota	Metazoa	Arthropoda	Insecta	Hemiptera	Aphididae	Rhopalosiphum	Rhopalosiphum padi	100	2016	Stjørdal
Bladlus_6_G11	AACTTTATATTTTTTATTTGGTATTTGATCAGGTATAATTGGTTCATCCCTTAGAATCTTAATTCGATTAGAACTAAGTCAAATTAATTCAATTATTAATAATAATCAATTATATAATGTAATTGTTACAATTCACGCTTTTATTATAATTTTTTTTATAACTATACCAATTGTTATTGGTGGTTTTGGGAATTGACTAATTCCTATAATAATAGGATGCCCTGATATATCATTTCCACGATTAAATAATATTAGATTTTGACTATTACCCCCTTCATTAATAATAATAATTTGTAGTTTTATAATTAATAACGGAACAGGAACAGGATGAACAATTTATCCTCCTTTATCTAATAATATTGCTCATAATAATATTTCAGTTGATTTAACAATTTTTTC…	Eukaryota	Metazoa	Arthropoda	Insecta	Hemiptera	Aphididae	Rhopalosiphum	Rhopalosiphum padi	100	2016	Stjørdal
Bladlus_6_H05	AACTTTATATTTTTTATTTGGTATTTGATCAGGTATAATTGGTTCATCCCTTAGAATCTTAATTCGATTAGAACTAAGTCAAATTAATTCAATTATTAATAATAATCAATTATATAATGTAATTGTTACAATTCACGCTTTTATTATAATTTTTTTTATAACTATACCAATTGTTATTGGTGGTTTTGGGAATTGACTAATTCCTATAATAATAGGATGCCCTGATATATCATTTCCACGATTAAATAATATTAGATTTTGACTATTACCCCCTTCATTAATAATAATAATTTGTAGTTTTATAATTAATAACGGAACAGGAACAGGATGAACAATTTATCCTCCTTTATCTAATAATATTGCTCATAATAATATTTCAGTTGATTTAACAATTTTTTC…	Eukaryota	Metazoa	Arthropoda	Insecta	Hemiptera	Aphididae	Rhopalosiphum	Rhopalosiphum padi	100	2016	Stjørdal
Bladlus_6_H06	AACTTTATATTTTTTATTTGGTATTTGATCAGGTATAATTGGTTCATCCCTTAGAATCTTAATTCGATTAGAACTAAGTCAAATTAATTCAATTATTAATAATAATCAATTATATAATGTAATTGTTACAATTCACGCTTTTATTATAATTTTTTTTATAACTATACCAATTGTTATTGGTGGTTTTGGGAATTGACTAATTCCTATAATAATAGGATGCCCTGATATATCATTTCCACGATTAAATAATATTAGATTTTGACTATTACCCCCTTCATTAATAATAATAATTTGTAGTTTTATAATTAATAACGGAACAGGAACAGGATGAACAATTTATCCTCCTTTATCTAATAATATTGCTCATAATAATATTTCAGTTGATTTAACAATTTTTTC…	Eukaryota	Metazoa	Arthropoda	Insecta	Hemiptera	Aphididae	Rhopalosiphum	Rhopalosiphum padi	100	2016	Stjørdal
Bladlus_6_H10	AACTTTATATTTTTTATTTGGTATTTGATCAGGTATAATTGGTTCATCCCTTAGAATCTTAATTCGATTAGAACTAAGTCAAATTAATTCAATTATTAATAATAATCAATTATATAATGTAATTGTTACAATTCACGCTTTTATTATAATTTTTTTTATAACTATACCAATTGTTATTGGTGGTTTTGGGAATTGACTAATTCCTATAATAATAGGATGCCCTGATATATCATTTCCACGATTAAATAATATTAGATTTTGACTATTACCCCCTTCATTAATAATAATAATTTGTAGTTTTATAATTAATAACGGAACAGGAACAGGATGAACAATTTATCCTCCTTTATCTAATAATATTGCTCATAATAATATTTCAGTTGATTTAACAATTTTTTC…	Eukaryota	Metazoa	Arthropoda	Insecta	Hemiptera	Aphididae	Rhopalosiphum	Rhopalosiphum padi	100	2016	Stjørdal
Bladlus_6_H11	TTCATCCCTTAGAATCTTAATTCGATTAGAACTAAGTCAAATTAATTCAATTATTAATAATAATCAATTATATAATGTAATTGTTACAATTCACGCTTTTATTATAATTTTTTTTATAACTATACCAATTGTTATTGGTGGTTTTGGGAATTGACTAATTCCTATAATAATAGGATGCCCTGATATATCATTTCCACGATTAAATAATATTAGATTTTGACTATTACCCCCTTCATTAATAATAATAATTTGTAGTTTTATAATTAATAACGGAACAGGAACAGGATGAACAATTTATCCTCCTTTATCTAATAATATTGCTCATAATAATATTTCAGTTGATTTAACAATTTTTTCTCTACATTTAGCAGGAATCTCATCAATTTTAGGGGCAATTAA…	Eukaryota	Metazoa	Arthropoda	Insecta	Hemiptera	Aphididae	Rhopalosiphum	Rhopalosiphum padi	100	2016	Stjørdal
Bladlus_6_H12	AACTTTATATTTTTTATTTGGTATTTGATCAGGTATAATTGGTTCATCCCTTAGAATCTTAATTCGATTAGAACTAAGTCAAATTAATTCAATTATTAATAATAATCAATTATATAATGTAATTGTTACAATTCACGCTTTTATTATAATTTTTTTTATAACTATACCAATTGTTATTGGTGGTTTTGGGAATTGACTAATTCCTATAATAATAGGATGCCCTGATATATCATTTCCACGATTAAATAATATTAGATTTTGACTATTACCCCCTTCATTAATAATAATAATTTGTAGTTTTATAATTAATAACGGAACAGGAACAGGATGAACAATTTATCCTCCTTTATCTAATAATATTGCTCATAATAATATTTCAGTTGATTTAACAATTTTTTC…	Eukaryota	Metazoa	Arthropoda	Insecta	Hemiptera	Aphididae	Rhopalosiphum	Rhopalosiphum padi	100	2016	Stjørdal
Bladlus_9_E03	AACTTTATATTTTTTATTTGGTATTTGATCAGGTATAATTGGTTCATCCCTTAGAATCTTAATTCGATTAGAACTAAGTCAAATTAATTCAATTATTAATAATAATCAATTATATAATGTAATTGTTACAATTCACGCTTTTATTATAATTTTTTTTATAACTATACCAATTGTTATTGGTGGTTTTGGGAATTGACTAATTCCTATAATAATAGGATGCCCTGATATATCATTTCCACGATTAAATAATATTAGATTTTGACTATTACCCCCTTCATTAATAATAATAATTTGTAGTTTTATAATTAATAACGGAACAGGAACAGGATGAACAATTTATCCTCCTTTATCTAATAATATTGCTCATAATAATATTTCAGTTGATTTAACAATTTTTTC…	Eukaryota	Metazoa	Arthropoda	Insecta	Hemiptera	Aphididae	Rhopalosiphum	Rhopalosiphum padi	100	2016	Stjørdal
Bladlus_9_E04	AACTTTATATTTTTTATTTGGTATTTGATCAGGTATAATTGGTTCATCCCTTAGAATCTTAATTCGATTAGAACTAAGTCAAATTAATTCAATTATTAATAATAATCAATTATATAATGTAATTGTTACAATTCACGCTTTTATTATAATTTTTTTTATAACTATACCAATTGTTATTGGTGGTTTTGGAAATTGACTAATTCCTATAATAATAGGATGCCCTGATATATCATTTCCACGATTAAATAATATTAGATTTTGACTATTACCCCCTTCATTAATAATAATAATTTGTAGTTTTATAATTAATAACGGAACAGGAACAGGATGAACAATTTATCCTCCTTTATCTAATAATATTGCTCATAATAATATTTCAGTTGATTTAACAATTTTTTC…	Eukaryota	Metazoa	Arthropoda	Insecta	Hemiptera	Aphididae	Rhopalosiphum	Rhopalosiphum padi	100	2016	Stjørdal
Bladlus_9_E05	AACTTTATATTTTTTATTTGGTATTTGATCAGGTATAATTGGTTCATCCCTTAGAATCTTAATTCGATTAGAACTAAGTCAAATTAATTCAATTATTAATAATAATCAATTATATAATGTAATTGTTACAATTCACGCTTTTATTATAATTTTTTTTATAACTATACCAATTGTTATTGGTGGTTTTGGGAATTGACTAATTCCTATAATAATAGGATGCCCTGATATATCATTTCCACGATTAAATAATATTAGATTTTGACTATTACCCCCTTCATTAATAATAATAATTTGTAGTTTTATAATTAATAACGGAACAGGAACAGGATGAACAATTTATCCTCCTTTATCTAATAATATTGCTCATAATAATATTTCAGTTGATTTAACAATTTTTTC…	Eukaryota	Metazoa	Arthropoda	Insecta	Hemiptera	Aphididae	Rhopalosiphum	Rhopalosiphum padi	100	2016	Stjørdal
Bladlus_9_E06	AACTTTATATTTTTTATTTGGTATTTGATCAGGTATAATTGGTTCATCCCTTAGAATCTTAATTCGATTAGAACTAAGTCAAATTAATTCAATTATTAATAATAATCAATTATATAATGTAATTGTTACAATTCACGCTTTTATTATAATTTTTTTTATAACTATACCAATTGTTATTGGTGGTTTTGGAAATTGACTAATTCCTATAATAATAGGATGCCCTGATATATCATTTCCACGATTAAATAATATTAGATTTTGACTATTACCCCCTTCATTAATAATAATAATTTGTAGTTTTATAATTAATAACGGAACAGGAACAGGATGAACAATTTATCCTCCTTTATCTAATAATATTGCTCATAATAATATTTCAGTTGATTTAACAATTTTTTC…	Eukaryota	Metazoa	Arthropoda	Insecta	Hemiptera	Aphididae	Rhopalosiphum	Rhopalosiphum padi	100	2016	Stjørdal
Bladlus_9_E08	AACTTTATATTTTTTATTTGGTATTTGATCAGGTATAATTGGTTCATCCCTTAGAATCTTAATTCGATTAGAACTAAGTCAAATTAATTCAATTATTAATAATAATCAATTATATAATGTAATTGTTACAATTCACGCTTTTATTATAATTTTTTTTATAACTATACCAATTGTTATTGGTGGTTTTGGGAATTGACTAATTCCTATAATAATAGGATGCCCTGATATATCATTTCCACGATTAAATAATATTAGATTTTGACTATTACCCCCTTCATTAATAATAATAATTTGTAGTTTTATAATTAATAACGGAACAGGAACAGGATGAACAATTTATCCTCCTTTATCTAATAATATTGCTCATAATAATATTTCAGTTGATTTAACAATTTTTTC…	Eukaryota	Metazoa	Arthropoda	Insecta	Hemiptera	Aphididae	Rhopalosiphum	Rhopalosiphum padi	100	2016	Stjørdal
Bladlus_9_G08	ATTAATAATAATCAATTATATAATGTAATTGTTACAATTCACGCTTTTATTATAATTTTTTTTATAACTATACCAATTGTTATTGGTGGTTTTGGGAATTGACTAATTCCTATAATAATAGGATGCCCTGATATATCATTTCCACGATTAAATAATATTAGATTTTGACTATTACCCCCTTCATTAATAATAATAATTTGTAGTTTTATAATTAATAACGGAACAGGAACAGGATGAACAATTTATCCTCCTTTATCTAATAATATTGCTCATAATAATATTTCAGTTGATTTAACAATTTTTTCTCTACATTTAGCAGGAATCTCATCAATTTTAGGGGCAATTAATTTTATTTGTACAATTTTAAATATAATACCTAATAATATAAAATTAAACCAA…	Eukaryota	Metazoa	Arthropoda	Insecta	Hemiptera	Aphididae	Rhopalosiphum	Rhopalosiphum padi	100	2016	Stjørdal
Bladlus_9_H08	AACTTTATATTTTTTATTTGGTATTTGATCAGGTATAATTGGTTCATCCCTTAGAATCTTAATTCGATTAGAACTAAGTCAAATTAATTCAATTATTAATAATAATCAATTATATAATGTAATTGTTACAATTCACGCTTTTATTATAATTTTTTTTATAACTATACCAATTGTTATTGGTGGTTTTGGGAATTGACTAATTCCTATAATAATAGGATGCCCTGATATATCATTTCCACGATTAAATAATATTAGATTTTGACTATTACCCCCTTCATTAATAATAATAATTTGTAGTTTTATAATTAATAACGGAACAGGAACAGGATGAACAATTTATCCTCCTTTATCTAATAATATTGCTCATAATAATATTTCAGTTGATTTAACAATTTTTTC…	Eukaryota	Metazoa	Arthropoda	Insecta	Hemiptera	Aphididae	Rhopalosiphum	Rhopalosiphum padi	100	2016	Stjørdal
A11_Blad17	AACTTTATACTTTTTATTTGGTATTTGATCAGGTATAATTGGATCTTCACTTAGAATTCTAATTCGTTTAGAATTAAGTCAAATTAATTCTATTATTAACAATAATCAATTATATAATGTAATTGTTACAATTCATGCTTTTATTATAATTTTTTTTATAACTATACCAATTGTAATTGGTGGATTTGGAAATTGATTAATTCCTATAATAATAGGATGTCCTGATATATCATTTCCTCGCTTAAATAATATTAGATTTTGATTATTACCTCCTTCATTAATAATAATAATTTGCAGTTTCTTAATTAATAATGGAACAGGAACAGGATGAACTATTTATCCACCTTTATCAAATAATATTGCACATAATAACATTTCAGTTGATTTAACTATTTTTTC…	Eukaryota	Metazoa	Arthropoda	Insecta	Hemiptera	Aphididae	Acyrthosiphon	Acyrthosiphon pisum	100	2017	Grimstad
E10_Blad_14	AACTTTATACTTTTTATTTGGTATTTGATCAGGTATAATTGGATCATCACTTAGAATCTTAATTCGACTAGAATTAAGACAAATTAATTCAATTATTAATAACAATCAATTATATAATGTAATTGTAACAATTCATGCTTTTATTATAATTTTTTTTATAACAATACCAATTGTAATTGGTGGTTTTGGAAATTGATTAATTCCTATAATAATAGGATGTCCTGATATATCATTTCCACGTCTAAATAATATTAGATTTTGATTACTACCCCCATCATTAATAATAATAATTTGTAGTTTTTTAATTAATAATGGTACAGGAACAGGATGAACTATTTATCCACCTTTATCAAATAATATTGCACATAATAATATTTCAGTTGATTTAACTATTTTCTC…	Eukaryota	Metazoa	Arthropoda	Insecta	Hemiptera	Aphididae	Amphorophora	Amphorophora rubi	100	2017	Grimstad
F7_Blad_14	AACTTTATACTTTTTATTTGGTATTTGATCAGGTATAATTGGATCATCACTTAGAATCTTAATTCGACTAGAATTAAGACAAATTAATTCAATTATTAATAACAATCAATTATATAATGTAATTGTAACAATTCATGCTTTTATTATAATTTTTTTTATAACAATACCAATTGTAATTGGTGGTTTTGGAAATTGATTAATTCCTATAATAATAGGATGTCCTGATATATCATTTCCACGTCTAAATAATATTAGATTTTGATTACTACCCCCATCATTAATAATAATAATTTGTAGTTTTTTAATTAATAATGGTACAGGAACAGGATGAACTATTTATCCACCTTTATCAAATAATATTGCACATAATAATATTTCAGTTGATTTAACTATTTTCTC…	Eukaryota	Metazoa	Arthropoda	Insecta	Hemiptera	Aphididae	Amphorophora	Amphorophora rubi	100	2017	Grimstad
H2_Blad_14	AACTTTATACTTTTTATTTGGTATTTGATCAGGTATAATTGGATCATCACTTAGAATCTTAATTCGACTAGAATTAAGACAAATTAATTCAATTATTAATAACAATCAATTATATAATGTAATTGTAACAATTCATGCTTTTATTATAATTTTTTTTATAACAATACCAATTGTAATTGGTGGTTTTGGAAATTGATTAATTCCTATAATAATAGGATGTCCTGATATATCATTTCCACGTCTAAATAATATTAGATTTTGATTACTACCCCCATCATTAATAATAATAATTTGTAGTTTTTTAATTAATAATGGTACAGGAACAGGATGAACTATTTATCCACCTTTATCAAATAATATTGCACATAATAATATTTCAGTTGATTTAACTATTTTCTC…	Eukaryota	Metazoa	Arthropoda	Insecta	Hemiptera	Aphididae	Amphorophora	Amphorophora rubi	100	2017	Grimstad
B2_Blad_15	AACATTATATTTTTTATTTGGAATCTGATCAGGGATAATTGGATCTTCACTTAGAATCCTAATTCGATTAGAATTAAGTCAAATTAATTCAATTATTAATAATAATCAATTATACAATGTAATTGTTACTATTCATGCTTTTATTATAATTTTTTTTATAACTATACCAATTGTAATTGGAGGATTTGGAAATTGATTAATTCCCATAATAATAGGATGTCCTGACATATCATTTCCACGATTAAATAATATTAGATTTTGACTTTTACCACCATCTTTAATAATAATAATCTCAAGATTTTTAATTAATAATGGTACAGGAACAGGATGAACAATTTACCCCCCTCTATCTAATAATATTGCACATAATAATATTTCCGTAGATTTAACTATTTTTTC…	Eukaryota	Metazoa	Arthropoda	Insecta	Hemiptera	Pemphigidae	Pemphigus	Pemphigus bursarius	100	2017	Grimstad
A1_Blad16	AACTTTATATTTTTTATTTGGTATTTGATCAGGTATAATTGGTTCTTCTCTTAGAATTTTAATCCGATTAGAATTAAGTCAAATTAATTCAATTATTAATAATAATCAATTATATAATGTAATTGTTACAATTCATGCTTTTATTATAATTTTTTTTATAACTATACCAATCGTTATTGGAGGTTTTGGAAATTGATTAATTCCTATAATAATAGGATGTCCAGATATATCTTTTCCACGACTAAATAATATTAGATTCTGATTATTACCACCCTCATTAATAATAATAATTTGCAGATTTATAATTAATAACGGAACAGGAACAGGATGAACTATTTATCCACCTTTATCAAATAATATTGCTCATAATAATATTTCAGTAGACTTAACTATTTTTTC…	Eukaryota	Metazoa	Arthropoda	Insecta	Hemiptera	Aphididae	Aphis	Aphis confusa	100	2017	Grimstad
D5_Blad_14	AACTTTATATTTTTTATTTGGTATTTGATCAGGTATAATTGGTTCTTCTCTTAGAATTTTAATCCGATTAGAATTAAGTCAAATTAATTCAATTATTAATAATAATCAATTATATAATGTAATTGTTACAATTCATGCTTTTATTATAATTTTTTTTATAACTATACCAATCGTTATTGGAGGTTTTGGAAATTGATTAATTCCTATAATAATAGGATGTCCAGATATATCTTTTCCACGACTAAATAATATTAGATTCTGATTATTACCACCCTCATTAATAATAATAATTTGCAGATTTATAATTAATAACGGAACAGGAACAGGATGAACTATTTATCCACCTTTATCAAATAATATTGCTCATAATAATATTTCAGTAGACTTAACTATTTTTTC…	Eukaryota	Metazoa	Arthropoda	Insecta	Hemiptera	Aphididae	Aphis	Aphis confusa	100	2017	Grimstad
F6_Blad17	AACTTTATATTTTCTATTTGGTATTTGATCAGGAATAATTGGATCTTCACTTAGAATTCTAATTCGATTAGAATTAAGACAAATTAATTCAATTATTAATAATAATCAATTATATAATGTAATTGTTACAATTCATGCTTTTATTATAATTTTTTTTATAACTATACCAATTGTAATTGGAGGATTTGGAAATTGGTTAATTCCTATAATAATAGGTTGTCCAGATATATCTTTCCCACGATTAAATAATATTAGATTTTGATTATTACCACCATCATTAATAATAATAATCTGTAGATTTATAATTAATAATGGAACAGGAACAGGATGAACTATTTATCCACCTTTATCAAATAATATTGCTCATAATAATATCTCAGTTGACTTAACTATTTTCTC…	Eukaryota	Metazoa	Arthropoda	Insecta	Hemiptera	Aphididae	Aphis	Aphis cytisorum	100	2017	Grimstad
F7_Blad17	AACTTTATATTTTCTATTTGGTATTTGATCAGGAATAATTGGATCTTCACTTAGAATTCTAATTCGATTAGAATTAAGACAAATTAATTCAATTATTAATAATAATCAATTATATAATGTAATTGTTACAATTCATGCTTTTATTATAATTTTTTTTATAACTATACCAATTGTAATTGGAGGATTTGGAAATTGGTTAATTCCTATAATAATAGGTTGTCCAGATATATCTTTCCCACGATTAAATAATATTAGATTTTGATTATTACCACCATCATTAATAATAATAATCTGTAGATTTATAATTAATAATGGAACAGGAACAGGATGAACTATTTATCCACCTTTATCAAATAATATTGCTCATAATAATATCTCAGTTGACTTAACTATTTTCTC…	Eukaryota	Metazoa	Arthropoda	Insecta	Hemiptera	Aphididae	Aphis	Aphis cytisorum	100	2017	Grimstad
A3_Blad_15	AACTTTATATTTTTTATTTGGTATTTGATCAGGTATAATTGGATCTTCACTTAGAATTTTAATTCGATTAGAATTAAGACAAATTAATTCAATTATTAATAATAATCAACTATATAATGTAATTGTTACAATTCATGCTTTTATTATAATTTTTTTTATAACTATACCAATTGTAATTGGAGGTTTTGGAAATTGATTAATTCCTATAATAATAGGATGCCCAGACATATCTTTCCCACGATTAAATAATATTAGATTTTGATTATTACCACCATCACTAATAATAATAATTTGTAGATTTATAATTAATAACGGAACAGGAACAGGATGAACTATTTATCCACCCCTATCAAATAATATTGCCCATAATAATATTTCAGTTGATTTAACTATTTTTTC…	Eukaryota	Metazoa	Arthropoda	Insecta	Hemiptera	Aphididae	Aphis	Aphis fabae	100	2017	Grimstad
A4_Blad_15	AACTTTATATTTTTTATTTGGTATTTGATCAGGTATAATTGGATCTTCACTTAGAATTTTAATTCGATTAGAATTAAGACAAATTAATTCAATTATTAATAATAATCAACTATATAATGTAATTGTTACAATTCATGCTTTTATTATAATTTTTTTTATAACTATACCAATTGTAATTGGAGGTTTTGGAAATTGATTAATTCCTATAATAATAGGATGCCCAGACATATCTTTCCCACGATTAAATAATATTAGATTTTGATTATTACCACCATCACTAATAATAATAATTTGTAGATTTATAATTAATAACGGAACAGGAACAGGATGAACTATTTATCCACCCCTATCAAATAATATTGCCCATAATAATATTTCAGTTGATTTAACTATTTTTTC…	Eukaryota	Metazoa	Arthropoda	Insecta	Hemiptera	Aphididae	Aphis	Aphis fabae	100	2017	Grimstad
A5_Blad_15	AACTTTATATTTTTTATTTGGTATTTGATCAGGTATAATTGGATCTTCACTTAGAATTTTAATTCGATTAGAATTAAGACAAATTAATTCAATTATTAATAATAATCAACTATATAATGTAATTGTTACAATTCATGCTTTTATTATAATTTTTTTTATAACTATACCAATTGTAATTGGAGGTTTTGGAAATTGATTAATTCCTATAATAATAGGATGCCCAGACATATCTTTCCCACGATTAAATAATATTAGATTTTGATTATTACCACCATCACTAATAATAATAATTTGTAGATTTATAATTAATAACGGAACAGGAACAGGATGAACTATTTATCCACCCCTATCAAATAATATTGCCCATAATAATATTTCAGTTGATTTAACTATTTTTTC…	Eukaryota	Metazoa	Arthropoda	Insecta	Hemiptera	Aphididae	Aphis	Aphis fabae	100	2017	Grimstad
A8_Blad_15	AACTTTATATTTTTTATTTGGTATTTGATCAGGTATAATTGGATCTTCACTTAGAATTTTAATTCGATTAGAATTAAGACAAATTAATTCAATTATTAATAATAATCAACTATATAATGTAATTGTTACAATTCATGCTTTTATTATAATTTTTTTTATAACTATACCAATTGTAATTGGAGGTTTTGGAAATTGATTAATTCCTATAATAATAGGATGCCCAGACATATCTTTCCCACGATTAAATAATATTAGATTTTGATTATTACCACCATCACTAATAATAATAATTTGTAGATTTATAATTAATAACGGAACAGGAACAGGATGAACTATTTATCCACCCCTATCAAATAATATTGCCCATAATAATATTTCAGTTGATTTAACTATTTTTTC…	Eukaryota	Metazoa	Arthropoda	Insecta	Hemiptera	Aphididae	Aphis	Aphis fabae	100	2017	Grimstad
A9_Blad_14	AACTTTATATTTTTTATTTGGTATTTGATCAGGTATAATTGGATCTTCACTTAGAATTTTAATTCGATTAGAATTAAGACAAATTAATTCAATTATTAATAATAATCAACTATATAATGTAATTGTTACAATTCATGCTTTTATTATAATTTTTTTTATAACTATACCAATTGTAATTGGAGGTTTTGGAAATTGATTAATTCCTATAATAATAGGATGCCCAGACATATCTTTCCCACGATTAAATAATATTAGATTTTGATTATTACCACCATCACTAATAATAATAATTTGTAGATTTATAATTAATAACGGAACAGGAACAGGATGAACTATTTATCCACCCCTATCAAATAATATTGCCCATAATAATATTTCAGTTGATTTAACTATTTTTTC…	Eukaryota	Metazoa	Arthropoda	Insecta	Hemiptera	Aphididae	Aphis	Aphis fabae	100	2017	Grimstad
B2_Blad18	AACTTTATATTTTTTATTTGGTATTTGATCAGGTATAATTGGATCTTCACTTAGAATTTTAATTCGATTAGAATTAAGACAAATTAATTCAATTATTAATAATAATCAACTATATAATGTAATTGTTACAATTCATGCTTTTATTATAATTTTTTTTATAACTATACCAATTGTAATTGGAGGTTTTGGAAATTGATTAATTCCTATAATAATAGGATGCCCAGACATATCTTTCCCACGATTAAATAATATTAGATTTTGATTATTACCACCATCACTAATAATAATAATTTGTAGATTTATAATTAATAACGGAACAGGAACAGGATGAACTATTTATCCACCCCTATCAAATAATATTGCCCATAATAATATTTCAGTTGATTTAACTATTTTTTC…	Eukaryota	Metazoa	Arthropoda	Insecta	Hemiptera	Aphididae	Aphis	Aphis fabae	100	2017	Grimstad
C9_Blad18	AACTTTATATTTTTTATTTGGTATTTGATCAGGTATAATTGGATCTTCACTTAGAATTTTAATTCGATTAGAATTAAGACAAATTAATTCAATTATTAATAATAATCAACTATATAATGTAATTGTTACAATTCATGCTTTTATTATAATTTTTTTTATAACTATACCAATTGTAATTGGAGGTTTTGGAAATTGATTAATTCCTATAATAATAGGATGCCCAGACATATCTTTCCCACGATTAAATAATATTAGATTTTGATTATTACCACCATCACTAATAATAATAATTTGTAGATTTATAATTAATAACGGAACAGGAACAGGATGAACTATTTATCCACCCCTATCAAATAATATTGCCCATAATAATATTTCAGTTGATTTAACTATTTTTTC…	Eukaryota	Metazoa	Arthropoda	Insecta	Hemiptera	Aphididae	Aphis	Aphis fabae	100	2017	Grimstad
Contig_4_Blad21	AACTTTATATTTTTTATTTGGTATTTGATCAGGTATAATTGGATCTTCACTTAGAATTTTAATTCGATTAGAATTAAGACAAATTAATTCAATTATTAATAATAATCAACTATATAATGTAATTGTTACAATTCATGCTTTTATTATAATTTTTTTTATAACTATACCAATTGTAATTGGAGGTTTTGGAAATTGATTAATTCCTATAATAATAGGATGCCCAGACATATCTTTCCCACGATTAAATAATATTAGATTTTGATTATTACCACCATCACTAATAATAATAATTTGTAGATTTATAATTAATAACGGAACAGGAACAGGATGAACTATTTATCCACCCCTATCAAATAATATTGCCCATAATAATATTTCAGTTGATTTAACTATTTTTTC…	Eukaryota	Metazoa	Arthropoda	Insecta	Hemiptera	Aphididae	Aphis	Aphis fabae	100	2017	Grimstad
D10_Blad16	AACTTTATATTTTTTATTTGGTATTTGATCAGGTATAATTGGATCTTCACTTAGAATTTTAATTCGATTAGAATTAAGACAAATTAATTCAATTATTAATAATAATCAACTATATAATGTAATTGTTACAATTCATGCTTTTATTATAATTTTTTTTATAACTATACCAATTGTAATTGGAGGTTTTGGAAATTGATTAATTCCTATAATAATAGGATGCCCAGACATATCTTTCCCACGATTAAATAATATTAGATTTTGATTATTACCACCATCACTAATAATAATAATTTGTAGATTTATAATTAATAACGGAACAGGAACAGGATGAACTATTTATCCACCCCTATCAAATAATATTGCCCATAATAATATTTCAGTTGATTTAACTATTTTTTC…	Eukaryota	Metazoa	Arthropoda	Insecta	Hemiptera	Aphididae	Aphis	Aphis fabae	100	2017	Grimstad
D11_Blad16	AACTTTATATTTTTTATTTGGTATTTGATCAGGTATAATTGGATCTTCACTTAGAATTTTAATTCGATTAGAATTAAGACAAATTAATTCAATTATTAATAATAATCAACTATATAATGTAATTGTTACAATTCATGCTTTTATTATAATTTTTTTTATAACTATACCAATTGTAATTGGAGGTTTTGGAAATTGATTAATTCCTATAATAATAGGATGCCCAGACATATCTTTCCCACGATTAAATAATATTAGATTTTGATTATTACCACCATCACTAATAATAATAATTTGTAGATTTATAATTAATAACGGAACAGGAACAGGATGAACTATTTATCCACCCCTATCAAATAATATTGCCCATAATAATATTTCAGTTGATTTAACTATTTTTTC…	Eukaryota	Metazoa	Arthropoda	Insecta	Hemiptera	Aphididae	Aphis	Aphis fabae	100	2017	Grimstad
D11_Blad17	AACTTTATATTTTTTATTTGGTATTTGATCAGGTATAATTGGATCTTCACTTAGAATTTTAATTCGATTAGAATTAAGACAAATTAATTCAATTATTAATAATAATCAACTATATAATGTAATTGTTACAATTCATGCTTTTATTATAATTTTTTTTATAACTATACCAATTGTAATTGGAGGTTTTGGAAATTGATTAATTCCTATAATAATAGGATGCCCAGACATATCTTTCCCACGATTAAATAATATTAGATTTTGATTATTACCACCATCACTAATAATAATAATTTGTAGATTTATAATTAATAACGGAACAGGAACAGGATGAACTATTTATCCACCCCTATCAAATAATATTGCCCATAATAATATTTCAGTTGATTTAACTATTTTTTC…	Eukaryota	Metazoa	Arthropoda	Insecta	Hemiptera	Aphididae	Aphis	Aphis fabae	100	2017	Grimstad
D12_Blad16	AACTTTATATTTTTTATTTGGTATTTGATCAGGTATAATTGGATCTTCACTTAGAATTTTAATTCGATTAGAATTAAGACAAATTAATTCAATTATTAATAATAATCAACTATATAATGTAATTGTTACAATTCATGCTTTTATTATAATTTTTTTTATAACTATACCAATTGTAATTGGAGGTTTTGGAAATTGATTAATTCCTATAATAATAGGATGCCCAGACATATCTTTCCCACGATTAAATAATATTAGATTTTGATTATTACCACCATCACTAATAATAATAATTTGTAGATTTATAATTAATAACGGAACAGGAACAGGATGAACTATTTATCCACCCCTATCAAATAATATTGCCCATAATAATATTTCAGTTGATTTAACTATTTTTTC…	Eukaryota	Metazoa	Arthropoda	Insecta	Hemiptera	Aphididae	Aphis	Aphis fabae	100	2017	Grimstad
D12_Blad17	AACTTTATATTTTTTATTTGGTATTTGATCAGGTATAATTGGATCTTCACTTAGAATTTTAATTCGATTAGAATTAAGACAAATTAATTCAATTATTAATAATAATCAACTATATAATGTAATTGTTACAATTCATGCTTTTATTATAATTTTTTTTATAACTATACCAATTGTAATTGGAGGTTTTGGAAATTGATTAATTCCTATAATAATAGGATGCCCAGACATATCTTTCCCACGATTAAATAATATTAGATTTTGATTATTACCACCATCACTAATAATAATAATTTGTAGATTTATAATTAATAACGGAACAGGAACAGGATGAACTATTTATCCACCCCTATCAAATAATATTGCCCATAATAATATTTCAGTTGATTTAACTATTTTTTC…	Eukaryota	Metazoa	Arthropoda	Insecta	Hemiptera	Aphididae	Aphis	Aphis fabae	100	2017	Grimstad
D1_Blad18	AACTTTATATTTTTTATTTGGTATTTGATCAGGTATAATTGGATCTTCACTTAGAATTTTAATTCGATTAGAATTAAGACAAATTAATTCAATTATTAATAATAATCAACTATATAATGTAATTGTTACAATTCATGCTTTTATTATAATTTTTTTTATAACTATACCAATTGTAATTGGAGGTTTTGGAAATTGATTAATTCCTATAATAATAGGATGCCCAGACATATCTTTCCCACGATTAAATAATATTAGATTTTGATTATTACCACCATCACTAATAATAATAATTTGTAGATTTATAATTAATAACGGAACAGGAACAGGATGAACTATTTATCCACCCCTATCAAATAATATTGCCCATAATAATATTTCAGTTGATTTAACTATTTTTTC…	Eukaryota	Metazoa	Arthropoda	Insecta	Hemiptera	Aphididae	Aphis	Aphis fabae	100	2017	Grimstad
D4_Blad17	AACTTTATATTTTTTATTTGGTATTTGATCAGGTATAATTGGATCTTCACTTAGAATTTTAATTCGATTAGAATTAAGACAAATTAATTCAATTATTAATAATAATCAACTATATAATGTAATTGTTACAATTCATGCTTTTATTATAATTTTTTTTATAACTATACCAATTGTAATTGGAGGTTTTGGAAATTGATTAATTCCTATAATAATAGGATGCCCAGACATATCTTTCCCACGATTAAATAATATTAGATTTTGATTATTACCACCATCACTAATAATAATAATTTGTAGATTTATAATTAATAACGGAACAGGAACAGGATGAACTATTTATCCACCCCTATCAAATAATATTGCCCATAATAATATTTCAGTTGATTTAACTATTTTTTC…	Eukaryota	Metazoa	Arthropoda	Insecta	Hemiptera	Aphididae	Aphis	Aphis fabae	100	2017	Grimstad
D8_Blad17	AACTTTATATTTTTTATTTGGTATTTGATCAGGTATAATTGGATCTTCACTTAGAATTTTAATTCGATTAGAATTAAGACAAATTAATTCAATTATTAATAATAATCAACTATATAATGTAATTGTTACAATTCATGCTTTTATTATAATTTTTTTTATAACTATACCAATTGTAATTGGAGGTTTTGGAAATTGATTAATTCCTATAATAATAGGATGCCCAGACATATCTTTCCCACGATTAAATAATATTAGATTTTGATTATTACCACCATCACTAATAATAATAATTTGTAGATTTATAATTAATAACGGAACAGGAACAGGATGAACTATTTATCCACCCCTATCAAATAATATTGCCCATAATAATATTTCAGTTGATTTAACTATTTTTTC…	Eukaryota	Metazoa	Arthropoda	Insecta	Hemiptera	Aphididae	Aphis	Aphis fabae	100	2017	Grimstad
E12_Blad_15	AACTTTATATTTTTTATTTGGTATTTGATCAGGTATAATTGGATCTTCACTTAGAATTTTAATTCGATTAGAATTAAGACAAATTAATTCAATTATTAATAATAATCAACTATATAATGTAATTGTTACAATTCATGCTTTTATTATAATTTTTTTTATAACTATACCAATTGTAATTGGAGGTTTTGGAAATTGATTAATTCCTATAATAATAGGATGCCCAGACATATCTTTCCCACGATTAAATAATATTAGATTTTGATTATTACCACCATCACTAATAATAATAATTTGTAGATTTATAATTAATAACGGAACAGGAACAGGATGAACTATTTATCCACCCCTATCAAATAATATTGCCCATAATAATATTTCAGTTGATTTAACTATTTTTTC…	Eukaryota	Metazoa	Arthropoda	Insecta	Hemiptera	Aphididae	Aphis	Aphis fabae	100	2017	Grimstad
E1_Blad16	AACTTTATATTTTTTATTTGGTATTTGATCAGGTATAATTGGATCTTCACTTAGAATTTTAATTCGATTAGAATTAAGACAAATTAATTCAATTATTAATAATAATCAACTATATAATGTAATTGTTACAATTCATGCTTTTATTATAATTTTTTTTATAACTATACCAATTGTAATTGGAGGTTTTGGAAATTGATTAATTCCTATAATAATAGGATGCCCAGACATATCTTTCCCACGATTAAATAATATTAGATTTTGATTATTACCACCATCACTAATAATAATAATTTGTAGATTTATAATTAATAACGGAACAGGAACAGGATGAACTATTTATCCACCCCTATCAAATAATATTGCCCATAATAATATTTCAGTTGATTTAACTATTTTTTC…	Eukaryota	Metazoa	Arthropoda	Insecta	Hemiptera	Aphididae	Aphis	Aphis fabae	100	2017	Grimstad
E3_Blad17	AACTTTATATTTTTTATTTGGTATTTGATCAGGTATAATTGGATCTTCACTTAGAATTTTAATTCGATTAGAATTAAGACAAATTAATTCAATTATTAATAATAATCAACTATATAATGTAATTGTTACAATTCATGCTTTTATTATAATTTTTTTTATAACTATACCAATTGTAATTGGAGGTTTTGGAAATTGATTAATTCCTATAATAATAGGATGCCCAGACATATCTTTCCCACGATTAAATAATATTAGATTTTGATTATTACCACCATCACTAATAATAATAATTTGTAGATTTATAATTAATAACGGAACAGGAACAGGATGAACTATTTATCCACCCCTATCAAATAATATTGCCCATAATAATATTTCAGTTGATTTAACTATTTTTTC…	Eukaryota	Metazoa	Arthropoda	Insecta	Hemiptera	Aphididae	Aphis	Aphis fabae	100	2017	Grimstad
F10_Blad17	AACTTTATATTTTTTATTTGGTATTTGATCAGGTATAATTGGATCTTCACTTAGAATTTTAATTCGATTAGAATTAAGACAAATTAATTCAATTATTAATAATAATCAACTATATAATGTAATTGTTACAATTCATGCTTTTATTATAATTTTTTTTATAACTATACCAATTGTAATTGGAGGTTTTGGAAATTGATTAATTCCTATAATAATAGGATGCCCAGACATATCTTTCCCACGATTAAATAATATTAGATTTTGATTATTACCACCATCACTAATAATAATAATTTGTAGATTTATAATTAATAACGGAACAGGAACAGGATGAACTATTTATCCACCCCTATCAAATAATATTGCCCATAATAATATTTCAGTTGATTTAACTATTTTTTC…	Eukaryota	Metazoa	Arthropoda	Insecta	Hemiptera	Aphididae	Aphis	Aphis fabae	100	2017	Grimstad
F11_Blad_15	AACTTTATATTTTTTATTTGGTATTTGATCAGGTATAATTGGATCTTCACTTAGAATTTTAATTCGATTAGAATTAAGACAAATTAATTCAATTATTAATAATAATCAACTATATAATGTAATTGTTACAATTCATGCTTTTATTATAATTTTTTTTATAACTATACCAATTGTAATTGGAGGTTTTGGAAATTGATTAATTCCTATAATAATAGGATGCCCAGACATATCTTTCCCACGATTAAATAATATTAGATTTTGATTATTACCACCATCACTAATAATAATAATTTGTAGATTTATAATTAATAACGGAACAGGAACAGGATGAACTATTTATCCACCCCTATCAAATAATATTGCCCATAATAATATTTCAGTTGATTTAACTATTTTTTC…	Eukaryota	Metazoa	Arthropoda	Insecta	Hemiptera	Aphididae	Aphis	Aphis fabae	100	2017	Grimstad
F1_Blad18	AACTTTATATTTTTTATTTGGTATTTGATCAGGTATAATTGGATCTTCACTTAGAATTTTAATTCGATTAGAATTAAGACAAATTAATTCAATTATTAATAATAATCAACTATATAATGTAATTGTTACAATTCATGCTTTTATTATAATTTTTTTTATAACTATACCAATTGTAATTGGAGGTTTTGGAAATTGATTAATTCCTATAATAATAGGATGCCCAGACATATCTTTCCCACGATTAAATAATATTAGATTTTGATTATTACCACCATCACTAATAATAATAATTTGTAGATTTATAATTAATAACGGAACAGGAACAGGATGAACTATTTATCCACCCCTATCAAATAATATTGCCCATAATAATATTTCAGTTGATTTAACTATTTTTTC…	Eukaryota	Metazoa	Arthropoda	Insecta	Hemiptera	Aphididae	Aphis	Aphis fabae	100	2017	Grimstad
F3_Blad_15	AACTTTATATTTTTTATTTGGTATTTGATCAGGTATAATTGGATCTTCACTTAGAATTTTAATTCGATTAGAATTAAGACAAATTAATTCAATTATTAATAATAATCAACTATATAATGTAATTGTTACAATTCATGCTTTTATTATAATTTTTTTTATAACTATACCAATTGTAATTGGAGGTTTTGGAAATTGATTAATTCCTATAATAATAGGATGCCCAGACATATCTTTCCCACGATTAAATAATATTAGATTTTGATTATTACCACCATCACTAATAATAATAATTTGTAGATTTATAATTAATAACGGAACAGGAACAGGATGAACTATTTATCCACCCCTATCAAATAATATTGCCCATAATAATATTTCAGTTGATTTAACTATTTTTTC…	Eukaryota	Metazoa	Arthropoda	Insecta	Hemiptera	Aphididae	Aphis	Aphis fabae	100	2017	Grimstad
F3_Blad18	AACTTTATATTTTTTATTTGGTATTTGATCAGGTATAATTGGATCTTCACTTAGAATTTTAATTCGATTAGAATTAAGACAAATTAATTCAATTATTAATAATAATCAACTATATAATGTAATTGTTACAATTCATGCTTTTATTATAATTTTTTTTATAACTATACCAATTGTAATTGGAGGTTTTGGAAATTGATTAATTCCTATAATAATAGGATGCCCAGACATATCTTTCCCACGATTAAATAATATTAGATTTTGATTATTACCACCATCACTAATAATAATAATTTGTAGATTTATAATTAATAACGGAACAGGAACAGGATGAACTATTTATCCACCCCTATCAAATAATATTGCCCATAATAATATTTCAGTTGATTTAACTATTTTTTC…	Eukaryota	Metazoa	Arthropoda	Insecta	Hemiptera	Aphididae	Aphis	Aphis fabae	100	2017	Grimstad
F4_Blad18	AACTTTATATTTTTTATTTGGTATTTGATCAGGTATAATTGGATCTTCACTTAGAATTTTAATTCGATTAGAATTAAGACAAATTAATTCAATTATTAATAATAATCAACTATATAATGTAATTGTTACAATTCATGCTTTTATTATAATTTTTTTTATAACTATACCAATTGTAATTGGAGGTTTTGGAAATTGATTAATTCCTATAATAATAGGATGCCCAGACATATCTTTCCCACGATTAAATAATATTAGATTTTGATTATTACCACCATCACTAATAATAATAATTTGTAGATTTATAATTAATAACGGAACAGGAACAGGATGAACTATTTATCCACCCCTATCAAATAATATTGCCCATAATAATATTTCAGTTGATTTAACTATTTTTTC…	Eukaryota	Metazoa	Arthropoda	Insecta	Hemiptera	Aphididae	Aphis	Aphis fabae	100	2017	Grimstad
F5_Blad_15	AACTTTATATTTTTTATTTGGTATTTGATCAGGTATAATTGGATCTTCACTTAGAATTTTAATTCGATTAGAATTAAGACAAATTAATTCAATTATTAATAATAATCAACTATATAATGTAATTGTTACAATTCATGCTTTTATTATAATTTTTTTTATAACTATACCAATTGTAATTGGAGGTTTTGGAAATTGATTAATTCCTATAATAATAGGATGCCCAGACATATCTTTCCCACGATTAAATAATATTAGATTTTGATTATTACCACCATCACTAATAATAATAATTTGTAGATTTATAATTAATAACGGAACAGGAACAGGATGAACTATTTATCCACCCCTATCAAATAATATTGCCCATAATAATATTTCAGTTGATTTAACTATTTTTTC…	Eukaryota	Metazoa	Arthropoda	Insecta	Hemiptera	Aphididae	Aphis	Aphis fabae	100	2017	Grimstad
F5_Blad18	AACTTTATATTTTTTATTTGGTATTTGATCAGGTATAATTGGATCTTCACTTAGAATTTTAATTCGATTAGAATTAAGACAAATTAATTCAATTATTAATAATAATCAACTATATAATGTAATTGTTACAATTCATGCTTTTATTATAATTTTTTTTATAACTATACCAATTGTAATTGGAGGTTTTGGAAATTGATTAATTCCTATAATAATAGGATGCCCAGACATATCTTTCCCACGATTAAATAATATTAGATTTTGATTATTACCACCATCACTAATAATAATAATTTGTAGATTTATAATTAATAACGGAACAGGAACAGGATGAACTATTTATCCACCCCTATCAAATAATATTGCCCATAATAATATTTCAGTTGATTTAACTATTTTTTC…	Eukaryota	Metazoa	Arthropoda	Insecta	Hemiptera	Aphididae	Aphis	Aphis fabae	100	2017	Grimstad
F6_Blad_15	AACTTTATATTTTTTATTTGGTATTTGATCAGGTATAATTGGATCTTCACTTAGAATTTTAATTCGATTAGAATTAAGACAAATTAATTCAATTATTAATAATAATCAACTATATAATGTAATTGTTACAATTCATGCTTTTATTATAATTTTTTTTATAACTATACCAATTGTAATTGGAGGTTTTGGAAATTGATTAATTCCTATAATAATAGGATGCCCAGACATATCTTTCCCACGATTAAATAATATTAGATTTTGATTATTACCACCATCACTAATAATAATAATTTGTAGATTTATAATTAATAACGGAACAGGAACAGGATGAACTATTTATCCACCCCTATCAAATAATATTGCCCATAATAATATTTCAGTTGATTTAACTATTTTTTC…	Eukaryota	Metazoa	Arthropoda	Insecta	Hemiptera	Aphididae	Aphis	Aphis fabae	100	2017	Grimstad
F8_Blad_15	AACTTTATATTTTTTATTTGGTATTTGATCAGGTATAATTGGATCTTCACTTAGAATTTTAATTCGATTAGAATTAAGACAAATTAATTCAATTATTAATAATAATCAACTATATAATGTAATTGTTACAATTCATGCTTTTATTATAATTTTTTTTATAACTATACCAATTGTAATTGGAGGTTTTGGAAATTGATTAATTCCTATAATAATAGGATGCCCAGACATATCTTTCCCACGATTAAATAATATTAGATTTTGATTATTACCACCATCACTAATAATAATAATTTGTAGATTTATAATTAATAACGGAACAGGAACAGGATGAACTATTTATCCACCCCTATCAAATAATATTGCCCATAATAATATTTCAGTTGATTTAACTATTTTTTC…	Eukaryota	Metazoa	Arthropoda	Insecta	Hemiptera	Aphididae	Aphis	Aphis fabae	100	2017	Grimstad
F8_Blad17	AACTTTATATTTTTTATTTGGTATTTGATCAGGTATAATTGGATCTTCACTTAGAATTTTAATTCGATTAGAATTAAGACAAATTAATTCAATTATTAATAATAATCAACTATATAATGTAATTGTTACAATTCATGCTTTTATTATAATTTTTTTTATAACTATACCAATTGTAATTGGAGGTTTTGGAAATTGATTAATTCCTATAATAATAGGATGCCCAGACATATCTTTCCCACGATTAAATAATATTAGATTTTGATTATTACCACCATCACTAATAATAATAATTTGTAGATTTATAATTAATAACGGAACAGGAACAGGATGAACTATTTATCCACCCCTATCAAATAATATTGCCCATAATAATATTTCAGTTGATTTAACTATTTTTTC…	Eukaryota	Metazoa	Arthropoda	Insecta	Hemiptera	Aphididae	Aphis	Aphis fabae	100	2017	Grimstad
F9_Blad_15	AACTTTATATTTTTTATTTGGTATTTGATCAGGTATAATTGGATCTTCACTTAGAATTTTAATTCGATTAGAATTAAGACAAATTAATTCAATTATTAATAATAATCAACTATATAATGTAATTGTTACAATTCATGCTTTTATTATAATTTTTTTTATAACTATACCAATTGTAATTGGAGGTTTTGGAAATTGATTAATTCCTATAATAATAGGATGCCCAGACATATCTTTCCCACGATTAAATAATATTAGATTTTGATTATTACCACCATCACTAATAATAATAATTTGTAGATTTATAATTAATAACGGAACAGGAACAGGATGAACTATTTATCCACCCCTATCAAATAATATTGCCCATAATAATATTTCAGTTGATTTAACTATTTTTTC…	Eukaryota	Metazoa	Arthropoda	Insecta	Hemiptera	Aphididae	Aphis	Aphis fabae	100	2017	Grimstad
G1_Blad_15	AACTTTATATTTTTTATTTGGTATTTGATCAGGTATAATTGGATCTTCACTTAGAATTTTAATTCGATTAGAATTAAGACAAATTAATTCAATTATTAATAATAATCAACTATATAATGTAATTGTTACAATTCATGCTTTTATTATAATTTTTTTTATAACTATACCAATTGTAATTGGAGGTTTTGGAAATTGATTAATTCCTATAATAATAGGATGCCCAGACATATCTTTCCCACGATTAAATAATATTAGATTTTGATTATTACCACCATCACTAATAATAATAATTTGTAGATTTATAATTAATAACGGAACAGGAACAGGATGAACTATTTATCCACCCCTATCAAATAATATTGCCCATAATAATATTTCAGTTGATTTAACTATTTTTTC…	Eukaryota	Metazoa	Arthropoda	Insecta	Hemiptera	Aphididae	Aphis	Aphis fabae	100	2017	Grimstad
G1_Blad16	AACTTTATATTTTTTATTTGGTATTTGATCAGGTATAATTGGATCTTCACTTAGAATTTTAATTCGATTAGAATTAAGACAAATTAATTCAATTATTAATAATAATCAACTATATAATGTAATTGTTACAATTCATGCTTTTATTATAATTTTTTTTATAACTATACCAATTGTAATTGGAGGTTTTGGAAATTGATTAATTCCTATAATAATAGGATGCCCAGACATATCTTTCCCACGATTAAATAATATTAGATTTTGATTATTACCACCATCACTAATAATAATAATTTGTAGATTTATAATTAATAACGGAACAGGAACAGGATGAACTATTTATCCACCCCTATCAAATAATATTGCCCATAATAATATTTCAGTTGATTTAACTATTTTTTC…	Eukaryota	Metazoa	Arthropoda	Insecta	Hemiptera	Aphididae	Aphis	Aphis fabae	100	2017	Grimstad
G4_Blad16	AACTTTATATTTTTTATTTGGTATTTGATCAGGTATAATTGGATCTTCACTTAGAATTTTAATTCGATTAGAATTAAGACAAATTAATTCAATTATTAATAATAATCAACTATATAATGTAATTGTTACAATTCATGCTTTTATTATAATTTTTTTTATAACTATACCAATTGTAATTGGAGGTTTTGGAAATTGATTAATTCCTATAATAATAGGATGCCCAGACATATCTTTCCCACGATTAAATAATATTAGATTTTGATTATTACCACCATCACTAATAATAATAATTTGTAGATTTATAATTAATAACGGAACAGGAACAGGATGAACTATTTATCCACCCCTATCAAATAATATTGCCCATAATAATATTTCAGTTGATTTAACTATTTTTTC…	Eukaryota	Metazoa	Arthropoda	Insecta	Hemiptera	Aphididae	Aphis	Aphis fabae	100	2017	Grimstad
G5_Blad16	AACTTTATATTTTTTATTTGGTATTTGATCAGGTATAATTGGATCTTCACTTAGAATTTTAATTCGATTAGAATTAAGACAAATTAATTCAATTATTAATAATAATCAACTATATAATGTAATTGTTACAATTCATGCTTTTATTATAATTTTTTTTATAACTATACCAATTGTAATTGGAGGTTTTGGAAATTGATTAATTCCTATAATAATAGGATGCCCAGACATATCTTTCCCACGATTAAATAATATTAGATTTTGATTATTACCACCATCACTAATAATAATAATTTGTAGATTTATAATTAATAACGGAACAGGAACAGGATGAACTATTTATCCACCCCTATCAAATAATATTGCCCATAATAATATTTCAGTTGATTTAACTATTTTTTC…	Eukaryota	Metazoa	Arthropoda	Insecta	Hemiptera	Aphididae	Aphis	Aphis fabae	100	2017	Grimstad
H3_Blad17	AACTTTATATTTTTTATTTGGTATTTGATCAGGTATAATTGGATCTTCACTTAGAATTTTAATTCGATTAGAATTAAGACAAATTAATTCAATTATTAATAATAATCAACTATATAATGTAATTGTTACAATTCATGCTTTTATTATAATTTTTTTTATAACTATACCAATTGTAATTGGAGGTTTTGGAAATTGATTAATTCCTATAATAATAGGATGCCCAGACATATCTTTCCCACGATTAAATAATATTAGATTTTGATTATTACCACCATCACTAATAATAATAATTTGTAGATTTATAATTAATAACGGAACAGGAACAGGATGAACTATTTATCCACCCCTATCAAATAATATTGCCCATAATAATATTTCAGTTGATTTAACTATTTTTTC…	Eukaryota	Metazoa	Arthropoda	Insecta	Hemiptera	Aphididae	Aphis	Aphis fabae	100	2017	Grimstad
H3_Blad18	AACTTTATATTTTTTATTTGGTATTTGATCAGGTATAATTGGATCTTCACTTAGAATTTTAATTCGATTAGAATTAAGACAAATTAATTCAATTATTAATAATAATCAACTATATAATGTAATTGTTACAATTCATGCTTTTATTATAATTTTTTTTATAACTATACCAATTGTAATTGGAGGTTTTGGAAATTGATTAATTCCTATAATAATAGGATGCCCAGACATATCTTTCCCACGATTAAATAATATTAGATTTTGATTATTACCACCATCACTAATAATAATAATTTGTAGATTTATAATTAATAACGGAACAGGAACAGGATGAACTATTTATCCACCCCTATCAAATAATATTGCCCATAATAATATTTCAGTTGATTTAACTATTTTTTC…	Eukaryota	Metazoa	Arthropoda	Insecta	Hemiptera	Aphididae	Aphis	Aphis fabae	100	2017	Grimstad
G4_Blad_15	AACATTATATTTTTTATTTGGAATCTGATCAGGGATAATTGGATCTTCACTTAGAATCCTAATTCGATTAGAATTAAGTCAAATTAATTCAATTATTAATAATAATCAATTATACAATGTAATTGTTACTATTCATGCTTTTATTATAATTTTTTTTATAACTATACCAATTGTAATTGGAGGATTTGGAAATTGATTAATTCCCATAATAATAGGATGTCCTGACATATCATTTCCACGATTAAATAATATTAGATTTTGACTTTTACCACCATCTTTAATAATAATAATCTCAAGATTTTTAATTAATAATGGTACAGGAACAGGATGAACAATTTACCCCCCTCTATCTAATAATATTGCACATAATAATATTTCCGTAGATTTAACTATTTTTTC…	Eukaryota	Metazoa	Arthropoda	Insecta	Hemiptera	Pemphigidae	Pemphigus	Pemphigus bursarius	100	2017	Grimstad
B6_Blad_15	AACTTTATATTTTCTATTTGGAATATGATCGGGTATAATTGGTTCATCACTAAGAATCTTAATCCGATTAGAATTAAGACAAATTAATTCAATTATTAATAATAATCAATTATATAATGTAATTGTTACAATTCATGCTTTTATTATAATTTTTTTTATAACTATACCAATTGTAATTGGAGGATTTGGAAATTGATTAATCCCTTTAATAATAGGATGCCCTGATATATCATTTCCACGATTAAATAATATTAGTTTTTGATTATTACCGCCATCATTAATAATAATAATTAGTAGTTTTATTATTAATAATGGAACAGGTACAGGATGAACTATTTATCCACCCCTATCTAATAATATTGCTCATAATAATATTTCTGTTGATTTAACCATCTTTTC…	Eukaryota	Metazoa	Arthropoda	Insecta	Hemiptera	Pemphigidae	Eriosoma	Eriosoma anncharlotteae	100	2017	Grimstad
G8_Blad_15	ATCCCTAAGAATTTTAATTCGATTAGAACTTAGACAAATCAATTCAATTATTAATAACAATCAATTATATAATGTAATTGTTACTATTCATGCTTTCATTATAATTTTTTTTATAACTATACCAATTGTAATTGGAGGATTTGGAAATTGATTAATTCCTATAATAATAGGATGCCCTGATATATCATTCCCACGATTAAATAATATTAGATTTTGATTATTACCCCCATCATTAATAATAATAATTTGTAGTTTCATAATTAATAACGGAACAGGAACAGGATGAACTATTTACCCCCCATTATCTAATAATATCGCTCATAATAATATCTCAGTTGATTTAACTATTTTCTCCCTTCACTTAGCAGGAATTTCATCAATTTTAGGAGCAATTAACTT…	Eukaryota	Metazoa	Arthropoda	Insecta	Hemiptera	Aphididae	Tuberculatus	Tuberculatus annulatus	100	2017	Grimstad
D2_blad17	AATTTTATACTTTTTATTTGGAATTTGAGCAGGTATAATTGGATCATCCCTAAGAATTTTAATTCGATTAGAACTTAGACAAATCAATTCAATTATTAATAACAATCAATTATATAATGTAATTGTTACTATTCATGCTTTCATTATAATTTTTTTTATAACTATACCAATTGTAATTGGAGGATTTGGAAATTGATTAATTCCTATAATAATAGGATGCCCTGATATATCATTCCCACGATTAAATAATATTAGATTTTGATTATTACCCCCATCATTAATAATAATAATTTGTAGTTTCATAATTAATAACGGAACAGGAACAGGATGAACTATTTACCCCCCATTATCTAATAATATCGCTCATAATAATATCTCAGTTGATTTAACTATTTTCTC…	Eukaryota	Metazoa	Arthropoda	Insecta	Hemiptera	Aphididae	Tuberculatus	Tuberculatus annulatus	100	2017	Grimstad
F5_Blad17	AATTTTATACTTTTTATTTGGAATTTGAGCAGGTATAATTGGATCATCCCTAAGAATTTTAATTCGATTAGAACTTAGACAAATCAATTCAATTATTAATAACAATCAATTATATAATGTAATTGTTACTATTCATGCTTTCATTATAATTTTTTTTATAACTATACCAATTGTAATTGGAGGATTTGGAAATTGATTAATTCCTATAATAATAGGATGCCCTGATATATCATTCCCACGATTAAATAATATTAGATTTTGATTATTACCCCCATCATTAATAATAATAATTTGTAGTTTCATAATTAATAACGGAACAGGAACAGGATGAACTATTTACCCCCCATTATCTAATAATATCGCTCATAATAATATCTCAGTTGATTTAACTATTTTCTC…	Eukaryota	Metazoa	Arthropoda	Insecta	Hemiptera	Aphididae	Tuberculatus	Tuberculatus annulatus	100	2017	Grimstad
G10_Blad_15	AATTTTATACTTTTTATTTGGAATTTGAGCAGGTATAATTGGATCATCCCTAAGAATTTTAATTCGATTAGAACTTAGACAAATCAATTCAATTATTAATAACAATCAATTATATAATGTAATTGTTACTATTCATGCTTTCATTATAATTTTTTTTATAACTATACCAATTGTAATTGGAGGATTTGGAAATTGATTAATTCCTATAATAATAGGATGCCCTGATATATCATTCCCACGATTAAATAATATTAGATTTTGATTATTACCCCCATCATTAATAATAATAATTTGTAGTTTCATAATTAATAACGGAACAGGAACAGGATGAACTATTTACCCCCCATTATCTAATAATATCGCTCATAATAATATCTCAGTTGATTTAACTATTTTCTC…	Eukaryota	Metazoa	Arthropoda	Insecta	Hemiptera	Aphididae	Tuberculatus	Tuberculatus annulatus	100	2017	Grimstad
G11_Blad_15	AATTTTATACTTTTTATTTGGAATTTGAGCAGGTATAATTGGATCATCCCTAAGAATTTTAATTCGATTAGAACTTAGACAAATCAATTCAATTATTAATAACAATCAATTATATAATGTAATTGTTACTATTCATGCTTTCATTATAATTTTTTTTATAACTATACCAATTGTAATTGGAGGATTTGGAAATTGATTAATTCCTATAATAATAGGATGCCCTGATATATCATTCCCACGATTAAATAATATTAGATTTTGATTATTACCCCCATCATTAATAATAATAATTTGTAGTTTCATAATTAATAACGGAACAGGAACAGGATGAACTATTTACCCCCCATTATCTAATAATATCGCTCATAATAATATCTCAGTTGATTTAACTATTTTCTC…	Eukaryota	Metazoa	Arthropoda	Insecta	Hemiptera	Aphididae	Tuberculatus	Tuberculatus annulatus	100	2017	Grimstad
G7_Blad_15	AATTTTATACTTTTTATTTGGAATTTGAGCAGGTATAATTGGATCATCCCTAAGAATTTTAATTCGATTAGAACTTAGACAAATCAATTCAATTATTAATAACAATCAATTATATAATGTAATTGTTACTATTCATGCTTTCATTATAATTTTTTTTATAACTATACCAATTGTAATTGGAGGATTTGGAAATTGATTAATTCCTATAATAATAGGATGCCCTGATATATCATTCCCACGATTAAATAATATTAGATTTTGATTATTACCCCCATCATTAATAATAATAATTTGTAGTTTCATAATTAATAACGGAACAGGAACAGGATGAACTATTTACCCCCCATTATCTAATAATATCGCTCATAATAATATCTCAGTTGATTTAACTATTTTCTC…	Eukaryota	Metazoa	Arthropoda	Insecta	Hemiptera	Aphididae	Tuberculatus	Tuberculatus annulatus	100	2017	Grimstad
D6_Blad16	AACTTTATATTTTTTATTTGGTATTTGATCAGGTATAATTGGATCTTCACTTAGAATTTTAATTCGATTAGAATTAAGTCAAATCAATTCAATCATTAATAATAATCAATTATACAATGTAATTGTTACAATCCATGCTTTTATTATAATTTTTTTTATAACTATACCAATTGTAATTGGTGGATTTGGAAACTGATTAATTCCTATAATAATAGGATGCCCAGATATATCATTCCCACGACTAAATAATATTAGATTCTGATTATTGCCCCCATCATTAATAATAATAATCTGTAGATTCATAATTAATAATGGAACAGGAACAGGATGAACTATTTATCCCCCATTATCAAATAATATTGCCCATAATAATATCTCAGTTGATTTAACTATCTTTTC…	Eukaryota	Metazoa	Arthropoda	Insecta	Hemiptera	Aphididae	Aphis	Aphis sambuci	100	2017	Grimstad
B8_Blad17	AACTTTATATTTTTTATTTGGTATTTGATCAGGAATAATTGGATCTTCACTTAGAATTTTGATTCGATTAGAACTAAGTCAAATCAATTCAATTATCAATAATAACCAATTATATAATGTAATTGTTACAATTCATGCTTTTATTATAATTTTTTTTATAACTATACCAATTGTAATTGGTGGATTTGGAAATTGATTAATTCCTATAATAATAGGATGTCCAGATATATCTTTTCCACGATTAAATAATATTAGATTCTGATTATTACCACCCTCATTAATAATAATAATTTGTAGATTCATAATTAATAATGGAACAGGAACAGGATGAACTATTTATCCACCTTTATCAAATAATATTGCTCATAATAATATTTCAGTTGATTTAACCATCTTCTC…	Eukaryota	Metazoa	Arthropoda	Insecta	Hemiptera	Aphididae	Aphis	Aphis gossypii	100	2017	Grimstad
B6_Blad_14	AACTTTATATTTTTTATTTGGCATTTGATCAGGAATAATTGGATCCTCACTTAGAATTTTAATTCGATTAGAATTAAGTCAAATTAATTCAATTATTAATAATAATCAATTATATAACGTAATTGTCACAATTCATGCTTTTATTATAATTTTTTTTATAACTATACCAATTGTTATTGGAGGTTTCGGAAATTGATTAATCCCAATAATAATAGGATGCCCAGATATATCCTTTCCACGATTAAATAATATTAGATTTTGATTATTACCACCCTCATTAATAATAATAATTTGTAGATTCATAATTAATAATGGAACAGGAACAGGATGAACTATTTATCCGCCTTTATCAAATAATATTGCTCATAATAATATTTCAGTTGATTTAACTATTTTTTC…	Eukaryota	Metazoa	Arthropoda	Insecta	Hemiptera	Aphididae	Aphis	Aphis urticata	100	2017	Grimstad
C10_Blad_14	AACTTTATATTTTTTATTTGGCATTTGATCAGGAATAATTGGATCCTCACTTAGAATTTTAATTCGATTAGAATTAAGTCAAATTAATTCAATTATTAATAATAATCAATTATATAACGTAATTGTCACAATTCATGCTTTTATTATAATTTTTTTTATAACTATACCAATTGTTATTGGAGGTTTCGGAAATTGATTAATCCCAATAATAATAGGATGCCCAGATATATCCTTTCCACGATTAAATAATATTAGATTTTGATTATTACCACCCTCATTAATAATAATAATTTGTAGATTCATAATTAATAATGGAACAGGAACAGGATGAACTATTTATCCGCCTTTATCAAATAATATTGCTCATAATAATATTTCAGTTGATTTAACTATTTTTTC…	Eukaryota	Metazoa	Arthropoda	Insecta	Hemiptera	Aphididae	Aphis	Aphis urticata	100	2017	Grimstad
C12_Blad_14	AACTTTATATTTTTTATTTGGCATTTGATCAGGAATAATTGGATCCTCACTTAGAATTTTAATTCGATTAGAATTAAGTCAAATTAATTCAATTATTAATAATAATCAATTATATAACGTAATTGTCACAATTCATGCTTTTATTATAATTTTTTTTATAACTATACCAATTGTTATTGGAGGTTTCGGAAATTGATTAATCCCAATAATAATAGGATGCCCAGATATATCCTTTCCACGATTAAATAATATTAGATTTTGATTATTACCACCCTCATTAATAATAATAATTTGTAGATTCATAATTAATAATGGAACAGGAACAGGATGAACTATTTATCCGCCTTTATCAAATAATATTGCTCATAATAATATTTCAGTTGATTTAACTATTTTTTC…	Eukaryota	Metazoa	Arthropoda	Insecta	Hemiptera	Aphididae	Aphis	Aphis urticata	100	2017	Grimstad
C2_Blad_14	AACTTTATATTTTTTATTTGGCATTTGATCAGGAATAATTGGATCCTCACTTAGAATTTTAATTCGATTAGAATTAAGTCAAATTAATTCAATTATTAATAATAATCAATTATATAACGTAATTGTCACAATTCATGCTTTTATTATAATTTTTTTTATAACTATACCAATTGTTATTGGAGGTTTCGGAAATTGATTAATCCCAATAATAATAGGATGCCCAGATATATCCTTTCCACGATTAAATAATATTAGATTTTGATTATTACCACCCTCATTAATAATAATAATTTGTAGATTCATAATTAATAATGGAACAGGAACAGGATGAACTATTTATCCGCCTTTATCAAATAATATTGCTCATAATAATATTTCAGTTGATTTAACTATTTTTTC…	Eukaryota	Metazoa	Arthropoda	Insecta	Hemiptera	Aphididae	Aphis	Aphis urticata	100	2017	Grimstad
D4_Blad_14	AACTTTATATTTTTTATTTGGCATTTGATCAGGAATAATTGGATCCTCACTTAGAATTTTAATTCGATTAGAATTAAGTCAAATTAATTCAATTATTAATAATAATCAATTATATAACGTAATTGTCACAATTCATGCTTTTATTATAATTTTTTTTATAACTATACCAATTGTTATTGGAGGTTTCGGAAATTGATTAATCCCAATAATAATAGGATGCCCAGATATATCCTTTCCACGATTAAATAATATTAGATTTTGATTATTACCACCCTCATTAATAATAATAATTTGTAGATTCATAATTAATAATGGAACAGGAACAGGATGAACTATTTATCCGCCTTTATCAAATAATATTGCTCATAATAATATTTCAGTTGATTTAACTATTTTTTC…	Eukaryota	Metazoa	Arthropoda	Insecta	Hemiptera	Aphididae	Aphis	Aphis urticata	100	2017	Grimstad
A12_Blad17	AACTTTATATTTTTTATTTGGTATTTGATCAGGTATAATTGGATCTTCACTTAGAATTTTAATTCGATTAGAATTAAGACAAATTAATTCAATTATTAATAATAATCAACTATATAATGTAATTGTTACAATTCATGCTTTTATTATAATTTTTTTTATAACTATACCAATTGTCATTGGAGGTTTTGGAAATTGATTAATTCCTATAATAATAGGATGCCCAGACATATCTTTCCCACGATTAAATAATATTAGATTTTGATTACTTCCACCATCATTAATAATAATAATTTGTAGATTTATAATTAATAATGGAACAGGAACAGGATGAACTATTTACCCACCTTTATCAAATAATATTGCTCATAATAATATTTCAGTTGATTTAACTATTTTCTC…	Eukaryota	Metazoa	Arthropoda	Insecta	Hemiptera	Aphididae	Aphis	Aphis rumicis	100	2017	Grimstad
A1_Blad_15	AACTTTATATTTTTTATTTGGTATTTGATCAGGTATAATTGGATCTTCACTTAGAATTTTAATTCGATTAGAATTAAGACAAATTAATTCAATTATTAATAATAATCAACTATATAATGTAATTGTTACAATTCATGCTTTTATTATAATTTTTTTTATAACTATACCAATTGTCATTGGAGGTTTTGGAAATTGATTAATTCCTATAATAATAGGATGCCCAGACATATCTTTCCCACGATTAAATAATATTAGATTTTGATTACTTCCACCATCATTAATAATAATAATTTGTAGATTTATAATTAATAATGGAACAGGAACAGGATGAACTATTTACCCACCTTTATCAAATAATATTGCTCATAATAATATTTCAGTTGATTTAACTATTTTCTC…	Eukaryota	Metazoa	Arthropoda	Insecta	Hemiptera	Aphididae	Aphis	Aphis rumicis	100	2017	Grimstad
A2_Blad_15	AACTTTATATTTTTTATTTGGTATTTGATCAGGTATAATTGGATCTTCACTTAGAATTTTAATTCGATTAGAATTAAGACAAATTAATTCAATTATTAATAATAATCAACTATATAATGTAATTGTTACAATTCATGCTTTTATTATAATTTTTTTTATAACTATACCAATTGTCATTGGAGGTTTTGGAAATTGATTAATTCCTATAATAATAGGATGCCCAGACATATCTTTCCCACGATTAAATAATATTAGATTTTGATTACTTCCACCATCATTAATAATAATAATTTGTAGATTTATAATTAATAATGGAACAGGAACAGGATGAACTATTTACCCACCTTTATCAAATAATATTGCTCATAATAATATTTCAGTTGATTTAACTATTTTCTC…	Eukaryota	Metazoa	Arthropoda	Insecta	Hemiptera	Aphididae	Aphis	Aphis rumicis	100	2017	Grimstad
A6_Blad_14	AACTTTATATTTTTTATTTGGTATTTGATCAGGTATAATTGGATCTTCACTTAGAATTTTAATTCGATTAGAATTAAGACAAATTAATTCAATTATTAATAATAATCAACTATATAATGTAATTGTTACAATTCATGCTTTTATTATAATTTTTTTTATAACTATACCAATTGTCATTGGAGGTTTTGGAAATTGATTAATTCCTATAATAATAGGATGCCCAGACATATCTTTCCCACGATTAAATAATATTAGATTTTGATTACTTCCACCATCATTAATAATAATAATTTGTAGATTTATAATTAATAATGGAACAGGAACAGGATGAACTATTTACCCACCTTTATCAAATAATATTGCTCATAATAATATTTCAGTTGATTTAACTATTTTCTC…	Eukaryota	Metazoa	Arthropoda	Insecta	Hemiptera	Aphididae	Aphis	Aphis rumicis	100	2017	Grimstad
A6_Blad_15	AACTTTATATTTTTTATTTGGTATTTGATCAGGTATAATTGGATCTTCACTTAGAATTTTAATTCGATTAGAATTAAGACAAATTAATTCAATTATTAATAATAATCAACTATATAATGTAATTGTTACAATTCATGCTTTTATTATAATTTTTTTTATAACTATACCAATTGTCATTGGAGGTTTTGGAAATTGATTAATTCCTATAATAATAGGATGCCCAGACATATCTTTCCCACGATTAAATAATATTAGATTTTGATTACTTCCACCATCATTAATAATAATAATTTGTAGATTTATAATTAATAATGGAACAGGAACAGGATGAACTATTTACCCACCTTTATCAAATAATATTGCTCATAATAATATTTCAGTTGATTTAACTATTTTCTC…	Eukaryota	Metazoa	Arthropoda	Insecta	Hemiptera	Aphididae	Aphis	Aphis rumicis	100	2017	Grimstad
A7_Blad_14	AACTTTATATTTTTTATTTGGTATTTGATCAGGTATAATTGGATCTTCACTTAGAATTTTAATTCGATTAGAATTAAGACAAATTAATTCAATTATTAATAATAATCAACTATATAATGTAATTGTTACAATTCATGCTTTTATTATAATTTTTTTTATAACTATACCAATTGTCATTGGAGGTTTTGGAAATTGATTAATTCCTATAATAATAGGATGCCCAGACATATCTTTCCCACGATTAAATAATATTAGATTTTGATTACTTCCACCATCATTAATAATAATAATTTGTAGATTTATAATTAATAATGGAACAGGAACAGGATGAACTATTTACCCACCTTTATCAAATAATATTGCTCATAATAATATTTCAGTTGATTTAACTATTTTCTC…	Eukaryota	Metazoa	Arthropoda	Insecta	Hemiptera	Aphididae	Aphis	Aphis rumicis	100	2017	Grimstad
A7_Blad_15	AACTTTATATTTTTTATTTGGTATTTGATCAGGTATAATTGGATCTTCACTTAGAATTTTAATTCGATTAGAATTAAGACAAATTAATTCAATTATTAATAATAATCAACTATATAATGTAATTGTTACAATTCATGCTTTTATTATAATTTTTTTTATAACTATACCAATTGTCATTGGAGGTTTTGGAAATTGATTAATTCCTATAATAATAGGATGCCCAGACATATCTTTCCCACGATTAAATAATATTAGATTTTGATTACTTCCACCATCATTAATAATAATAATTTGTAGATTTATAATTAATAATGGAACAGGAACAGGATGAACTATTTACCCACCTTTATCAAATAATATTGCTCATAATAATATTTCAGTTGATTTAACTATTTTCTC…	Eukaryota	Metazoa	Arthropoda	Insecta	Hemiptera	Aphididae	Aphis	Aphis rumicis	100	2017	Grimstad
B1_Blad18	AACTTTATATTTTTTATTTGGTATTTGATCAGGTATAATTGGATCTTCACTTAGAATTTTAATTCGATTAGAATTAAGACAAATTAATTCAATTATTAATAATAATCAACTATATAATGTAATTGTTACAATTCATGCTTTTATTATAATTTTTTTTATAACTATACCAATTGTCATTGGAGGTTTTGGAAATTGATTAATTCCTATAATAATAGGATGCCCAGACATATCTTTCCCACGATTAAATAATATTAGATTTTGATTACTTCCACCATCATTAATAATAATAATTTGTAGATTTATAATTAATAATGGAACAGGAACAGGATGAACTATTTACCCACCTTTATCAAATAATATTGCTCATAATAATATTTCAGTTGATTTAACTATTTTCTC…	Eukaryota	Metazoa	Arthropoda	Insecta	Hemiptera	Aphididae	Aphis	Aphis rumicis	100	2017	Grimstad
B3_Blad18	AACTTTATATTTTTTATTTGGTATTTGATCAGGTATAATTGGATCTTCACTTAGAATTTTAATTCGATTAGAATTAAGACAAATTAATTCAATTATTAATAATAATCAACTATATAATGTAATTGTTACAATTCATGCTTTTATTATAATTTTTTTTATAACTATACCAATTGTCATTGGAGGTTTTGGAAATTGATTAATTCCTATAATAATAGGATGCCCAGACATATCTTTCCCACGATTAAATAATATTAGATTTTGATTACTTCCACCATCATTAATAATAATAATTTGTAGATTTATAATTAATAATGGAACAGGAACAGGATGAACTATTTACCCACCTTTATCAAATAATATTGCTCATAATAATATTTCAGTTGATTTAACTATTTTCTC…	Eukaryota	Metazoa	Arthropoda	Insecta	Hemiptera	Aphididae	Aphis	Aphis rumicis	100	2017	Grimstad
B5_Blad18	AACTTTATATTTTTTATTTGGTATTTGATCAGGTATAATTGGATCTTCACTTAGAATTTTAATTCGATTAGAATTAAGACAAATTAATTCAATTATTAATAATAATCAACTATATAATGTAATTGTTACAATTCATGCTTTTATTATAATTTTTTTTATAACTATACCAATTGTCATTGGAGGTTTTGGAAATTGATTAATTCCTATAATAATAGGATGCCCAGACATATCTTTCCCACGATTAAATAATATTAGATTTTGATTACTTCCACCATCATTAATAATAATAATTTGTAGATTTATAATTAATAATGGAACAGGAACAGGATGAACTATTTACCCACCTTTATCAAATAATATTGCTCATAATAATATTTCAGTTGATTTAACTATTTTCTC…	Eukaryota	Metazoa	Arthropoda	Insecta	Hemiptera	Aphididae	Aphis	Aphis rumicis	100	2017	Grimstad
C10_Blad18	AACTTTATATTTTTTATTTGGTATTTGATCAGGTATAATTGGATCTTCACTTAGAATTTTAATTCGATTAGAATTAAGACAAATTAATTCAATTATTAATAATAATCAACTATATAATGTAATTGTTACAATTCATGCTTTTATTATAATTTTTTTTATAACTATACCAATTGTCATTGGAGGTTTTGGAAATTGATTAATTCCTATAATAATAGGATGCCCAGACATATCTTTCCCACGATTAAATAATATTAGATTTTGATTACTTCCACCATCATTAATAATAATAATTTGTAGATTTATAATTAATAATGGAACAGGAACAGGATGAACTATTTACCCACCTTTATCAAATAATATTGCTCATAATAATATTTCAGTTGATTTAACTATTTTCTC…	Eukaryota	Metazoa	Arthropoda	Insecta	Hemiptera	Aphididae	Aphis	Aphis rumicis	100	2017	Grimstad
E11_Blad_15	AACTTTATATTTTTTATTTGGTATTTGATCAGGTATAATTGGATCTTCACTTAGAATTTTAATTCGATTAGAATTAAGACAAATTAATTCAATTATTAATAATAATCAACTATATAATGTAATTGTTACAATTCATGCTTTTATTATAATTTTTTTTATAACTATACCAATTGTCATTGGAGGTTTTGGAAATTGATTAATTCCTATAATAATAGGATGCCCAGACATATCTTTCCCACGATTAAATAATATTAGATTTTGATTACTTCCACCATCATTAATAATAATAATTTGTAGATTTATAATTAATAATGGAACAGGAACAGGATGAACTATTTACCCACCTTTATCAAATAATATTGCTCATAATAATATTTCAGTTGATTTAACTATTTTCTC…	Eukaryota	Metazoa	Arthropoda	Insecta	Hemiptera	Aphididae	Aphis	Aphis rumicis	100	2017	Grimstad
E12_Blad16	AACTTTATATTTTTTATTTGGTATTTGATCAGGTATAATTGGATCTTCACTTAGAATTTTAATTCGATTAGAATTAAGACAAATTAATTCAATTATTAATAATAATCAACTATATAATGTAATTGTTACAATTCATGCTTTTATTATAATTTTTTTTATAACTATACCAATTGTCATTGGAGGTTTTGGAAATTGATTAATTCCTATAATAATAGGATGCCCAGACATATCTTTCCCACGATTAAATAATATTAGATTTTGATTACTTCCACCATCATTAATAATAATAATTTGTAGATTTATAATTAATAATGGAACAGGAACAGGATGAACTATTTACCCACCTTTATCAAATAATATTGCTCATAATAATATTTCAGTTGATTTAACTATTTTCTC…	Eukaryota	Metazoa	Arthropoda	Insecta	Hemiptera	Aphididae	Aphis	Aphis rumicis	100	2017	Grimstad
F10_Blad_15	AACTTTATATTTTTTATTTGGTATTTGATCAGGTATAATTGGATCTTCACTTAGAATTTTAATTCGATTAGAATTAAGACAAATTAATTCAATTATTAATAATAATCAACTATATAATGTAATTGTTACAATTCATGCTTTTATTATAATTTTTTTTATAACTATACCAATTGTCATTGGAGGTTTTGGAAATTGATTAATTCCTATAATAATAGGATGCCCAGACATATCTTTCCCACGATTAAATAATATTAGATTTTGATTACTTCCACCATCATTAATAATAATAATTTGTAGATTTATAATTAATAATGGAACAGGAACAGGATGAACTATTTACCCACCTTTATCAAATAATATTGCTCATAATAATATTTCAGTTGATTTAACTATTTTCTC…	Eukaryota	Metazoa	Arthropoda	Insecta	Hemiptera	Aphididae	Aphis	Aphis rumicis	100	2017	Grimstad
F1_Blad_15	AACTTTATATTTTTTATTTGGTATTTGATCAGGTATAATTGGATCTTCACTTAGAATTTTAATTCGATTAGAATTAAGACAAATTAATTCAATTATTAATAATAATCAACTATATAATGTAATTGTTACAATTCATGCTTTTATTATAATTTTTTTTATAACTATACCAATTGTCATTGGAGGTTTTGGAAATTGATTAATTCCTATAATAATAGGATGCCCAGACATATCTTTCCCACGATTAAATAATATTAGATTTTGATTACTTCCACCATCATTAATAATAATAATTTGTAGATTTATAATTAATAATGGAACAGGAACAGGATGAACTATTTACCCACCTTTATCAAATAATATTGCTCATAATAATATTTCAGTTGATTTAACTATTTTCTC…	Eukaryota	Metazoa	Arthropoda	Insecta	Hemiptera	Aphididae	Aphis	Aphis rumicis	100	2017	Grimstad
F2_Blad_15	AACTTTATATTTTTTATTTGGTATTTGATCAGGTATAATTGGATCTTCACTTAGAATTTTAATTCGATTAGAATTAAGACAAATTAATTCAATTATTAATAATAATCAACTATATAATGTAATTGTTACAATTCATGCTTTTATTATAATTTTTTTTATAACTATACCAATTGTCATTGGAGGTTTTGGAAATTGATTAATTCCTATAATAATAGGATGCCCAGACATATCTTTCCCACGATTAAATAATATTAGATTTTGATTACTTCCACCATCATTAATAATAATAATTTGTAGATTTATAATTAATAATGGAACAGGAACAGGATGAACTATTTACCCACCTTTATCAAATAATATTGCTCATAATAATATTTCAGTTGATTTAACTATTTTCTC…	Eukaryota	Metazoa	Arthropoda	Insecta	Hemiptera	Aphididae	Aphis	Aphis rumicis	100	2017	Grimstad
F4_Blad_15	AACTTTATATTTTTTATTTGGTATTTGATCAGGTATAATTGGATCTTCACTTAGAATTTTAATTCGATTAGAATTAAGACAAATTAATTCAATTATTAATAATAATCAACTATATAATGTAATTGTTACAATTCATGCTTTTATTATAATTTTTTTTATAACTATACCAATTGTCATTGGAGGTTTTGGAAATTGATTAATTCCTATAATAATAGGATGCCCAGACATATCTTTCCCACGATTAAATAATATTAGATTTTGATTACTTCCACCATCATTAATAATAATAATTTGTAGATTTATAATTAATAATGGAACAGGAACAGGATGAACTATTTACCCACCTTTATCAAATAATATTGCTCATAATAATATTTCAGTTGATTTAACTATTTTCTC…	Eukaryota	Metazoa	Arthropoda	Insecta	Hemiptera	Aphididae	Aphis	Aphis rumicis	100	2017	Grimstad
F7_Blad_15	AACTTTATATTTTTTATTTGGTATTTGATCAGGTATAATTGGATCTTCACTTAGAATTTTAATTCGATTAGAATTAAGACAAATTAATTCAATTATTAATAATAATCAACTATATAATGTAATTGTTACAATTCATGCTTTTATTATAATTTTTTTTATAACTATACCAATTGTCATTGGAGGTTTTGGAAATTGATTAATTCCTATAATAATAGGATGCCCAGACATATCTTTCCCACGATTAAATAATATTAGATTTTGATTACTTCCACCATCATTAATAATAATAATTTGTAGATTTATAATTAATAATGGAACAGGAACAGGATGAACTATTTACCCACCTTTATCAAATAATATTGCTCATAATAATATTTCAGTTGATTTAACTATTTTCTC…	Eukaryota	Metazoa	Arthropoda	Insecta	Hemiptera	Aphididae	Aphis	Aphis rumicis	100	2017	Grimstad
H11_Blad_14	AACTTTATATTTTTTATTTGGTATTTGATCAGGTATAATTGGATCTTCACTTAGAATTTTAATTCGATTAGAATTAAGACAAATTAATTCAATTATTAATAATAATCAACTATATAATGTAATTGTTACAATTCATGCTTTTATTATAATTTTTTTTATAACTATACCAATTGTCATTGGAGGTTTTGGAAATTGATTAATTCCTATAATAATAGGATGCCCAGACATATCTTTCCCACGATTAAATAATATTAGATTTTGATTACTTCCACCATCATTAATAATAATAATTTGTAGATTTATAATTAATAATGGAACAGGAACAGGATGAACTATTTACCCACCTTTATCAAATAATATTGCTCATAATAATATTTCAGTTGATTTAACTATTTTCTC…	Eukaryota	Metazoa	Arthropoda	Insecta	Hemiptera	Aphididae	Aphis	Aphis rumicis	100	2017	Grimstad
H3_Blad_15	AACTTTATATTTTTTATTTGGTATTTGATCAGGTATAATTGGATCTTCACTTAGAATTCTAATTCGACTAGAACTAAGCCAAATTAATTCAATTATTAATAACAATCAATTATATAATGTAATTGTAACAATTCATGCTTTTATTATAATTTTTTTCATAACTATACCAATCGTAATTGGAGGGTTTGGAAATTGATTAATCCCTATAATAATAGGGTGTCCAGACATATCTTTCCCACGATTAAACAACATTAGATTTTGATTACTTCCACCATCATTAATAATAATAATATCTAGATTTATAATTAATAATGGAACAGGGACAGGATGAACTATTTATCCACCACTATCAAATAATATTGCTCATAATAATATTTCAGTTGACTTAACTATTTTTTC…	Eukaryota	Metazoa	Arthropoda	Insecta	Hemiptera	Aphididae	Aphis	Aphis farinosa	100	2017	Grimstad
A6_Blad16	AACTTTATATTTTTTATTTGGTATTTGATCAGGTATAATTGGCTCTTCTCTTAGAATTTTAATCCGATTAGAATTAAGTCAAATTAATTCAATTATTAATAATAACCAACTATATAATGTAATTGTTACAATCCATGCTTTTATTATAATTTTTTTTATAACTATACCAATCGTTATTGGAGGTTTTGGAAATTGATTAATTCCTATAATAATAGGATGCCCAGATATATCTTTCCCACGACTAAATAATATTAGATTCTGATTATTACCACCCTCATTAATAATAATAATTTGCAGATTTATAATTAATAATGGAACAGGAACAGGATGAACTATTTATCCACCTTTATCAAATAACATTGCTCATAATAATATTTCAGTAGACTTAACTATTTTTTC…	Eukaryota	Metazoa	Arthropoda	Insecta	Hemiptera	Aphididae	Aphis	Aphis frangulae	100	2017	Grimstad
C1_Blad17	AACTTTATATTTTTTATTTGGTATTTGATCAGGTATAATTGGCTCTTCTCTTAGAATTTTAATCCGATTAGAATTAAGTCAAATTAATTCAATTATTAATAATAACCAACTATATAATGTAATTGTTACAATCCATGCTTTTATTATAATTTTTTTTATAACTATACCAATCGTTATTGGAGGTTTTGGAAATTGATTAATTCCTATAATAATAGGATGCCCAGATATATCTTTCCCACGACTAAATAATATTAGATTCTGATTATTACCACCCTCATTAATAATAATAATTTGCAGATTTATAATTAATAATGGAACAGGAACAGGATGAACTATTTATCCACCTTTATCAAATAACATTGCTCATAATAATATTTCAGTAGACTTAACTATTTTTTC…	Eukaryota	Metazoa	Arthropoda	Insecta	Hemiptera	Aphididae	Aphis	Aphis frangulae	100	2017	Grimstad
E9_Blad17	AACTTTATATTTTTTATTTGGTATTTGATCAGGTATAATTGGCTCTTCTCTTAGAATTTTAATCCGATTAGAATTAAGTCAAATTAATTCAATTATTAATAATAACCAACTATATAATGTAATTGTTACAATCCATGCTTTTATTATAATTTTTTTTATAACTATACCAATCGTTATTGGAGGTTTTGGAAATTGATTAATTCCTATAATAATAGGATGCCCAGATATATCTTTCCCACGACTAAATAATATTAGATTCTGATTATTACCACCCTCATTAATAATAATAATTTGCAGATTTATAATTAATAATGGAACAGGAACAGGATGAACTATTTATCCACCTTTATCAAATAACATTGCTCATAATAATATTTCAGTAGACTTAACTATTTTTTC…	Eukaryota	Metazoa	Arthropoda	Insecta	Hemiptera	Aphididae	Aphis	Aphis frangulae	100	2017	Grimstad
F9_Blad16	AACTTTATATTTTTTATTTGGTATTTGATCAGGTATAATTGGCTCTTCTCTTAGAATTTTAATCCGATTAGAATTAAGTCAAATTAATTCAATTATTAATAATAACCAACTATATAATGTAATTGTTACAATCCATGCTTTTATTATAATTTTTTTTATAACTATACCAATCGTTATTGGAGGTTTTGGAAATTGATTAATTCCTATAATAATAGGATGCCCAGATATATCTTTCCCACGACTAAATAATATTAGATTCTGATTATTACCACCCTCATTAATAATAATAATTTGCAGATTTATAATTAATAATGGAACAGGAACAGGATGAACTATTTATCCACCTTTATCAAATAACATTGCTCATAATAATATTTCAGTAGACTTAACTATTTTTTC…	Eukaryota	Metazoa	Arthropoda	Insecta	Hemiptera	Aphididae	Aphis	Aphis frangulae	100	2017	Grimstad
H11_Blad16	AACTTTATATTTTTTATTTGGTATTTGATCAGGTATAATTGGCTCTTCTCTTAGAATTTTAATCCGATTAGAATTAAGTCAAATTAATTCAATTATTAATAATAACCAACTATATAATGTAATTGTTACAATCCATGCTTTTATTATAATTTTTTTTATAACTATACCAATCGTTATTGGAGGTTTTGGAAATTGATTAATTCCTATAATAATAGGATGCCCAGATATATCTTTCCCACGACTAAATAATATTAGATTCTGATTATTACCACCCTCATTAATAATAATAATTTGCAGATTTATAATTAATAATGGAACAGGAACAGGATGAACTATTTATCCACCTTTATCAAATAACATTGCTCATAATAATATTTCAGTAGACTTAACTATTTTTTC…	Eukaryota	Metazoa	Arthropoda	Insecta	Hemiptera	Aphididae	Aphis	Aphis frangulae	100	2017	Grimstad
H2_Blad16	TAATCCGATTAGAATTAAGTCAAATTAATTCAATTATTAATAATAACCAACTATATAATGTAATTGTTACAATCCATGCTTTTATTATAATTTTTTTTATAACTATACCAATCGTTATTGGAGGTTTTGGAAATTGATTAATTCCTATAATAATAGGATGCCCAGATATATCTTTCCCACGACTAAATAATATTAGATTCTGATTATTACCACCCTCATTAATAATAATAATTTGCAGATTTATAATTAATAATGGAACAGGAACAGGATGAACTATTTATCCACCTTTATCAAATAACATTGCTCATAATAATATTTCAGTAGACTTAACTATTTTTTCTTTACATTTAGCAGGTATTTCATCAATTTTAGGAGCAATTAATTTCATCTGCACTATCT…	Eukaryota	Metazoa	Arthropoda	Insecta	Hemiptera	Aphididae	Aphis	Aphis frangulae	100	2017	Grimstad
H5_Blad16	AACTTTATATTTTTTATTTGGTATTTGATCAGGTATAATTGGCTCTTCTCTTAGAATTTTAATCCGATTAGAATTAAGTCAAATTAATTCAATTATTAATAATAACCAACTATATAATGTAATTGTTACAATCCATGCTTTTATTATAATTTTTTTTATAACTATACCAATCGTTATTGGAGGTTTTGGAAATTGATTAATTCCTATAATAATAGGATGCCCAGATATATCTTTCCCACGACTAAATAATATTAGATTCTGATTATTACCACCCTCATTAATAATAATAATTTGCAGATTTATAATTAATAATGGAACAGGAACAGGATGAACTATTTATCCACCTTTATCAAATAACATTGCTCATAATAATATTTCAGTAGACTTAACTATTTTTTC…	Eukaryota	Metazoa	Arthropoda	Insecta	Hemiptera	Aphididae	Aphis	Aphis frangulae	100	2017	Grimstad
H6_Blad16	AACTTTATATTTTTTATTTGGTATTTGATCAGGTATAATTGGCTCTTCTCTTAGAATTTTAATCCGATTAGAATTAAGTCAAATTAATTCAATTATTAATAATAACCAACTATATAATGTAATTGTTACAATCCATGCTTTTATTATAATTTTTTTTATAACTATACCAATCGTTATTGGAGGTTTTGGAAATTGATTAATTCCTATAATAATAGGATGCCCAGATATATCTTTCCCACGACTAAATAATATTAGATTCTGATTATTACCACCCTCATTAATAATAATAATTTGCAGATTTATAATTAATAATGGAACAGGAACAGGATGAACTATTTATCCACCTTTATCAAATAACATTGCTCATAATAATATTTCAGTAGACTTAACTATTTTTTC…	Eukaryota	Metazoa	Arthropoda	Insecta	Hemiptera	Aphididae	Aphis	Aphis frangulae	100	2017	Grimstad
H7_Blad16	AACTTTATATTTTTTATTTGGTATTTGATCAGGTATAATTGGCTCTTCTCTTAGAATTTTAATCCGATTAGAATTAAGTCAAATTAATTCAATTATTAATAATAACCAACTATATAATGTAATTGTTACAATCCATGCTTTTATTATAATTTTTTTTATAACTATACCAATCGTTATTGGAGGTTTTGGAAATTGATTAATTCCTATAATAATAGGATGCCCAGATATATCTTTCCCACGACTAAATAATATTAGATTCTGATTATTACCACCCTCATTAATAATAATAATTTGCAGATTTATAATTAATAATGGAACAGGAACAGGATGAACTATTTATCCACCTTTATCAAATAACATTGCTCATAATAATATTTCAGTAGACTTAACTATTTTTTC…	Eukaryota	Metazoa	Arthropoda	Insecta	Hemiptera	Aphididae	Aphis	Aphis frangulae	100	2017	Grimstad
A4_Blad16	AACTTTATATTTTTTATTTGGTATTTGATCAGGTATAATTGGTTCTTCTCTTAGAATTTTAATCCGATTAGAATTAAGTCAAATTAATTCAATTATTAATAATAATCAATTATATAATGTAATTGTTACAATTCATGCTTTTATTATAATTTTTTTTATAACTATACCAATCGTTATTGGAGGTTTTGGAAATTGATTAATTCCTATAATAATAGGATGTCCAGATATATCTTTTCCACGACTAAATAATATTAGATTCTGATTATTACCACCCTCATTAATAATAATAATTTGCAGATTTATAATTAATAACGGAACAGGAACAGGATGAACTATTTATCCACCTTTATCAAATAATATTGCTCATAATAATATTTCAGTAGACTTAACTATTTTTTC…	Eukaryota	Metazoa	Arthropoda	Insecta	Hemiptera	Aphididae	Aphis	Aphis gossypii	100	2017	Grimstad
C3_Blad_14	AACTTTATATTTTTTATTTGGTATTTGATCAGGTATAATTGGTTCTTCTCTTAGAATTTTAATCCGATTAGAATTAAGTCAAATTAATTCAATTATTAATAATAATCAATTATATAATGTAATTGTTACAATTCATGCTTTTATTATAATTTTTTTTATAACTATACCAATCGTTATTGGAGGTTTTGGAAATTGATTAATTCCTATAATAATAGGATGTCCAGATATATCTTTTCCACGACTAAATAATATTAGATTCTGATTATTACCACCCTCATTAATAATAATAATTTGCAGATTTATAATTAATAACGGAACAGGAACAGGATGAACTATTTATCCACCTTTATCAAATAATATTGCTCATAATAATATTTCAGTAGACTTAACTATTTTTTC…	Eukaryota	Metazoa	Arthropoda	Insecta	Hemiptera	Aphididae	Aphis	Aphis gossypii	100	2017	Grimstad
D4_Blad16	AACTTTATATTTTTTATTTGGTATTTGATCAGGTATAATTGGTTCTTCTCTTAGAATTTTAATCCGATTAGAATTAAGTCAAATTAATTCAATTATTAATAATAATCAATTATATAATGTAATTGTTACAATTCATGCTTTTATTATAATTTTTTTTATAACTATACCAATCGTTATTGGAGGTTTTGGAAATTGATTAATTCCTATAATAATAGGATGTCCAGATATATCTTTTCCACGACTAAATAATATTAGATTCTGATTATTACCACCCTCATTAATAATAATAATTTGCAGATTTATAATTAATAACGGAACAGGAACAGGATGAACTATTTATCCACCTTTATCAAATAATATTGCTCATAATAATATTTCAGTAGACTTAACTATTTTTTC…	Eukaryota	Metazoa	Arthropoda	Insecta	Hemiptera	Aphididae	Aphis	Aphis gossypii	100	2017	Grimstad
A2_blad19	AACTTTATATTTTTTATTTGGTATTTGATCAGGTATAATTGGATCTTCATTAAGAATTTTAATTCGATTAGAATTAAGTCAAATTAATTCAATTATTAATAATAATCAATTATATAATGTAATTGTTACAATTCATGCTTTTATTATAATTTTTTTTATAACTATACCAATTGTAATTGGAGGCTTTGGAAATTGATTAATCCCTATAATAATAGGTTGTCCAGATATATCTTTTCCACGACTAAATAATATCAGATTCTGATTATTACCACCTTCATTAATAATAATAATTTCCAGATTTATAATTAATAACGGAACAGGAACAGGATGAACTATTTATCCACCTTTATCAAATAATATTGCTCATAATAATATCTCAGTTGACTTAACTATTTTTTC…	Eukaryota	Metazoa	Arthropoda	Insecta	Hemiptera	Aphididae	Aphis	Aphis idaei	100	2017	Grimstad
A3_blad19	AACTTTATATTTTTTATTTGGTATTTGATCAGGTATAATTGGATCTTCATTAAGAATTTTAATTCGATTAGAATTAAGTCAAATTAATTCAATTATTAATAATAATCAATTATATAATGTAATTGTTACAATTCATGCTTTTATTATAATTTTTTTTATAACTATACCAATTGTAATTGGAGGCTTTGGAAATTGATTAATCCCTATAATAATAGGTTGTCCAGATATATCTTTTCCACGACTAAATAATATCAGATTCTGATTATTACCACCTTCATTAATAATAATAATTTCCAGATTTATAATTAATAACGGAACAGGAACAGGATGAACTATTTATCCACCTTTATCAAATAATATTGCTCATAATAATATCTCAGTTGACTTAACTATTTTTTC…	Eukaryota	Metazoa	Arthropoda	Insecta	Hemiptera	Aphididae	Aphis	Aphis idaei	100	2017	Grimstad
A4_blad19	AACTTTATATTTTTTATTTGGTATTTGATCAGGTATAATTGGATCTTCATTAAGAATTTTAATTCGATTAGAATTAAGTCAAATTAATTCAATTATTAATAATAATCAATTATATAATGTAATTGTTACAATTCATGCTTTTATTATAATTTTTTTTATAACTATACCAATTGTAATTGGAGGCTTTGGAAATTGATTAATCCCTATAATAATAGGTTGTCCAGATATATCTTTTCCACGACTAAATAATATCAGATTCTGATTATTACCACCTTCATTAATAATAATAATTTCCAGATTTATAATTAATAACGGAACAGGAACAGGATGAACTATTTATCCACCTTTATCAAATAATATTGCTCATAATAATATCTCAGTTGACTTAACTATTTTTTC…	Eukaryota	Metazoa	Arthropoda	Insecta	Hemiptera	Aphididae	Aphis	Aphis idaei	100	2017	Grimstad
D10_Blad_14	AACTTTATATTTTTTATTTGGTATTTGATCAGGTATAATTGGATCTTCATTAAGAATTTTAATTCGATTAGAATTAAGTCAAATTAATTCAATTATTAATAATAATCAATTATATAATGTAATTGTTACAATTCATGCTTTTATTATAATTTTTTTTATAACTATACCAATTGTAATTGGAGGCTTTGGAAATTGATTAATCCCTATAATAATAGGTTGTCCAGATATATCTTTTCCACGACTAAATAATATCAGATTCTGATTATTACCACCTTCATTAATAATAATAATTTCCAGATTTATAATTAATAACGGAACAGGAACAGGATGAACTATTTATCCACCTTTATCAAATAATATTGCTCATAATAATATCTCAGTTGACTTAACTATTTTTTC…	Eukaryota	Metazoa	Arthropoda	Insecta	Hemiptera	Aphididae	Aphis	Aphis idaei	100	2017	Grimstad
D11_Blad_15	AACTTTATATTTTTTATTTGGTATTTGATCAGGTATAATTGGATCTTCATTAAGAATTTTAATTCGATTAGAATTAAGTCAAATTAATTCAATTATTAATAATAATCAATTATATAATGTAATTGTTACAATTCATGCTTTTATTATAATTTTTTTTATAACTATACCAATTGTAATTGGAGGCTTTGGAAATTGATTAATCCCTATAATAATAGGTTGTCCAGATATATCTTTTCCACGACTAAATAATATCAGATTCTGATTATTACCACCTTCATTAATAATAATAATTTCCAGATTTATAATTAATAACGGAACAGGAACAGGATGAACTATTTATCCACCTTTATCAAATAATATTGCTCATAATAATATCTCAGTTGACTTAACTATTTTTTC…	Eukaryota	Metazoa	Arthropoda	Insecta	Hemiptera	Aphididae	Aphis	Aphis idaei	100	2017	Grimstad
D12_Blad_14	AACTTTATATTTTTTATTTGGTATTTGATCAGGTATAATTGGATCTTCATTAAGAATTTTAATTCGATTAGAATTAAGTCAAATTAATTCAATTATTAATAATAATCAATTATATAATGTAATTGTTACAATTCATGCTTTTATTATAATTTTTTTTATAACTATACCAATTGTAATTGGAGGCTTTGGAAATTGATTAATCCCTATAATAATAGGTTGTCCAGATATATCTTTTCCACGACTAAATAATATCAGATTCTGATTATTACCACCTTCATTAATAATAATAATTTCCAGATTTATAATTAATAACGGAACAGGAACAGGATGAACTATTTATCCACCTTTATCAAATAATATTGCTCATAATAATATCTCAGTTGACTTAACTATTTTTTC…	Eukaryota	Metazoa	Arthropoda	Insecta	Hemiptera	Aphididae	Aphis	Aphis idaei	100	2017	Grimstad
D12_Blad_15	AACTTTATATTTTTTATTTGGTATTTGATCAGGTATAATTGGATCTTCATTAAGAATTTTAATTCGATTAGAATTAAGTCAAATTAATTCAATTATTAATAATAATCAATTATATAATGTAATTGTTACAATTCATGCTTTTATTATAATTTTTTTTATAACTATACCAATTGTAATTGGAGGCTTTGGAAATTGATTAATCCCTATAATAATAGGTTGTCCAGATATATCTTTTCCACGACTAAATAATATCAGATTCTGATTATTACCACCTTCATTAATAATAATAATTTCCAGATTTATAATTAATAACGGAACAGGAACAGGATGAACTATTTATCCACCTTTATCAAATAATATTGCTCATAATAATATCTCAGTTGACTTAACTATTTTTTC…	Eukaryota	Metazoa	Arthropoda	Insecta	Hemiptera	Aphididae	Aphis	Aphis idaei	100	2017	Grimstad
D1_Blad17	AACTTTATATTTTTTATTTGGTATTTGATCAGGTATAATTGGATCTTCATTAAGAATTTTAATTCGATTAGAATTAAGTCAAATTAATTCAATTATTAATAATAATCAATTATATAATGTAATTGTTACAATTCATGCTTTTATTATAATTTTTTTTATAACTATACCAATTGTAATTGGAGGCTTTGGAAATTGATTAATCCCTATAATAATAGGTTGTCCAGATATATCTTTTCCACGACTAAATAATATCAGATTCTGATTATTACCACCTTCATTAATAATAATAATTTCCAGATTTATAATTAATAACGGAACAGGAACAGGATGAACTATTTATCCACCTTTATCAAATAATATTGCTCATAATAATATCTCAGTTGACTTAACTATTTTTTC…	Eukaryota	Metazoa	Arthropoda	Insecta	Hemiptera	Aphididae	Aphis	Aphis idaei	100	2017	Grimstad
D8_Blad_15	AACTTTATATTTTTTATTTGGTATTTGATCAGGTATAATTGGATCTTCATTAAGAATTTTAATTCGATTAGAATTAAGTCAAATTAATTCAATTATTAATAATAATCAATTATATAATGTAATTGTTACAATTCATGCTTTTATTATAATTTTTTTTATAACTATACCAATTGTAATTGGAGGCTTTGGAAATTGATTAATCCCTATAATAATAGGTTGTCCAGATATATCTTTTCCACGACTAAATAATATCAGATTCTGATTATTACCACCTTCATTAATAATAATAATTTCCAGATTTATAATTAATAACGGAACAGGAACAGGATGAACTATTTATCCACCTTTATCAAATAATATTGCTCATAATAATATCTCAGTTGACTTAACTATTTTTTC…	Eukaryota	Metazoa	Arthropoda	Insecta	Hemiptera	Aphididae	Aphis	Aphis idaei	100	2017	Grimstad
E1_Blad_14	AACTTTATATTTTTTATTTGGTATTTGATCAGGTATAATTGGATCTTCATTAAGAATTTTAATTCGATTAGAATTAAGTCAAATTAATTCAATTATTAATAATAATCAATTATATAATGTAATTGTTACAATTCATGCTTTTATTATAATTTTTTTTATAACTATACCAATTGTAATTGGAGGCTTTGGAAATTGATTAATCCCTATAATAATAGGTTGTCCAGATATATCTTTTCCACGACTAAATAATATCAGATTCTGATTATTACCACCTTCATTAATAATAATAATTTCCAGATTTATAATTAATAACGGAACAGGAACAGGATGAACTATTTATCCACCTTTATCAAATAATATTGCTCATAATAATATCTCAGTTGACTTAACTATTTTTTC…	Eukaryota	Metazoa	Arthropoda	Insecta	Hemiptera	Aphididae	Aphis	Aphis idaei	100	2017	Grimstad
E1_Blad_15	AACTTTATATTTTTTATTTGGTATTTGATCAGGTATAATTGGATCTTCATTAAGAATTTTAATTCGATTAGAATTAAGTCAAATTAATTCAATTATTAATAATAATCAATTATATAATGTAATTGTTACAATTCATGCTTTTATTATAATTTTTTTTATAACTATACCAATTGTAATTGGAGGCTTTGGAAATTGATTAATCCCTATAATAATAGGTTGTCCAGATATATCTTTTCCACGACTAAATAATATCAGATTCTGATTATTACCACCTTCATTAATAATAATAATTTCCAGATTTATAATTAATAACGGAACAGGAACAGGATGAACTATTTATCCACCTTTATCAAATAATATTGCTCATAATAATATCTCAGTTGACTTAACTATTTTTTC…	Eukaryota	Metazoa	Arthropoda	Insecta	Hemiptera	Aphididae	Aphis	Aphis idaei	100	2017	Grimstad
E2_Blad_14	AACTTTATATTTTTTATTTGGTATTTGATCAGGTATAATTGGATCTTCATTAAGAATTTTAATTCGATTAGAATTAAGTCAAATTAATTCAATTATTAATAATAATCAATTATATAATGTAATTGTTACAATTCATGCTTTTATTATAATTTTTTTTATAACTATACCAATTGTAATTGGAGGCTTTGGAAATTGATTAATCCCTATAATAATAGGTTGTCCAGATATATCTTTTCCACGACTAAATAATATCAGATTCTGATTATTACCACCTTCATTAATAATAATAATTTCCAGATTTATAATTAATAACGGAACAGGAACAGGATGAACTATTTATCCACCTTTATCAAATAATATTGCTCATAATAATATCTCAGTTGACTTAACTATTTTTTC…	Eukaryota	Metazoa	Arthropoda	Insecta	Hemiptera	Aphididae	Aphis	Aphis idaei	100	2017	Grimstad
E3_Blad_14	AACTTTATATTTTTTATTTGGTATTTGATCAGGTATAATTGGATCTTCATTAAGAATTTTAATTCGATTAGAATTAAGTCAAATTAATTCAATTATTAATAATAATCAATTATATAATGTAATTGTTACAATTCATGCTTTTATTATAATTTTTTTTATAACTATACCAATTGTAATTGGAGGCTTTGGAAATTGATTAATCCCTATAATAATAGGTTGTCCAGATATATCTTTTCCACGACTAAATAATATCAGATTCTGATTATTACCACCTTCATTAATAATAATAATTTCCAGATTTATAATTAATAACGGAACAGGAACAGGATGAACTATTTATCCACCTTTATCAAATAATATTGCTCATAATAATATCTCAGTTGACTTAACTATTTTTTC…	Eukaryota	Metazoa	Arthropoda	Insecta	Hemiptera	Aphididae	Aphis	Aphis idaei	100	2017	Grimstad
E4_Blad_14	AACTTTATATTTTTTATTTGGTATTTGATCAGGTATAATTGGATCTTCATTAAGAATTTTAATTCGATTAGAATTAAGTCAAATTAATTCAATTATTAATAATAATCAATTATATAATGTAATTGTTACAATTCATGCTTTTATTATAATTTTTTTTATAACTATACCAATTGTAATTGGAGGCTTTGGAAATTGATTAATCCCTATAATAATAGGTTGTCCAGATATATCTTTTCCACGACTAAATAATATCAGATTCTGATTATTACCACCTTCATTAATAATAATAATTTCCAGATTTATAATTAATAACGGAACAGGAACAGGATGAACTATTTATCCACCTTTATCAAATAATATTGCTCATAATAATATCTCAGTTGACTTAACTATTTTTTC…	Eukaryota	Metazoa	Arthropoda	Insecta	Hemiptera	Aphididae	Aphis	Aphis idaei	100	2017	Grimstad
E7_Blad_15	AACTTTATATTTTTTATTTGGTATTTGATCAGGTATAATTGGATCTTCATTAAGAATTTTAATTCGATTAGAATTAAGTCAAATTAATTCAATTATTAATAATAATCAATTATATAATGTAATTGTTACAATTCATGCTTTTATTATAATTTTTTTTATAACTATACCAATTGTAATTGGAGGCTTTGGAAATTGATTAATCCCTATAATAATAGGTTGTCCAGATATATCTTTTCCACGACTAAATAATATCAGATTCTGATTATTACCACCTTCATTAATAATAATAATTTCCAGATTTATAATTAATAACGGAACAGGAACAGGATGAACTATTTATCCACCTTTATCAAATAATATTGCTCATAATAATATCTCAGTTGACTTAACTATTTTTTC…	Eukaryota	Metazoa	Arthropoda	Insecta	Hemiptera	Aphididae	Aphis	Aphis idaei	100	2017	Grimstad
E8_Blad_15	AACTTTATATTTTTTATTTGGTATTTGATCAGGTATAATTGGATCTTCATTAAGAATTTTAATTCGATTAGAATTAAGTCAAATTAATTCAATTATTAATAATAATCAATTATATAATGTAATTGTTACAATTCATGCTTTTATTATAATTTTTTTTATAACTATACCAATTGTAATTGGAGGCTTTGGAAATTGATTAATCCCTATAATAATAGGTTGTCCAGATATATCTTTTCCACGACTAAATAATATCAGATTCTGATTATTACCACCTTCATTAATAATAATAATTTCCAGATTTATAATTAATAACGGAACAGGAACAGGATGAACTATTTATCCACCTTTATCAAATAATATTGCTCATAATAATATCTCAGTTGACTTAACTATTTTTTC…	Eukaryota	Metazoa	Arthropoda	Insecta	Hemiptera	Aphididae	Aphis	Aphis idaei	100	2017	Grimstad
H8_Blad16	TTTTAATTCGATTAGAATTAAGTCAAATTAATTCAATTATTAATAATAATCAATTATATAATGTAATTGTTACAATTCATGCTTTTATTATAATTTTTTTTATAACTATACCAATTGTAATTGGAGGCTTTGGAAATTGATTAATCCCTATAATAATAGGTTGTCCAGATATATCTTTTCCACGACTAAATAATATCAGATTCTGATTATTACCACCTTCATTAATAATAATAATTTCCAGATTTATAATTAATAACGGAACAGGAACAGGATGAACTATTTATCCACCTTTATCAAATAATATTGCTCATAATAATATCTCAGTTGACTTAACTATTTTTTCTCTTCATTTAGCAGGTATTTCATCAATTTTAGGAGCAATTAATTTTATTTGTACTA…	Eukaryota	Metazoa	Arthropoda	Insecta	Hemiptera	Aphididae	Aphis	Aphis idaei	100	2017	Grimstad
C5_Blad16	AACTTTATATTTTTTATTTGGTATTTGATCAGGTATAATTGGCTCCTCTCTTAGAATTTTAATCCGATTAGAATTAAGCCAAATTAATTCAATTATTAACAATAATCAATTATATAATGTAATTGTTACAATTCATGCTTTTATTATAATTTTTTTTATAACTATACCAATCGTTATTGGAGGTTTTGGAAATTGATTAATTCCTATAATAATAGGATGTCCAGATATATCTTTTCCACGACTAAATAATATTAGATTCTGATTATTACCACCCTCATTAATAATAATAATTTGCAGATTTATAATTAATAATGGAACAGGAACAGGATGAACTATTTACCCACCTCTATCAAATAATATTGCTCATAATAATATTTCAGTAGACTTGACTATCTTTTC…	Eukaryota	Metazoa	Arthropoda	Insecta	Hemiptera	Aphididae	Aphis	Aphis ruborum	100	2017	Grimstad
F7_Blad16	AACTTTATATTTTTTATTTGGTATTTGATCAGGTATAATTGGCTCCTCTCTTAGAATTTTAATCCGATTAGAATTAAGCCAAATTAATTCAATTATTAACAATAATCAATTATATAATGTAATTGTTACAATTCATGCTTTTATTATAATTTTTTTTATAACTATACCAATCGTTATTGGAGGTTTTGGAAATTGATTAATTCCTATAATAATAGGATGTCCAGATATATCTTTTCCACGACTAAATAATATTAGATTCTGATTATTACCACCCTCATTAATAATAATAATTTGCAGATTTATAATTAATAATGGAACAGGAACAGGATGAACTATTTACCCACCTCTATCAAATAATATTGCTCATAATAATATTTCAGTAGACTTGACTATCTTTTC…	Eukaryota	Metazoa	Arthropoda	Insecta	Hemiptera	Aphididae	Aphis	Aphis ruborum	100	2017	Grimstad
G8_Blad17	CTCTTAGAATTTTAATCCGATTAGAATTAAGTCAAATTAATTCAATTATTAATAATAACCAACTATATAATGTAATTGTTACAATCCATGCTTTTATTATAATTTTTTTTATAACTATACCAATCGTTATTGGAGGTTTTGGAAATTGATTAATTCCTATAATAATAGGATGCCCAGATATATCTTTCCCACGACTAAATAATATTAGATTCTGATTATTACCACCCTCATTAATAATAATAATTTGCAGATTTATAATTAATAATGGAACAGGAACAGGATGAACTATTTATCCACCTTTATCAAATAACATTGCTCATAATAATATTTCAGTAGACTTAACTATTTTTTCTTTACATTTAGCAGGTATTTCATCAATTTTAGGAGCAATTAATTTCA…	Eukaryota	Metazoa	Arthropoda	Insecta	Hemiptera	Aphididae	Aphis	Aphis frangulae	100	2017	Grimstad
A6_Blad18	AACTTTATATTTTTTATTTGGTATTTGATCAGGTATAATTGGCTCTTCTCTTAGAATTTTAATCCGATTAGAATTAAGTCAAATTAATTCAATTATTAATAATAACCAACTATATAATGTAATTGTTACAATCCATGCTTTTATTATAATTTTTTTTATAACTATACCAATCGTTATTGGAGGTTTTGGAAATTGATTAATTCCTATAATAATAGGATGCCCAGATATATCTTTCCCACGACTAAATAATATTAGATTCTGATTATTACCACCCTCATTAATAATAATAATTTGCAGATTTATAATTAATAATGGAACAGGAACAGGATGAACTATTTATCCACCTTTATCAAATAACATTGCTCATAATAATATTTCAGTAGACTTAACTATTTTTTC…	Eukaryota	Metazoa	Arthropoda	Insecta	Hemiptera	Aphididae	Aphis	Aphis frangulae	100	2017	Grimstad
A7_Blad18	AACTTTATATTTTTTATTTGGTATTTGATCAGGTATAATTGGCTCTTCTCTTAGAATTTTAATCCGATTAGAATTAAGTCAAATTAATTCAATTATTAATAATAACCAACTATATAATGTAATTGTTACAATCCATGCTTTTATTATAATTTTTTTTATAACTATACCAATCGTTATTGGAGGTTTTGGAAATTGATTAATTCCTATAATAATAGGATGCCCAGATATATCTTTCCCACGACTAAATAATATTAGATTCTGATTATTACCACCCTCATTAATAATAATAATTTGCAGATTTATAATTAATAATGGAACAGGAACAGGATGAACTATTTATCCACCTTTATCAAATAACATTGCTCATAATAATATTTCAGTAGACTTAACTATTTTTTC…	Eukaryota	Metazoa	Arthropoda	Insecta	Hemiptera	Aphididae	Aphis	Aphis frangulae	100	2017	Grimstad
C11_Blad_14	AACTTTATATTTTTTATTTGGTATTTGATCAGGTATAATTGGCTCTTCTCTTAGAATTTTAATCCGATTAGAATTAAGTCAAATTAATTCAATTATTAATAATAACCAACTATATAATGTAATTGTTACAATCCATGCTTTTATTATAATTTTTTTTATAACTATACCAATCGTTATTGGAGGTTTTGGAAATTGATTAATTCCTATAATAATAGGATGCCCAGATATATCTTTCCCACGACTAAATAATATTAGATTCTGATTATTACCACCCTCATTAATAATAATAATTTGCAGATTTATAATTAATAATGGAACAGGAACAGGATGAACTATTTATCCACCTTTATCAAATAACATTGCTCATAATAATATTTCAGTAGACTTAACTATTTTTTC…	Eukaryota	Metazoa	Arthropoda	Insecta	Hemiptera	Aphididae	Aphis	Aphis frangulae	100	2017	Grimstad
C4_Blad18	AACTTTATATTTTTTATTTGGTATTTGATCAGGTATAATTGGCTCTTCTCTTAGAATTTTAATCCGATTAGAATTAAGTCAAATTAATTCAATTATTAATAATAACCAACTATATAATGTAATTGTTACAATCCATGCTTTTATTATAATTTTTTTTATAACTATACCAATCGTTATTGGAGGTTTTGGAAATTGATTAATTCCTATAATAATAGGATGCCCAGATATATCTTTCCCACGACTAAATAATATTAGATTCTGATTATTACCACCCTCATTAATAATAATAATTTGCAGATTTATAATTAATAATGGAACAGGAACAGGATGAACTATTTATCCACCTTTATCAAATAACATTGCTCATAATAATATTTCAGTAGACTTAACTATTTTTTC…	Eukaryota	Metazoa	Arthropoda	Insecta	Hemiptera	Aphididae	Aphis	Aphis frangulae	100	2017	Grimstad
C6_Blad18	AACTTTATATTTTTTATTTGGTATTTGATCAGGTATAATTGGCTCTTCTCTTAGAATTTTAATCCGATTAGAATTAAGTCAAATTAATTCAATTATTAATAATAACCAACTATATAATGTAATTGTTACAATCCATGCTTTTATTATAATTTTTTTTATAACTATACCAATCGTTATTGGAGGTTTTGGAAATTGATTAATTCCTATAATAATAGGATGCCCAGATATATCTTTCCCACGACTAAATAATATTAGATTCTGATTATTACCACCCTCATTAATAATAATAATTTGCAGATTTATAATTAATAATGGAACAGGAACAGGATGAACTATTTATCCACCTTTATCAAATAACATTGCTCATAATAATATTTCAGTAGACTTAACTATTTTTTC…	Eukaryota	Metazoa	Arthropoda	Insecta	Hemiptera	Aphididae	Aphis	Aphis frangulae	100	2017	Grimstad
C7_Blad18	AACTTTATATTTTTTATTTGGTATTTGATCAGGTATAATTGGCTCTTCTCTTAGAATTTTAATCCGATTAGAATTAAGTCAAATTAATTCAATTATTAATAATAACCAACTATATAATGTAATTGTTACAATCCATGCTTTTATTATAATTTTTTTTATAACTATACCAATCGTTATTGGAGGTTTTGGAAATTGATTAATTCCTATAATAATAGGATGCCCAGATATATCTTTCCCACGACTAAATAATATTAGATTCTGATTATTACCACCCTCATTAATAATAATAATTTGCAGATTTATAATTAATAATGGAACAGGAACAGGATGAACTATTTATCCACCTTTATCAAATAACATTGCTCATAATAATATTTCAGTAGACTTAACTATTTTTTC…	Eukaryota	Metazoa	Arthropoda	Insecta	Hemiptera	Aphididae	Aphis	Aphis frangulae	100	2017	Grimstad
C8_Blad18	AACTTTATATTTTTTATTTGGTATTTGATCAGGTATAATTGGCTCTTCTCTTAGAATTTTAATCCGATTAGAATTAAGTCAAATTAATTCAATTATTAATAATAACCAACTATATAATGTAATTGTTACAATCCATGCTTTTATTATAATTTTTTTTATAACTATACCAATCGTTATTGGAGGTTTTGGAAATTGATTAATTCCTATAATAATAGGATGCCCAGATATATCTTTCCCACGACTAAATAATATTAGATTCTGATTATTACCACCCTCATTAATAATAATAATTTGCAGATTTATAATTAATAATGGAACAGGAACAGGATGAACTATTTATCCACCTTTATCAAATAACATTGCTCATAATAATATTTCAGTAGACTTAACTATTTTTTC…	Eukaryota	Metazoa	Arthropoda	Insecta	Hemiptera	Aphididae	Aphis	Aphis frangulae	100	2017	Grimstad
E3_Blad18	AACTTTATATTTTTTATTTGGTATTTGATCAGGTATAATTGGCTCTTCTCTTAGAATTTTAATCCGATTAGAATTAAGTCAAATTAATTCAATTATTAATAATAACCAACTATATAATGTAATTGTTACAATCCATGCTTTTATTATAATTTTTTTTATAACTATACCAATCGTTATTGGAGGTTTTGGAAATTGATTAATTCCTATAATAATAGGATGCCCAGATATATCTTTCCCACGACTAAATAATATTAGATTCTGATTATTACCACCCTCATTAATAATAATAATTTGCAGATTTATAATTAATAATGGAACAGGAACAGGATGAACTATTTATCCACCTTTATCAAATAACATTGCTCATAATAATATTTCAGTAGACTTAACTATTTTTTC…	Eukaryota	Metazoa	Arthropoda	Insecta	Hemiptera	Aphididae	Aphis	Aphis frangulae	100	2017	Grimstad
G7_Blad17	AACTTTATATTTTTTATTTGGTATTTGATCAGGTATAATTGGCTCTTCTCTTAGAATTTTAATCCGATTAGAATTAAGTCAAATTAATTCAATTATTAATAATAACCAACTATATAATGTAATTGTTACAATCCATGCTTTTATTATAATTTTTTTTATAACTATACCAATCGTTATTGGAGGTTTTGGAAATTGATTAATTCCTATAATAATAGGATGCCCAGATATATCTTTCCCACGACTAAATAATATTAGATTCTGATTATTACCACCCTCATTAATAATAATAATTTGCAGATTTATAATTAATAATGGAACAGGAACAGGATGAACTATTTATCCACCTTTATCAAATAACATTGCTCATAATAATATTTCAGTAGACTTAACTATTTTTTC…	Eukaryota	Metazoa	Arthropoda	Insecta	Hemiptera	Aphididae	Aphis	Aphis frangulae	100	2017	Grimstad
H4_Blad16	TTAAGTCAAATTAATTCAATTATTAATAATAACCAACTATATAATGTAATTGTTACAATCCATGCTTTTATTATAATTTTTTTTATAACTATACCAATCGTTATTGGAGGTTTTGGAAATTGATTAATTCCTATAATAATAGGATGCCCAGATATATCTTTCCCACGACTAAATAATATTAGATTCTGATTATTACCACCCTCATTAATAATAATAATTTGCAGATTTATAATTAATAATGGAACAGGAACAGGATGAACTATTTATCCACCTTTATCAAATAACATTGCTCATAATAATATTTCAGTAGACTTAACTATTTTTTCTTTACATTTAGCAGGTATTTCATCAATTTTAGGAGCAATTAATTTCATCTGCACTATCTTAAATATAATACCC…	Eukaryota	Metazoa	Arthropoda	Insecta	Hemiptera	Aphididae	Aphis	Aphis frangulae	100	2017	Grimstad
H9_Blad_15	AACTTTATATTTTTTATTTGGTATTTGATCAGGTATAATTGGTTCTTCTCTTAGAATTTTAATCCGATTAGAATTAAGTCAAATTAATTCAATTATTAATAATAATCAACTATATAATGTAATTGTTACAATCCATGCTTTTATTATAATTTTTTTTATAACTATACCAATCGTTATTGGAGGTTTTGGAAATTGATTAATTCCTATAATAATAGGATGCCCAGATATATCTTTCCCACGACTAAATAATATTAGATTCTGATTATTACCACCCTCATTAATAATAATAATTTGCAGATTTATAATTAATAATGGAACAGGAACAGGATGAACTATTTATCCACCTTTATCAAATAACATTGCTCATAATAATATTTCAGTAGACTTAACTATTTTTTC…	Eukaryota	Metazoa	Arthropoda	Insecta	Hemiptera	Aphididae	Aphis	Aphis mamonthovae	100	2017	Grimstad
H3_Blad16	TTTTAATCCGATTAGAATTAAGTCAAATTAATTCAATTATTAATAATAACCAACTATATAATGTAATTGTTACAATCCATGCTTTTATTATAATTTTTTTTATAACTATACCAATCGTTATTGGAGGTTTTGGAAATTGATTAATTCCTATAATAATAGGATGCCCAGATATATCTTTCCCACGACTAAATAATATTAGATTCTGATTATTACCACCCTCATTAATAATAATAATTTGCAGATTTATAATTAATAATGGAACAGGAACAGGATGAACTATTTATCCACCTTTATCAAATAACATTGCTCATAATAATATTTCAGTAGACTTAACTATTTTTTCTTTACATTTAGCAGGTATTTCATCAATTTTAGGAGCAATTAATTTCATCTGCACTA…	Eukaryota	Metazoa	Arthropoda	Insecta	Hemiptera	Aphididae	Aphis	Aphis frangulae	100	2017	Grimstad
D4_Blad_15	AACTTTATACTTTTTATTTGGTATTTGATCAGGTATAATTGGTTCTTCTCTTAGAATTTTAATCCGATTAGAATTAAGTCAAATTAATTCAATTATTAATAACAATCAATTATATAATGTAATTGTTACAATTCATGCTTTTATTATAATTTTTTTTATAACTATACCAATCGTTATTGGAGGTTTTGGAAATTGATTAATTCCTATAATAATAGGATGCCCAGATATATCTTTTCCACGACTAAATAATATTAGATTTTGATTATTACCACCATCATTAATAATAATAATTTGCAGATTTATAATTAATAATGGAACAGGAACAGGATGAACTATTTATCCACCTTTATCAAATAATATTGCTCATAATAATATTTCAGTAGATTTAACTATTTTTTC…	Eukaryota	Metazoa	Arthropoda	Insecta	Hemiptera	Aphididae	Aphis	Aphis serpylli	100	2017	Grimstad
D2_Blad_14	AACTTTATATTTTTTATTTGGTATTTGATCAGGTATAATTGGTTCTTCTCTTAGAATTTTAATCCGATTAGAATTAAGTCAAATTAATTCAATTATTAATAATAATCAATTATATAATGTAATTGTTACAATTCATGCTTTTATTATAATTTTTTTTATAACTATACCAATCGTTATTGGAGGTTTTGGAAATTGATTAATTCCTATAATAATAGGATGTCCAGATATATCTTTTCCACGACTAAATAATATTAGATTCTGATTATTACCACCCTCATTAATAATAATAATTTGCAGATTTATAATTAATAACGGAACAGGAACAGGATGAACTATTTATCCACCTTTATCAAATAATATTGCTCATAATAATATTTCAGTAGACTTAACTATTTTTTC…	Eukaryota	Metazoa	Arthropoda	Insecta	Hemiptera	Aphididae	Aphis	Aphis confusa	100	2017	Grimstad
E9_Blad16	AACTTTATATTTTTTATTTGGTATTTGATCAGGTATAATTGGATCTTCATTAAGAATTTTAATTCGATTAGAATTAAGTCAAATTAATTCAATTATTAATAATAATCAATTATATAATGTAATTGTTACAATTCATGCTTTTATTATAATTTTTTTTATAACTATACCAATTGTAATTGGAGGCTTTGGAAATTGATTAATCCCTATAATAATAGGTTGTCCAGATATATCTTTTCCACGACTAAATAATATCAGATTCTGATTATTACCACCTTCATTAATAATAATAATTTCCAGATTTATAATTAATAACGGAACAGGAACAGGATGAACTATTTATCCACCTTTATCAAATAATATTGCTCATAATAATATCTCAGTTGACTTAACTATTTTTTC…	Eukaryota	Metazoa	Arthropoda	Insecta	Hemiptera	Aphididae	Aphis	Aphis idaei	100	2017	Grimstad
G5_Blad_14	AACTTTATATTTTTTATTTGGTATTTGATCAGGTATAATTGGATCTTCATTAAGAATTTTAATTCGATTAGAATTAAGTCAAATTAATTCAATTATTAATAATAATCAATTATATAATGTAATTGTTACAATTCATGCTTTTATTATAATTTTTTTTATAACTATACCAATTGTAATTGGAGGCTTTGGAAATTGATTAATCCCTATAATAATAGGTTGTCCAGATATATCTTTTCCACGACTAAATAATATCAGATTCTGATTATTACCACCTTCATTAATAATAATAATTTCCAGATTTATAATTAATAACGGAACAGGAACAGGATGAACTATTTATCCACCTTTATCAAATAATATTGCTCATAATAATATCTCAGTTGACTTAACTATTTTTTC…	Eukaryota	Metazoa	Arthropoda	Insecta	Hemiptera	Aphididae	Aphis	Aphis idaei	100	2017	Grimstad
G8_Blad16	AACTTTATATTTTTTATTTGGTATTTGATCAGGTATAATTGGATCTTCATTAAGAATTTTAATTCGATTAGAATTAAGTCAAATTAATTCAATTATTAATAATAATCAATTATATAATGTAATTGTTACAATTCATGCTTTTATTATAATTTTTTTTATAACTATACCAATTGTAATTGGAGGCTTTGGAAATTGATTAATCCCTATAATAATAGGTTGTCCAGATATATCTTTTCCACGACTAAATAATATCAGATTCTGATTATTACCACCTTCATTAATAATAATAATTTCCAGATTTATAATTAATAACGGAACAGGAACAGGATGAACTATTTATCCACCTTTATCAAATAATATTGCTCATAATAATATCTCAGTTGACTTAACTATTTTTTC…	Eukaryota	Metazoa	Arthropoda	Insecta	Hemiptera	Aphididae	Aphis	Aphis idaei	100	2017	Grimstad
H7_Blad_15	AATCCGATTAGAATTAAGCCAAATTAATTCAATTATTAACAATAATCAATTATATAATGTAATTGTTACAATTCATGCTTTTATTATAATTTTTTTTATAACTATACCAATCGTTATTGGAGGTTTTGGAAATTGATTAATTCCTATAATAATAGGATGTCCAGATATATCTTTTCCACGACTAAATAATATTAGATTCTGATTATTACCACCCTCATTAATAATAATAATTTGCAGATTTATAATTAATAATGGAACAGGAACAGGATGAACTATTTACCCACCTCTATCAAATAATATTGCTCATAATAATATTTCAGTAGACTTAACTATCTTTTCTCTACATTTAGCAGGTATTTCATCAATTTTAGGAGCAATTAATTTCATCTGCACTATCTT…	Eukaryota	Metazoa	Arthropoda	Insecta	Hemiptera	Aphididae	Aphis	Aphis idaei	100	2017	Grimstad
H9_Blad16	AACTTTATATTTTTTATTTGGTATTTGATCAGGTATAATTGGATCTTCATTAAGAATTTTAATTCGATTAGAATTAAGTCAAATTAATTCAATTATTAATAATAATCAATTATATAATGTAATTGTTACAATTCATGCTTTTATTATAATTTTTTTTATAACTATACCAATTGTAATTGGAGGCTTTGGAAATTGATTAATCCCTATAATAATAGGTTGTCCAGATATATCTTTTCCACGACTAAATAATATCAGATTCTGATTATTACCACCTTCATTAATAATAATAATTTCCAGATTTATAATTAATAACGGAACAGGAACAGGATGAACTATTTATCCACCTTTATCAAATAATATTGCTCATAATAATATCTCAGTTGACTTAACTATTTTTTC…	Eukaryota	Metazoa	Arthropoda	Insecta	Hemiptera	Aphididae	Aphis	Aphis idaei	100	2017	Grimstad
A5_Blad16	AACTTTATATTTTTTATTTGGTATTTGATCAGGTATAATTGGCTCCTCTCTTAGAATTTTAATCCGATTAGAATTAAGCCAAATTAATTCAATTATTAACAATAATCAATTATATAATGTAATTGTTACAATTCATGCTTTTATTATAATTTTTTTTATAACTATACCAATCGTTATTGGAGGTTTTGGAAATTGATTAATTCCTATAATAATAGGATGTCCAGATATATCTTTTCCACGACTAAATAATATTAGATTCTGATTATTACCACCCTCATTAATAATAATAATTTGCAGATTTATAATTAATAATGGAACAGGAACAGGATGAACTATTTACCCACCTCTATCAAATAATATTGCTCATAATAATATTTCAGTAGACTTGACTATCTTTTC…	Eukaryota	Metazoa	Arthropoda	Insecta	Hemiptera	Aphididae	Aphis	Aphis ruborum	100	2017	Grimstad
G9_Blad17	AACTTTATATTTTTTATTTGGTATTTGATCAGGTATAATTGGCTCCTCTCTTAGAATTTTAATCCGATTAGAATTAAGCCAAATTAATTCAATTATTAACAATAATCAATTATATAATGTAATTGTTACAATTCATGCTTTTATTATAATTTTTTTTATAACTATACCAATCGTTATTGGAGGTTTTGGAAATTGATTAATTCCTATAATAATAGGATGTCCAGATATATCTTTTCCACGACTAAATAATATTAGATTCTGATTATTACCACCCTCATTAATAATAATAATTTGCAGATTTATAATTAATAATGGAACAGGAACAGGATGAACTATTTACCCACCTCTATCAAATAATATTGCTCATAATAATATTTCAGTAGACTTGACTATCTTTTC…	Eukaryota	Metazoa	Arthropoda	Insecta	Hemiptera	Aphididae	Aphis	Aphis ruborum	100	2017	Grimstad
B1_Blad17	AACTTTATATTTTTTATTTGGTATTTGATCAGGTATAATTGGATCTTCACTTAGAATTTTAATTCGATTAGAATTAAGACAAATTAATTCAATTATTAATAATAATCAACTATATAATGTAATTGTTACAATTCATGCTTTTATTATAATTTTTTTTATAACTATACCAATTGTCATTGGAGGTTTTGGAAATTGATTAATTCCTATAATAATAGGATGCCCAGACATATCTTTCCCACGATTAAATAATATTAGATTTTGATTACTTCCACCATCATTAATAATAATAATTTGTAGATTTATAATTAATAATGGAACAGGAACAGGATGAACTATTTACCCACCTTTATCAAATAATATTGCTCATAATAATATTTCAGTTGATTTAACTATTTTCTC…	Eukaryota	Metazoa	Arthropoda	Insecta	Hemiptera	Aphididae	Aphis	Aphis rumicis	100	2017	Grimstad
B2_Blad17	AACTTTATATTTTTTATTTGGTATTTGATCAGGTATAATTGGATCTTCACTTAGAATTTTAATTCGATTAGAATTAAGACAAATTAATTCAATTATTAATAATAATCAACTATATAATGTAATTGTTACAATTCATGCTTTTATTATAATTTTTTTTATAACTATACCAATTGTCATTGGAGGTTTTGGAAATTGATTAATTCCTATAATAATAGGATGCCCAGACATATCTTTCCCACGATTAAATAATATTAGATTTTGATTACTTCCACCATCATTAATAATAATAATTTGTAGATTTATAATTAATAATGGAACAGGAACAGGATGAACTATTTACCCACCTTTATCAAATAATATTGCTCATAATAATATTTCAGTTGATTTAACTATTTTCTC…	Eukaryota	Metazoa	Arthropoda	Insecta	Hemiptera	Aphididae	Aphis	Aphis rumicis	100	2017	Grimstad
B3_Blad17	AACTTTATATTTTTTATTTGGTATTTGATCAGGTATAATTGGATCTTCACTTAGAATTTTAATTCGATTAGAATTAAGACAAATTAATTCAATTATTAATAATAATCAACTATATAATGTAATTGTTACAATTCATGCTTTTATTATAATTTTTTTTATAACTATACCAATTGTCATTGGAGGTTTTGGAAATTGATTAATTCCTATAATAATAGGATGCCCAGACATATCTTTCCCACGATTAAATAATATTAGATTTTGATTACTTCCACCATCATTAATAATAATAATTTGTAGATTTATAATTAATAATGGAACAGGAACAGGATGAACTATTTACCCACCTTTATCAAATAATATTGCTCATAATAATATTTCAGTTGATTTAACTATTTTCTC…	Eukaryota	Metazoa	Arthropoda	Insecta	Hemiptera	Aphididae	Aphis	Aphis rumicis	100	2017	Grimstad
D10_Blad17	AACTTTATATTTTTTATTTGGTATTTGATCAGGTATAATTGGATCTTCACTTAGAATTTTAATTCGATTAGAATTAAGACAAATTAATTCAATTATTAATAATAATCAACTATATAATGTAATTGTTACAATTCATGCTTTTATTATAATTTTTTTTATAACTATACCAATTGTCATTGGAGGTTTTGGAAATTGATTAATTCCTATAATAATAGGATGCCCAGACATATCTTTCCCACGATTAAATAATATTAGATTTTGATTACTTCCACCATCATTAATAATAATAATTTGTAGATTTATAATTAATAATGGAACAGGAACAGGATGAACTATTTACCCACCTTTATCAAATAATATTGCTCATAATAATATTTCAGTTGATTTAACTATTTTCTC…	Eukaryota	Metazoa	Arthropoda	Insecta	Hemiptera	Aphididae	Aphis	Aphis rumicis	100	2017	Grimstad
D9_Blad16	AACTTTATATTTTTTATTTGGTATTTGATCAGGTATAATTGGATCTTCACTTAGAATTTTAATTCGATTAGAATTAAGACAAATTAATTCAATTATTAATAATAATCAACTATATAATGTAATTGTTACAATTCATGCTTTTATTATAATTTTTTTTATAACTATACCAATTGTCATTGGAGGTTTTGGAAATTGATTAATTCCTATAATAATAGGATGCCCAGACATATCTTTCCCACGATTAAATAATATTAGATTTTGATTACTTCCACCATCATTAATAATAATAATTTGTAGATTTATAATTAATAATGGAACAGGAACAGGATGAACTATTTACCCACCTTTATCAAATAATATTGCTCATAATAATATTTCAGTTGATTTAACTATTTTCTC…	Eukaryota	Metazoa	Arthropoda	Insecta	Hemiptera	Aphididae	Aphis	Aphis rumicis	100	2017	Grimstad
D9_Blad17	AACTTTATATTTTTTATTTGGTATTTGATCAGGTATAATTGGATCTTCACTTAGAATTTTAATTCGATTAGAATTAAGACAAATTAATTCAATTATTAATAATAATCAACTATATAATGTAATTGTTACAATTCATGCTTTTATTATAATTTTTTTTATAACTATACCAATTGTCATTGGAGGTTTTGGAAATTGATTAATTCCTATAATAATAGGATGCCCAGACATATCTTTCCCACGATTAAATAATATTAGATTTTGATTACTTCCACCATCATTAATAATAATAATTTGTAGATTTATAATTAATAATGGAACAGGAACAGGATGAACTATTTACCCACCTTTATCAAATAATATTGCTCATAATAATATTTCAGTTGATTTAACTATTTTCTC…	Eukaryota	Metazoa	Arthropoda	Insecta	Hemiptera	Aphididae	Aphis	Aphis rumicis	100	2017	Grimstad
F9_Blad17	AACTTTATATTTTTTATTTGGTATTTGATCAGGTATAATTGGATCTTCACTTAGAATTTTAATTCGATTAGAATTAAGACAAATTAATTCAATTATTAATAATAATCAACTATATAATGTAATTGTTACAATTCATGCTTTTATTATAATTTTTTTTATAACTATACCAATTGTCATTGGAGGTTTTGGAAATTGATTAATTCCTATAATAATAGGATGCCCAGACATATCTTTCCCACGATTAAATAATATTAGATTTTGATTACTTCCACCATCATTAATAATAATAATTTGTAGATTTATAATTAATAATGGAACAGGAACAGGATGAACTATTTACCCACCTTTATCAAATAATATTGCTCATAATAATATTTCAGTTGATTTAACTATTTTCTC…	Eukaryota	Metazoa	Arthropoda	Insecta	Hemiptera	Aphididae	Aphis	Aphis rumicis	100	2017	Grimstad
G3_Blad16	AACTTTATATTTTTTATTTGGTATTTGATCAGGTATAATTGGATCTTCACTTAGAATTTTAATTCGATTAGAATTAAGACAAATTAATTCAATTATTAATAATAATCAACTATATAATGTAATTGTTACAATTCATGCTTTTATTATAATTTTTTTTATAACTATACCAATTGTCATTGGAGGTTTTGGAAATTGATTAATTCCTATAATAATAGGATGCCCAGACATATCTTTCCCACGATTAAATAATATTAGATTTTGATTACTTCCACCATCATTAATAATAATAATTTGTAGATTTATAATTAATAATGGAACAGGAACAGGATGAACTATTTACCCACCTTTATCAAATAATATTGCTCATAATAATATTTCAGTTGATTTAACTATTTTCTC…	Eukaryota	Metazoa	Arthropoda	Insecta	Hemiptera	Aphididae	Aphis	Aphis rumicis	100	2017	Grimstad
H11_Blad17	AACTTTATATTTTTTATTTGGTATTTGATCAGGTATAATTGGATCTTCACTTAGAATTTTAATTCGATTAGAATTAAGACAAATTAATTCAATTATTAATAATAATCAACTATATAATGTAATTGTTACAATTCATGCTTTTATTATAATTTTTTTTATAACTATACCAATTGTCATTGGAGGTTTTGGAAATTGATTAATTCCTATAATAATAGGATGCCCAGACATATCTTTCCCACGATTAAATAATATTAGATTTTGATTACTTCCACCATCATTAATAATAATAATTTGTAGATTTATAATTAATAATGGAACAGGAACAGGATGAACTATTTACCCACCTTTATCAAATAATATTGCTCATAATAATATTTCAGTTGATTTAACTATTTTCTC…	Eukaryota	Metazoa	Arthropoda	Insecta	Hemiptera	Aphididae	Aphis	Aphis rumicis	100	2017	Grimstad
A10_Blad_14	AACTTTATATTTTTTATTTGGTATTTGATCAGGTATAATTGGATCTTCACTTAGAATTTTAATTCGATTAGAATTAAGTCAAATCAATTCAATCATTAATAATAATCAATTATACAATGTAATTGTTACAATCCATGCTTTTATTATAATTTTTTTTATAACTATACCAATTGTAATTGGTGGATTTGGAAACTGATTAATTCCTATAATAATAGGATGCCCAGATATATCATTCCCACGACTAAATAATATTAGATTCTGATTATTGCCCCCATCATTAATAATAATAATCTGTAGATTCATAATTAATAATGGAACAGGAACAGGATGAACTATTTATCCCCCATTATCAAATAATATTGCCCATAATAATATCTCAGTTGATTTAACTATCTTTTC…	Eukaryota	Metazoa	Arthropoda	Insecta	Hemiptera	Aphididae	Aphis	Aphis sambuci	100	2017	Grimstad
A10_Blad_15	AACTTTATATTTTTTATTTGGTATTTGATCAGGTATAATTGGATCTTCACTTAGAATTTTAATTCGATTAGAATTAAGTCAAATCAATTCAATCATTAATAATAATCAATTATACAATGTAATTGTTACAATCCATGCTTTTATTATAATTTTTTTTATAACTATACCAATTGTAATTGGTGGATTTGGAAACTGATTAATTCCTATAATAATAGGATGCCCAGATATATCATTCCCACGACTAAATAATATTAGATTCTGATTATTGCCCCCATCATTAATAATAATAATCTGTAGATTCATAATTAATAATGGAACAGGAACAGGATGAACTATTTATCCCCCATTATCAAATAATATTGCCCATAATAATATCTCAGTTGATTTAACTATCTTTTC…	Eukaryota	Metazoa	Arthropoda	Insecta	Hemiptera	Aphididae	Aphis	Aphis sambuci	100	2017	Grimstad
A11_Blad_15	AACTTTATATTTTTTATTTGGTATTTGATCAGGTATAATTGGATCTTCACTTAGAATTTTAATTCGATTAGAATTAAGTCAAATCAATTCAATCATTAATAATAATCAATTATACAATGTAATTGTTACAATCCATGCTTTTATTATAATTTTTTTTATAACTATACCAATTGTAATTGGTGGATTTGGAAACTGATTAATTCCTATAATAATAGGATGCCCAGATATATCATTCCCACGACTAAATAATATTAGATTCTGATTATTGCCCCCATCATTAATAATAATAATCTGTAGATTCATAATTAATAATGGAACAGGAACAGGATGAACTATTTATCCCCCATTATCAAATAATATTGCCCATAATAATATCTCAGTTGATTTAACTATCTTTTC…	Eukaryota	Metazoa	Arthropoda	Insecta	Hemiptera	Aphididae	Aphis	Aphis sambuci	100	2017	Grimstad
A9_Blad_15	AACTTTATATTTTTTATTTGGTATTTGATCAGGTATAATTGGATCTTCACTTAGAATTTTAATTCGATTAGAATTAAGTCAAATCAATTCAATCATTAATAATAATCAATTATACAATGTAATTGTTACAATCCATGCTTTTATTATAATTTTTTTTATAACTATACCAATTGTAATTGGTGGATTTGGAAACTGATTAATTCCTATAATAATAGGATGCCCAGATATATCATTCCCACGACTAAATAATATTAGATTCTGATTATTGCCCCCATCATTAATAATAATAATCTGTAGATTCATAATTAATAATGGAACAGGAACAGGATGAACTATTTATCCCCCATTATCAAATAATATTGCCCATAATAATATCTCAGTTGATTTAACTATCTTTTC…	Eukaryota	Metazoa	Arthropoda	Insecta	Hemiptera	Aphididae	Aphis	Aphis sambuci	100	2017	Grimstad
B1_Blad_15	AACTTTATATTTTTTATTTGGTATTTGATCAGGTATAATTGGATCTTCACTTAGAATTTTAATTCGATTAGAATTAAGTCAAATCAATTCAATCATTAATAATAATCAATTATACAATGTAATTGTTACAATCCATGCTTTTATTATAATTTTTTTTATAACTATACCAATTGTAATTGGTGGATTTGGAAACTGATTAATTCCTATAATAATAGGATGCCCAGATATATCATTCCCACGACTAAATAATATTAGATTCTGATTATTGCCCCCATCATTAATAATAATAATCTGTAGATTCATAATTAATAATGGAACAGGAACAGGATGAACTATTTATCCCCCATTATCAAATAATATTGCCCATAATAATATCTCAGTTGATTTAACTATCTTTTC…	Eukaryota	Metazoa	Arthropoda	Insecta	Hemiptera	Aphididae	Aphis	Aphis sambuci	100	2017	Grimstad
F12_Blad_15	AACTTTATATTTTTTATTTGGTATTTGATCAGGTATAATTGGATCTTCACTTAGAATTTTAATTCGATTAGAATTAAGTCAAATCAATTCAATCATTAATAATAATCAATTATACAATGTAATTGTTACAATCCATGCTTTTATTATAATTTTTTTTATAACTATACCAATTGTAATTGGTGGATTTGGAAACTGATTAATTCCTATAATAATAGGATGCCCAGATATATCATTCCCACGACTAAATAATATTAGATTCTGATTATTGCCCCCATCATTAATAATAATAATCTGTAGATTCATAATTAATAATGGAACAGGAACAGGATGAACTATTTATCCCCCATTATCAAATAATATTGCCCATAATAATATCTCAGTTGATTTAACTATCTTTTC…	Eukaryota	Metazoa	Arthropoda	Insecta	Hemiptera	Aphididae	Aphis	Aphis sambuci	100	2017	Grimstad
G12_Blad_15	AACTTTATATTTTTTATTTGGTATTTGATCAGGTATAATTGGATCTTCACTTAGAATTTTAATTCGATTAGAATTAAGTCAAATCAATTCAATCATTAATAATAATCAATTATACAATGTAATTGTTACAATCCATGCTTTTATTATAATTTTTTTTATAACTATACCAATTGTAATTGGTGGATTTGGAAACTGATTAATTCCTATAATAATAGGATGCCCAGATATATCATTCCCACGACTAAATAATATTAGATTCTGATTATTGCCCCCATCATTAATAATAATAATCTGTAGATTCATAATTAATAATGGAACAGGAACAGGATGAACTATTTATCCCCCATTATCAAATAATATTGCCCATAATAATATCTCAGTTGATTTAACTATCTTTTC…	Eukaryota	Metazoa	Arthropoda	Insecta	Hemiptera	Aphididae	Aphis	Aphis sambuci	100	2017	Grimstad
H10_Blad_14	AACTTTATATTTTTTATTTGGTATTTGATCAGGTATAATTGGATCTTCACTTAGAATTTTAATTCGATTAGAATTAAGTCAAATCAATTCAATCATTAATAATAATCAATTATACAATGTAATTGTTACAATCCATGCTTTTATTATAATTTTTTTTATAACTATACCAATTGTAATTGGTGGATTTGGAAACTGATTAATTCCTATAATAATAGGATGCCCAGATATATCATTCCCACGACTAAATAATATTAGATTCTGATTATTGCCCCCATCATTAATAATAATAATCTGTAGATTCATAATTAATAATGGAACAGGAACAGGATGAACTATTTATCCCCCATTATCAAATAATATTGCCCATAATAATATCTCAGTTGATTTAACTATCTTTTC…	Eukaryota	Metazoa	Arthropoda	Insecta	Hemiptera	Aphididae	Aphis	Aphis sambuci	100	2017	Grimstad
H4_Blad_15	AACTTTATATTTTTTATTTGGTATTTGATCAGGTATAATTGGATCTTCACTTAGAATTTTAATTCGATTAGAATTAAGTCAAATCAATTCAATCATTAATAATAATCAATTATACAATGTAATTGTTACAATCCATGCTTTTATTATAATTTTTTTTATAACTATACCAATTGTAATTGGTGGATTTGGAAACTGATTAATTCCTATAATAATAGGATGCCCAGATATATCATTCCCACGACTAAATAATATTAGATTCTGATTATTGCCCCCATCATTAATAATAATAATCTGTAGATTCATAATTAATAATGGAACAGGAACAGGATGAACTATTTATCCCCCATTATCAAATAATATTGCCCATAATAATATCTCAGTTGATTTAACTATCTTTTC…	Eukaryota	Metazoa	Arthropoda	Insecta	Hemiptera	Aphididae	Aphis	Aphis sambuci	100	2017	Grimstad
D1_Blad_14	AACTTTATACTTTTTATTTGGTATTTGATCAGGTATAATTGGTTCTTCTCTTAGAATTTTAATCCGATTAGAATTAAGTCAAATTAATTCAATTATTAATAACAATCAATTATATAATGTAATTGTTACAATTCATGCTTTTATTATAATTTTTTTTATAACTATACCAATCGTTATTGGAGGTTTTGGAAATTGATTAATTCCTATAATAATAGGATGCCCAGATATATCTTTTCCACGACTAAATAATATTAGATTTTGATTATTACCACCATCATTAATAATAATAATTTGCAGATTTATAATTAATAATGGAACAGGAACAGGATGAACTATTTATCCACCTTTATCAAATAATATTGCTCATAATAATATTTCAGTAGATTTAACTATTTTTTC…	Eukaryota	Metazoa	Arthropoda	Insecta	Hemiptera	Aphididae	Aphis	Aphis serpylli	100	2017	Grimstad
A3_Blad16	AACTTTATATTTTTTATTTGGCATTTGATCAGGAATAATTGGATCCTCACTTAGAATTTTAATTCGATTAGAATTAAGTCAAATTAATTCAATTATTAATAATAATCAATTATATAACGTAATTGTCACAATTCATGCTTTTATTATAATTTTTTTTATAACTATACCAATTGTTATTGGAGGTTTCGGAAATTGATTAATCCCAATAATAATAGGATGCCCAGATATATCCTTTCCACGATTAAATAATATTAGATTTTGATTATTACCACCCTCATTAATAATAATAATTTGTAGATTCATAATTAATAATGGAACAGGAACAGGATGAACTATTTATCCGCCTTTATCAAATAATATTGCTCATAATAATATTTCAGTTGATTTAACTATTTTTTC…	Eukaryota	Metazoa	Arthropoda	Insecta	Hemiptera	Aphididae	Aphis	Aphis urticata	100	2017	Grimstad
A7_Blad16	AACTTTATATTTTTTATTTGGCATTTGATCAGGAATAATTGGATCCTCACTTAGAATTTTAATTCGATTAGAATTAAGTCAAATTAATTCAATTATTAATAATAATCAATTATATAACGTAATTGTCACAATTCATGCTTTTATTATAATTTTTTTTATAACTATACCAATTGTTATTGGAGGTTTCGGAAATTGATTAATCCCAATAATAATAGGATGCCCAGATATATCCTTTCCACGATTAAATAATATTAGATTTTGATTATTACCACCCTCATTAATAATAATAATTTGTAGATTCATAATTAATAATGGAACAGGAACAGGATGAACTATTTATCCGCCTTTATCAAATAATATTGCTCATAATAATATTTCAGTTGATTTAACTATTTTTTC…	Eukaryota	Metazoa	Arthropoda	Insecta	Hemiptera	Aphididae	Aphis	Aphis urticata	100	2017	Grimstad
A8_Blad16	AACTTTATATTTTTTATTTGGCATTTGATCAGGAATAATTGGATCCTCACTTAGAATTTTAATTCGATTAGAATTAAGTCAAATTAATTCAATTATTAATAATAATCAATTATATAACGTAATTGTCACAATTCATGCTTTTATTATAATTTTTTTTATAACTATACCAATTGTTATTGGAGGTTTCGGAAATTGATTAATCCCAATAATAATAGGATGCCCAGATATATCCTTTCCACGATTAAATAATATTAGATTTTGATTATTACCACCCTCATTAATAATAATAATTTGTAGATTCATAATTAATAATGGAACAGGAACAGGATGAACTATTTATCCGCCTTTATCAAATAATATTGCTCATAATAATATTTCAGTTGATTTAACTATTTTTTC…	Eukaryota	Metazoa	Arthropoda	Insecta	Hemiptera	Aphididae	Aphis	Aphis urticata	100	2017	Grimstad
B7_Blad16	AACTTTATATTTTTTATTTGGCATTTGATCAGGAATAATTGGATCCTCACTTAGAATTTTAATTCGATTAGAATTAAGTCAAATTAATTCAATTATTAATAATAATCAATTATATAACGTAATTGTCACAATTCATGCTTTTATTATAATTTTTTTTATAACTATACCAATTGTTATTGGAGGTTTCGGAAATTGATTAATCCCAATAATAATAGGATGCCCAGATATATCCTTTCCACGATTAAATAATATTAGATTTTGATTATTACCACCCTCATTAATAATAATAATTTGTAGATTCATAATTAATAATGGAACAGGAACAGGATGAACTATTTATCCGCCTTTATCAAATAATATTGCTCATAATAATATTTCAGTTGATTTAACTATTTTTTC…	Eukaryota	Metazoa	Arthropoda	Insecta	Hemiptera	Aphididae	Aphis	Aphis urticata	100	2017	Grimstad
C10_Blad_15	AACTTTATATTTTTTATTTGGCATTTGATCAGGAATAATTGGATCCTCACTTAGAATTTTAATTCGATTAGAATTAAGTCAAATTAATTCAATTATTAATAATAATCAATTATATAACGTAATTGTCACAATTCATGCTTTTATTATAATTTTTTTTATAACTATACCAATTGTTATTGGAGGTTTCGGAAATTGATTAATCCCAATAATAATAGGATGCCCAGATATATCCTTTCCACGATTAAATAATATTAGATTTTGATTATTACCACCCTCATTAATAATAATAATTTGTAGATTCATAATTAATAATGGAACAGGAACAGGATGAACTATTTATCCGCCTTTATCAAATAATATTGCTCATAATAATATTTCAGTTGATTTAACTATTTTTTC…	Eukaryota	Metazoa	Arthropoda	Insecta	Hemiptera	Aphididae	Aphis	Aphis urticata	100	2017	Grimstad
C11_Blad_15	AACTTTATATTTTTTATTTGGCATTTGATCAGGAATAATTGGATCCTCACTTAGAATTTTAATTCGATTAGAATTAAGTCAAATTAATTCAATTATTAATAATAATCAATTATATAACGTAATTGTCACAATTCATGCTTTTATTATAATTTTTTTTATAACTATACCAATTGTTATTGGAGGTTTCGGAAATTGATTAATCCCAATAATAATAGGATGCCCAGATATATCCTTTCCACGATTAAATAATATTAGATTTTGATTATTACCACCCTCATTAATAATAATAATTTGTAGATTCATAATTAATAATGGAACAGGAACAGGATGAACTATTTATCCGCCTTTATCAAATAATATTGCTCATAATAATATTTCAGTTGATTTAACTATTTTTTC…	Eukaryota	Metazoa	Arthropoda	Insecta	Hemiptera	Aphididae	Aphis	Aphis urticata	100	2017	Grimstad
B2_Blad16	AACTTTATACTTTTTATTTGGTATTTGATCAGGTATAATTGGATCATCTCTTAGAATTTTAATTCGTTTAGAATTAAGACAAATTAATTCAATTATTAATAATAATCAATTATATAATGTAATTGTAACAATTCATGCTTTCATTATAATTTTTTTTATAACAATACCAATTGTTATTGGTGGTTTTGGAAATTGATTAATCCCTATAATAATGGGATCCCCTGACATATCTTTTCCACGATTAAATAATATTAGATTTTGATTATTACCACCATCATTAATAATAATAATTTGTAGTTTTTTAATCAATAATGGAACAGGAACAGGATGAACTATTTATCCTCCTTTATCAAACAATATTGCTCATAATAATATTTCAGTTGATTTAACTATTTTCTC…	Eukaryota	Metazoa	Arthropoda	Insecta	Hemiptera	Aphididae	Brachycaudus	Brachycaudus helichrysi	100	2017	Grimstad
D3_Blad17	AACTTTATACTTTTTATTTGGTATTTGATCAGGTATAATTGGATCATCTCTTAGAATTTTAATTCGTTTAGAATTAAGACAAATTAATTCAATTATTAATAATAATCAATTATATAATGTAATTGTAACAATTCATGCTTTCATTATAATTTTTTTTATAACAATACCAATTGTTATTGGTGGTTTTGGAAATTGATTAATCCCTATAATAATAGGATGCCCTGACATATCTTTTCCACGATTAAATAATATTAGATTTTGATTATTACCACCATCATTAATAATAATAATTTGTAGTTTTTTAATCAATAATGGAACAGGAACAGGATGAACTATTTATCCTCCTTTATCAAACAATATTGCTCATAATAATATTTCAGTTGATTTAACTATTTTCTC…	Eukaryota	Metazoa	Arthropoda	Insecta	Hemiptera	Aphididae	Brachycaudus	Brachycaudus helichrysi	100	2017	Grimstad
F4_Blad17	AACTTTATACTTTTTATTTGGTATTTGATCAGGTATAATTGGATCATCTCTTAGAATTTTAATTCGTTTAGAATTAAGACAAATTAATTCAATTATTAATAATAATCAATTATATAATGTAATTGTAACAATTCATGCTTTCATTATAATTTTTTTTATAACAATACCAATTGTTATTGGTGGTTTTGGAAATTGATTAATCCCTATAATAATGGGATCCCCTGACATATCTTTTCCACGATTAAATAATATTAGATTTTGATTATTACCACCATCATTAATAATAATAATTTGTAGTTTTTTAATCAATAATGGAACAGGAACAGGATGAACTATTTATCCTCCTTTATCAAACAATATTGCTCATAATAATATTTCAGTTGATTTAACTATTTTCTC…	Eukaryota	Metazoa	Arthropoda	Insecta	Hemiptera	Aphididae	Brachycaudus	Brachycaudus helichrysi	100	2017	Grimstad
F6_Blad16	AACTTTATACTTTTTATTTGGTATTTGATCAGGTATAATTGGATCATCTCTTAGAATTTTAATTCGTTTAGAATTAAGACAAATTAATTCAATTATTAATAATAATCAATTATATAATGTAATTGTAACAATTCATGCTTTCATTATAATTTTTTTTATAACAATACCAATTGTTATTGGTGGTTTTGGAAATTGATTAATCCCTATAATAATGGGATCCCCTGACATATCTTTTCCACGATTAAATAATATTAGATTTTGATTATTACCACCATCATTAATAATAATAATTTGTAGTTTTTTAATCAATAATGGAACAGGAACAGGATGAACTATTTATCCTCCTTTATCAAACAATATTGCTCATAATAATATTTCAGTTGATTTAACTATTTTCTC…	Eukaryota	Metazoa	Arthropoda	Insecta	Hemiptera	Aphididae	Brachycaudus	Brachycaudus helichrysi	100	2017	Grimstad
H9_Blad17	AACTTTATACTTTCTTTTTGGTATCTGATCAGGAATAATTGGATCATCATTAAGAATTTTAATTCGATTAGAGTTAAGACAAATTAACTCAATTATTAATAATAATCAATTATATAATGTAATTGTTACTATTCATGCTTTTATTATAATTTTCTTTATAACTATACCAATCGTAATTGGGGGTTTTGGTAATTGATTAATTCCAATAATAATAGGATGTCCTGACATATCATTTCCACGATTAAATAATATTAGATTTTGACTTTTACCCCCTTCTTTAATAATAATAATTAGTAGATTCCTAATTAATAATGGAACAGGAACAGGTTGAACTATTTACCCCCCTCTTTCAAATAATATCGCACATAATAATATTTCAGTAGATCTAACAATTTTTTC…	Eukaryota	Metazoa	Arthropoda	Insecta	Hemiptera	Aphididae	Euceraphis	Euceraphis betulae	100	2017	Grimstad
B11_Blad_15	AACTTTATACTTTCTTTTTGGTATCTGATCAGGAATAATTGGATCATCATTAAGAATTTTAATTCGATTAGAGTTAAGACAAATTAACTCAATTATTAATAATAATCAATTATATAATGTAATTGTTACTATTCATGCTTTTATTATAATTTTCTTTATAACTATACCAATCGTAATTGGAGGTTTTGGTAATTGATTAATTCCAATAATAATAGGATGTCCTGACATATCATTTCCACGATTAAATAATATTAGATTTTGACTTTTACCCCCTTCTTTAATAATAATAATTAGTAGATTCCTAATTAATAATGGAACAGGAACAGGTTGAACTATTTACCCCCCTCTTTCAAATAATATCGCACATAATAATATTTCAGTAGATCTAACAATTTTTTC…	Eukaryota	Metazoa	Arthropoda	Insecta	Hemiptera	Aphididae	Euceraphis	Euceraphis betulae	100	2017	Grimstad
B7_Blad_15	AACTTTATACTTTCTTTTTGGTATCTGATCAGGAATAATTGGATCATCATTAAGAATTTTAATTCGATTAGAGTTAAGACAAATTAACTCAATTATTAATAATAATCAATTATATAATGTAATTGTTACTATTCATGCTTTTATTATAATTTTCTTTATAACTATACCAATCGTAATTGGAGGTTTTGGTAATTGATTAATTCCAATAATAATAGGATGTCCTGACATATCATTTCCACGATTAAATAATATTAGATTTTGACTTTTACCCCCTTCTTTAATAATAATAATTAGTAGATTCCTAATTAATAATGGAACAGGAACAGGTTGAACTATTTACCCCCCTCTTTCAAATAATATCGCACATAATAATATTTCAGTAGATCTAACAATTTTTTC…	Eukaryota	Metazoa	Arthropoda	Insecta	Hemiptera	Aphididae	Euceraphis	Euceraphis betulae	100	2017	Grimstad
B8_Blad_15	AACTTTATACTTTCTTTTTGGTATCTGATCAGGAATAATTGGATCATCATTAAGAATTTTAATTCGATTAGAGTTAAGACAAATTAACTCAATTATTAATAATAATCAATTATATAATGTAATTGTTACTATTCATGCTTTTATTATAATTTTCTTTATAACTATACCAATCGTAATTGGAGGTTTTGGTAATTGATTAATTCCAATAATAATAGGATGTCCTGACATATCATTTCCACGATTAAATAATATTAGATTTTGACTTTTACCCCCTTCTTTAATAATAATAATTAGTAGATTCCTAATTAATAATGGAACAGGAACAGGTTGAACTATTTACCCCCCTCTTTCAAATAATATCGCACATAATAATATTTCAGTAGATCTAACAATTTTTTC…	Eukaryota	Metazoa	Arthropoda	Insecta	Hemiptera	Aphididae	Euceraphis	Euceraphis betulae	100	2017	Grimstad
B9_Blad_15	AACTTTATACTTTCTTTTTGGTATCTGATCAGGAATAATTGGATCATCATTAAGAATTTTAATTCGATTAGAGTTAAGACAAATTAACTCAATTATTAATAATAATCAATTATATAATGTAATTGTTACTATTCATGCTTTTATTATAATTTTCTTTATAACTATACCAATCGTAATTGGAGGTTTTGGTAATTGATTAATTCCAATAATAATAGGATGTCCTGACATATCATTTCCACGATTAAATAATATTAGATTTTGACTTTTACCCCCTTCTTTAATAATAATAATTAGTAGATTCCTAATTAATAATGGAACAGGAACAGGTTGAACTATTTACCCCCCTCTTTCAAATAATATCGCACATAATAATATTTCAGTAGATCTAACAATTTTTTC…	Eukaryota	Metazoa	Arthropoda	Insecta	Hemiptera	Aphididae	Euceraphis	Euceraphis betulae	100	2017	Grimstad
B10_Blad_15	AACTTTATACTTTCTTTTTGGTATTTGATCAGGAATAATTGGATCATCATTAAGAATTTTAATTCGATTAGAGTTAAGACAAATTAACTCAATTATTAATAATAATCAATTATATAATGTAATTGTTACTATTCATGCTTTTATTATAATTTTCTTTATAACTATACCAATCGTAATTGGAGGTTTTGGTAATTGATTAATTCCAATAATAATAGGATGTCCTGACATATCATTTCCACGATTAAATAATATTAGATTTTGACTTTTACCCCCTTCTTTAATAATAATAATTAGTAGATTCCTAATTAATAATGGAACAGGAACAGGTTGAACTATTTACCCCCCTCTTTCAAATAATATTGCACATAATAATATTTCAGTAGATCTAACAATTTTTTC…	Eukaryota	Metazoa	Arthropoda	Insecta	Hemiptera	Aphididae	Euceraphis	Euceraphis betulae	100	2017	Grimstad
D6_Blad_15	AACTTTATACTTTCTTTTTGGTATTTGATCAGGAATAATTGGATCATCATTAAGAATTTTAATTCGATTAGAGTTAAGACAAATTAACTCAATTATTAATAATAATCAATTATATAATGTAATTGTTACTATTCATGCTTTTATTATAATTTTCTTTATAACTATACCAATCGTAATTGGAGGTTTTGGTAATTGATTAATTCCAATAATAATAGGATGTCCTGACATATCATTTCCACGATTAAATAATATTAGATTTTGACTTTTACCCCCTTCTTTAATAATAATAATTAGTAGATTCCTAATTAATAATGGAACAGGAACAGGTTGAACTATTTACCCCCCTCTTTCAAATAATATTGCACATAATAATATTTCAGTAGATCTAACAATTTTTTC…	Eukaryota	Metazoa	Arthropoda	Insecta	Hemiptera	Aphididae	Euceraphis	Euceraphis betulae	100	2017	Grimstad
C3_Blad_15	AACTTTATACTTTTTATTTGGAATTTGAGCAGGTATAATCGGATCTTCATTAAGAATCTTAATCCGATTAGAATTAAGACAAATTAATTCAATTATTAATAATAATCAATTATATAATGTAATTGTAACAATTCATGCTTTTATTATAATTTTTTTTATAACTATACCTATTGTAATTGGAGGATTTGGAAATTGATTAATTCCTTTAATAATAGGATGCCCTGATATATCATTTCCACGATTAAATAATATTAGATTCTGATTACTCCCACCTTCATTAATAATAATAATCTGTAGTTTTATAATTAATAATGGAACAGGAACAGGATGGACTATTTATCCGCCCTTATCTAATAATATTGCTCATAATAATATTTCAGTAGATTTAACAATTTTTTC…	Eukaryota	Metazoa	Arthropoda	Insecta	Hemiptera	Aphididae	Myzocallis	Myzocallis coryli	100	2017	Grimstad
C12_Blad17	AACTTTATACTTTTTATTTGGTATTTGATCAGGTATAATTGGATCTTCTCTTAGAATTTTAATTCGATTAGAATTAAGTCAAATTAACTCCATTATTAACAATAATCAATTATATAATGTAATTGTTACTATTCATGCTTTTATTATAATTTTCTTTATAACTATACCAATCGTAATTGGTGGTTTTGGAAATTGATTAATTCCTATAATAATAGGATGCCCTGATATGTCATTTCCACGATTAAATAATATCAGTTTTTGATTATTACCACCCTCACTAATAATAATAATTTGTAGTTTTTTAATTAATAACGGAACAGGAACAGGATGAACTATTTACCCACCACTATCTAATAATATTGCACATAACAATATCTCAGTTGATTTAACTATTTTTTC…	Eukaryota	Metazoa	Arthropoda	Insecta	Hemiptera	Aphididae	Cavariella	Cavariella theobaldi	100	2017	Grimstad
A11_Blad_14	AACTTTATACTTTCTATTTGGTATTTGATCAGGTATAATTGGATCTTCTCTTAGAATTTTAATTCGATTAGAATTAAGTCAAATTAACTCTATTATTAATAATAATCAATTATACAACGTAATTGTTACTATTCATGCTTTTATTATAATTTTTTTTATAACTATACCAATTGTAATTGGTGGTTTTGGAAATTGATTAATTCCTATAATAATAGGATGCCCTGACATATCATTTCCACGATTAAATAACATTAGTTTTTGATTATTACCACCTTCATTAATAATAATAATTAGTAGTTTTTTAATTAATAACGGAACAGGAACAGGATGAACTATTTATCCACCACTATCTAATAACATCGCACATAATAATATTTCAGTTGATTTAACTATCTTCTC…	Eukaryota	Metazoa	Arthropoda	Insecta	Hemiptera	Aphididae	Cavariella	Cavariella aegopodii	100	2017	Grimstad
H5_Blad_15	AACTTTATACTTTCTATTTGGTATTTGATCAGGTATAATTGGATCTTCTCTTAGAATTTTAATTCGATTAGAATTAAGTCAAATTAACTCTATTATTAATAATAATCAATTATACAACGTAATTGTTACTATTCATGCTTTTATTATAATTTTTTTTATAACTATACCAATTGTAATTGGTGGTTTTGGAAATTGATTAATTCCTATAATAATAGGATGCCCTGACATATCATTTCCACGATTAAATAACATTAGTTTTTGATTATTACCACCTTCATTAATAATAATAATTAGTAGTTTTTTAATTAATAACGGAACAGGAACAGGATGAACTATTTATCCACCACTATCTAATAACATCGCACATAATAATATTTCAGTTGATTTAACTATCTTCTC…	Eukaryota	Metazoa	Arthropoda	Insecta	Hemiptera	Aphididae	Cavariella	Cavariella aegopodii	100	2017	Grimstad
A2_Blad16	AACTTTATACTTTTTATTCGGAATCTGATCAGGAATAATTGGATCATCATTAAGAATCTTAATTCGATTAGAGCTTAGACAAATTAATTCCATTATTAATAATAATCAATTATACAATGTTATTGTCACAATTCATGCTTTTATTATAATTTTTTTTATAACAATACCTATTGTTATTGGAGGATTTGGAAATTGATTAATCCCTATAATAATAGGATGTCCTGATATATCATTTCCACGTTTAAATAATATTAGATTCTGGATACTTCCCCCTTCTCTAATAATAATAATTGCAAGATTCATAATTAATAATGGAACAGGAACAGGGTGAACAATTTATCCCCCTCTATCAAATAATATTGCACATAATAACATTTCAGTTGATTTAACTATTTTCTC…	Eukaryota	Metazoa	Arthropoda	Insecta	Hemiptera	Aphididae	Chaitophorus	Chaitophorus populialbae	100	2017	Grimstad
A11_Blad16	AACTTTATATTTTTTATTTGGTATTTGATCAGGTATAATTGGATCTTCTCTTAGAATTTTAATTCGTTTAGAATTAAGACAAATTAATTCAATTATTAATAATAATCAATTGTATAATGTAATTGTAACAATTCATGCTTTCATTATAATTTTTTTTATAACAATACCAATTGTTATTGGTGGTTTTGGAAATTGATTAATTCCTATAATAATAGGATGTCCAGATATATCATTTCCACGTTTAAATAATATTAGATTTTGATTATTACCACCATCATTAATAATAATAATTTGTAGTTTTTTAATTAATAATGGAACAGGAACAGGATGAACTATTTACCCACCTTTATCAAATAATATTGCACATAATAATATTTCAGTTGATTTAACTATTTTTTC…	Eukaryota	Metazoa	Arthropoda	Insecta	Hemiptera	Aphididae	Cryptomyzus	Cryptomyzus galeopsidis	100	2017	Grimstad
A2_Blad17	AACTTTATATTTTTTATTTGGTATTTGATCAGGTATAATTGGATCTTCTCTTAGAATTTTAATTCGTTTAGAATTAAGACAAATTAATTCAATTATTAATAATAATCAATTGTATAATGTAATTGTAACAATTCATGCTTTCATTATAATTTTTTTTATAACAATACCAATTGTTATTGGTGGTTTTGGAAATTGATTAATTCCTATAATAATAGGATGTCCAGATATATCATTTCCACGTTTAAATAATATTAGATTTTGATTATTACCACCATCATTAATAATAATAATTTGTAGTTTTTTAATTAATAATGGAACAGGAACAGGATGAACTATTTACCCACCTTTATCAAATAATATTGCACATAATAATATTTCAGTTGATTTAACTATTTTTTC…	Eukaryota	Metazoa	Arthropoda	Insecta	Hemiptera	Aphididae	Cryptomyzus	Cryptomyzus galeopsidis	100	2017	Grimstad
A3_Blad17	AACTTTATATTTTTTATTTGGTATTTGATCAGGTATAATTGGTTCATCCCTTAGAATCTTAATTCGATTAGAACTAAGTCAAATTAATTCAATTATTAATAATAATCAATTATATAATGTAATTGTTACAATTCACGCTTTTATTATAATTTTTTTTATAACTATACCAATTGTTATTGGTGGTTTTGGGAATTGACTAATTCCTATAATAATAGGATGCCCTGATATATCATTTCCACGATTAAATAATATTAGATTTTGACTATTACCCCCTTCATTAATAATAATAATTTGTAGTTTTATAATTAATAACGGAACAGGAACAGGATGAACAATTTATCCTCCTTTATCTAATAATATTGCTCATAATAATATTTCAGTTGATTTAACAATTTTTTC…	Eukaryota	Metazoa	Arthropoda	Insecta	Hemiptera	Aphididae	Cryptomyzus	Cryptomyzus galeopsidis	100	2017	Grimstad
A4_Blad17	AACTTTATATTTTTTATTTGGTATTTGATCAGGTATAATTGGTTCATCCCTTAGAATCTTAATTCGATTAGAACTAAGTCAAATTAATTCAATTATTAATAATAATCAATTATATAATGTAATTGTTACAATTCACGCTTTTATTATAATTTTTTTTATAACTATACCAATTGTTATTGGTGGTTTTGGGAATTGACTAATTCCTATAATAATAGGATGCCCTGATATATCATTTCCACGATTAAATAATATTAGATTTTGACTATTACCCCCTTCATTAATAATAATAATTTGTAGTTTTATAATTAATAACGGAACAGGAACAGGATGAACAATTTATCCTCCTTTATCTAATAATATTGCTCATAATAATATTTCAGTTGATTTAACAATTTTTTC…	Eukaryota	Metazoa	Arthropoda	Insecta	Hemiptera	Aphididae	Cryptomyzus	Cryptomyzus galeopsidis	100	2017	Grimstad
A5_Blad17	AACTTTATATTTTTTATTTGGTATTTGATCAGGTATAATTGGTTCATCCCTTAGAATCTTAATTCGATTAGAACTAAGTCAAATTAATTCAATTATTAATAATAATCAATTATATAATGTAATTGTTACAATTCACGCTTTTATTATAATTTTTTTTATAACTATACCAATTGTTATTGGTGGTTTTGGGAATTGACTAATTCCTATAATAATAGGATGCCCTGATATATCATTTCCACGATTAAATAATATTAGATTTTGACTATTACCCCCTTCATTAATAATAATAATTTGTAGTTTTATAATTAATAACGGAACAGGAACAGGATGAACAATTTATCCTCCTTTATCTAATAATATTGCTCATAATAATATTTCAGTTGATTTAACAATTTTTTC…	Eukaryota	Metazoa	Arthropoda	Insecta	Hemiptera	Aphididae	Cryptomyzus	Cryptomyzus galeopsidis	100	2017	Grimstad
B9_Blad16	AACTTTATATTTTTTATTTGGTATTTGATCAGGTATAATTGGTTCATCCCTTAGAATCTTAATTCGATTAGAACTAAGTCAAATTAATTCAATTATTAATAATAATCAATTATATAATGTAATTGTTACAATTCACGCTTTTATTATAATTTTTTTTATAACTATACCAATTGTTATTGGTGGTTTTGGGAATTGACTAATTCCTATAATAATAGGATGCCCTGATATATCATTTCCACGATTAAATAATATTAGATTTTGACTATTACCCCCTTCATTAATAATAATAATTTGTAGTTTTATAATTAATAACGGAACAGGAACAGGATGAACAATTTATCCTCCTTTATCTAATAATATTGCTCATAATAATATTTCAGTTGATTTAACAATTTTTTC…	Eukaryota	Metazoa	Arthropoda	Insecta	Hemiptera	Aphididae	Cryptomyzus	Cryptomyzus galeopsidis	100	2017	Grimstad
G3_Blad17	AACTTTATATTTTTTATTTGGTATTTGATCAGGTATAATTGGTTCATCCCTTAGAATCTTAATTCGATTAGAACTAAGTCAAATTAATTCAATTATTAATAATAATCAATTATATAATGTAATTGTTACAATTCACGCTTTTATTATAATTTTTTTTATAACTATACCAATTGTTATTGGTGGTTTTGGGAATTGACTAATTCCTATAATAATAGGATGCCCTGATATATCATTTCCACGATTAAATAATATTAGATTTTGACTATTACCCCCTTCATTAATAATAATAATTTGTAGTTTTATAATTAATAACGGAACAGGAACAGGATGAACAATTTATCCTCCTTTATCTAATAATATTGCTCATAATAATATTTCAGTTGATTTAACAATTTTTTC…	Eukaryota	Metazoa	Arthropoda	Insecta	Hemiptera	Aphididae	Cryptomyzus	Cryptomyzus galeopsidis	100	2017	Grimstad
H7_Blad17	AACTTTATATTTTTTATTTGGTATTTGATCAGGTATAATTGGTTCATCCCTTAGAATCTTAATTCGATTAGAACTAAGTCAAATTAATTCAATTATTAATAATAATCAATTATATAATGTAATTGTTACAATTCACGCTTTTATTATAATTTTTTTTATAACTATACCAATTGTTATTGGTGGTTTTGGGAATTGACTAATTCCTATAATAATAGGATGCCCTGATATATCATTTCCACGATTAAATAATATTAGATTTTGACTATTACCCCCTTCATTAATAATAATAATTTGTAGTTTTATAATTAATAACGGAACAGGAACAGGATGAACAATTTATCCTCCTTTATCTAATAATATTGCTCATAATAATATTTCAGTTGATTTAACAATTTTTTC…	Eukaryota	Metazoa	Arthropoda	Insecta	Hemiptera	Aphididae	Cryptomyzus	Cryptomyzus galeopsidis	100	2017	Grimstad
D6_Blad18	AACTTTATATTTTTTATTTGGTATTTGATCAGGTATAATTGGTTCATCCCTTAGAATCTTAATTCGATTAGAACTAAGTCAAATTAATTCAATTATTAATAATAATCAATTATATAATGTAATTGTTACAATTCACGCTTTTATTATAATTTTTTTTATAACTATACCAATTGTTATTGGTGGTTTTGGGAATTGACTAATTCCTATAATAATAGGATGCCCTGATATATCATTTCCACGATTAAATAATATTAGATTTTGACTATTACCCCCTTCATTAATAATAATAATTTGTAGTTTTATAATTAATAACGGAACAGGAACAGGATGAACAATTTATCCTCCTTTATCTAATAATATTGCTCATAATAATATTTCAGTTGATTTAACAATTTTTTC…	Eukaryota	Metazoa	Arthropoda	Insecta	Hemiptera	Aphididae	Cryptomyzus	Cryptomyzus ribis	100	2017	Grimstad
H2_Blad18	AACTTTATATTTTTTATTTGGTATTTGATCAGGTATAATTGGTTCATCCCTTAGAATCTTAATTCGATTAGAACTAAGTCAAATTAATTCAATTATTAATAATAATCAATTATATAATGTAATTGTTACAATTCACGCTTTTATTATAATTTTTTTTATAACTATACCAATTGTTATTGGTGGTTTTGGGAATTGACTAATTCCTATAATAATAGGATGCCCTGATATATCATTTCCACGATTAAATAATATTAGATTTTGACTATTACCCCCTTCATTAATAATAATAATTTGTAGTTTTATAATTAATAACGGAACAGGAACAGGATGAACAATTTATCCTCCTTTATCTAATAATATTGCTCATAATAATATTTCAGTTGATTTAACAATTTTTTC…	Eukaryota	Metazoa	Arthropoda	Insecta	Hemiptera	Aphididae	Dysaphis	Dysaphis plantaginea	100	2017	Grimstad
B4_Blad_14	AACTTTATATTTTTTATTTGGTATTTGATCAGGTATAATTGGTTCATCCCTTAGAATCTTAATTCGATTAGAACTAAGTCAAATTAATTCAATTATTAATAATAATCAATTATATAATGTAATTGTTACAATTCACGCTTTTATTATAATTTTTTTTATAACTATACCAATTGTTATTGGTGGTTTTGGGAATTGACTAATTCCTATAATAATAGGATGCCCTGATATATCATTTCCACGATTAAATAATATTAGATTTTGACTATTACCCCCTTCATTAATAATAATAATTTGTAGTTTTATAATTAATAACGGAACAGGAACAGGATGAACAATTTATCCTCCTTTATCTAATAATATTGCTCATAATAATATTTCAGTTGATTTAACAATTTTTTC…	Eukaryota	Metazoa	Arthropoda	Insecta	Hemiptera	Aphididae	Euceraphis	Euceraphis betulae	100	2017	Grimstad
B5_Blad_14	AACTTTATATTTTTTATTTGGTATTTGATCAGGTATAATTGGTTCATCCCTTAGAATCTTAATTCGATTAGAACTAAGTCAAATTAATTCAATTATTAATAATAATCAATTATATAATGTAATTGTTACAATTCACGCTTTTATTATAATTTTTTTTATAACTATACCAATTGTTATTGGTGGTTTTGGGAATTGACTAATTCCTATAATAATAGGATGCCCTGATATATCATTTCCACGATTAAATAATATTAGATTTTGACTATTACCCCCTTCATTAATAATAATAATTTGTAGTTTTATAATTAATAACGGAACAGGAACAGGATGAACAATTTATCCTCCTTTATCTAATAATATTGCTCATAATAATATTTCAGTTGATTTAACAATTTTTTC…	Eukaryota	Metazoa	Arthropoda	Insecta	Hemiptera	Aphididae	Euceraphis	Euceraphis betulae	100	2017	Grimstad
B3_Blad16	AACTTTATATTTTTTATTTGGTATTTGATCAGGTATAATTGGTTCATCCCTTAGAATCTTAATTCGATTAGAACTAAGTCAAATTAATTCAATTATTAATAATAATCAATTATATAATGTAATTGTTACAATTCACGCTTTTATTATAATTTTTTTTATAACTATACCAATTGTTATTGGTGGTTTTGGGAATTGACTAATTCCTATAATAATAGGATGCCCTGATATATCATTTCCACGATTAAATAATATTAGATTTTGACTATTACCCCCTTCATTAATAATAATAATTTGTAGTTTTATAATTAATAACGGAACAGGAACAGGATGAACAATTTATCCTCCTTTATCTAATAATATTGCTCATAATAATATTTCAGTTGATTTAACAATTTTTTC…	Eukaryota	Metazoa	Arthropoda	Insecta	Hemiptera	Aphididae	Hayhurstia	Hayhurstia atriplicis	100	2017	Grimstad
B9_Blad17	AATTGGTTCATCCCTTAGAATCTTAATTCGATTAGAACTAAGTCAAATTAATTCAATTATTAATAATAATCAATTATATAATGTAATTGTTACAATTCACGCTTTTATTATAATTTTTTTTATAACTATACCAATTGTTATTGGTGGTTTTGGGAATTGACTAATTCCTATAATAATAGGATGCCCTGATATATCATTTCCACGATTAAATAATATTAGATTTTGACTATTACCCCCTTCATTAATAATAATAATTTGTAGTTTTATAATTAATAACGGAACAGGAACAGGATGAACAATTTATCCTCCTTTATCTAATAATATTGCTCATAATAATATTTCAGTTGATTTAACAATTTTTTCTCTACATTTAGCAGGAATCTCATCAATTTTAGGGGC…	Eukaryota	Metazoa	Arthropoda	Insecta	Hemiptera	Aphididae	Hayhurstia	Hayhurstia atriplicis	100	2017	Grimstad
F3_Blad17	AACTTTATATTTTTTATTTGGTATTTGATCAGGTATAATTGGTTCATCCCTTAGAATCTTAATTCGATTAGAACTAAGTCAAATTAATTCAATTATTAATAATAATCAATTATATAATGTAATTGTTACAATTCACGCTTTTATTATAATTTTTTTTATAACTATACCAATTGTTATTGGTGGTTTTGGGAATTGACTAATTCCTATAATAATAGGATGCCCTGATATATCATTTCCACGATTAAATAATATTAGATTTTGACTATTACCCCCTTCATTAATAATAATAATTTGTAGTTTTATAATTAATAACGGAACAGGAACAGGATGAACAATTTATCCTCCTTTATCTAATAATATTGCTCATAATAATATTTCAGTTGATTTAACAATTTTTTC…	Eukaryota	Metazoa	Arthropoda	Insecta	Hemiptera	Aphididae	Hayhurstia	Hayhurstia atriplicis	100	2017	Grimstad
A12_Blad_14	AACTTTATATTTTTTATTTGGTATTTGATCAGGTATAATTGGTTCATCCCTTAGAATCTTAATTCGATTAGAACTAAGTCAAATTAATTCAATTATTAATAATAATCAATTATATAATGTAATTGTTACAATTCACGCTTTTATTATAATTTTTTTTATAACTATACCAATTGTTATTGGTGGTTTTGGGAATTGACTAATTCCTATAATAATAGGATGCCCTGATATATCATTTCCACGATTAAATAATATTAGATTTTGACTATTACCCCCTTCATTAATAATAATAATTTGTAGTTTTATAATTAATAACGGAACAGGAACAGGATGAACAATTTATCCTCCTTTATCTAATAATATTGCTCATAATAATATTTCAGTTGATTTAACAATTTTTTC…	Eukaryota	Metazoa	Arthropoda	Insecta	Hemiptera	Aphididae	Hyperomyzus	Hyperomyzus lactucae	100	2017	Grimstad
B10_Blad17	AACTTTATATTTTTTATTTGGTATTTGATCAGGTATAATTGGTTCATCCCTTAGAATCTTAATTCGATTAGAACTAAGTCAAATTAATTCAATTATTAATAATAATCAATTATATAATGTAATTGTTACAATTCACGCTTTTATTATAATTTTTTTTATAACTATACCAATTGTTATTGGTGGTTTTGGGAATTGACTAATTCCTATAATAATAGGATGCCCTGATATATCATTTCCACGATTAAATAATATTAGATTTTGACTATTACCCCCTTCATTAATAATAATAATTTGTAGTTTTATAATTAATAACGGAACAGGAACAGGATGAACAATTTATCCTCCTTTATCTAATAATATTGCTCATAATAATATTTCAGTTGATTTAACAATTTTTTC…	Eukaryota	Metazoa	Arthropoda	Insecta	Hemiptera	Aphididae	Hyperomyzus	Hyperomyzus lactucae	100	2017	Grimstad
C5_Blad17	AACTTTATACTTTTTATTCGGAATCTGATCAGGAATAATTGGATCATCATTAAGAATCTTAATTCGATTAGAGCTTAGACAAATTAATTCCATTATTAATAATAATCAATTATACAATGTTATTGTCACAATTCATGCTTTTATTATAATTTTTTTTATAACAATACCTATTGTTATTGGAGGATTTGGAAATTGATTAATCCCTATAATAATAGGATGTCCTGATATATCATTTCCACGTTTAAATAATATTAGATTCTGGATACTTCCCCCTTCTCTAATAATAATAATTGCAAGATTCATAATTAATAATGGAACAGGAACAGGGTGAACAATTTATCCCCCTCTATCAAATAATATTGCACATAATAACATTTCAGTTGATTTAACTATTTTCTC…	Eukaryota	Metazoa	Arthropoda	Insecta	Hemiptera	Aphididae	Hyperomyzus	Hyperomyzus lactucae	100	2017	Grimstad
D1_Blad_15	TTTAATTCGATTAGAATTAAGTCAAATTAATTCAATTATTAATAACAATCAATTATATAATGTAATTGTTACAATTCATGCTTTCATTATAATTTTTTTTATAACAATACCAATTGTTATTGGAGGATTTGGAAATTGATTAATTCCTATAATAATAGGATGTCCTGATATATCATTTCCTCGATTAAATAATATTAGATTTTGATTACTCCCACCATCATTAATAATAATAATTTGTAGTTTTTTAATTAACAATGGAACAGGAACAGGATGAACTATTTACCCACCCTTATCAAATAATATTGCCCATAATAATATTTCAGTTGATTTAACTATTTTTTCTTTACATTTAGCAGGAATTTCATCAATTTTAGGAGCAATTAATTTTATTTGTACAAT…	Eukaryota	Metazoa	Arthropoda	Insecta	Hemiptera	Aphididae	Hyperomyzus	Hyperomyzus lactucae	100	2017	Grimstad
E2_Blad17	AACTTTATATTTTTTATTCGGAATTTGATCAGGTATAATTGGATCATCTCTTAGAATTTTAATTCGATTAGAATTAAGTCAAATTAATTCAATTATTAATAACAATCAATTATATAATGTAATTGTTACAATTCATGCTTTCATTATAATTTTTTTTATAACAATACCAATTGTTATTGGAGGATTTGGAAATTGATTAATTCCTATAATAATAGGATGTCCTGATATATCATTTCCTCGATTAAATAATATTAGATTTTGATTACTCCCACCATCATTAATAATAATAATTTGTAGTTTTTTAATTAACAATGGAACAGGAACAGGATGAACTATTTACCCACCCTTATCAAATAATATTGCCCATAATAATATTTCAGTTGATTTAACTATTTTTTC…	Eukaryota	Metazoa	Arthropoda	Insecta	Hemiptera	Aphididae	Hyperomyzus	Hyperomyzus lactucae	100	2017	Grimstad
F4_Blad16	AACTTTATATTTTTTATTCGGAATTTGATCAGGTATAATTGGATCATCTCTTAGAATTTTAATTCGATTAGAATTAAGTCAAATTAATTCAATTATTAATAACAATCAATTATATAATGTAATTGTTACAATTCATGCTTTCATTATAATTTTTTTTATAACAATACCAATTGTTATTGGAGGATTTGGAAATTGATTAATTCCTATAATAATAGGATGTCCTGATATATCATTTCCTCGATTAAATAATATTAGATTTTGATTACTCCCACCATCATTAATAATAATAATTTGTAGTTTTTTAATTAACAATGGAACAGGAACAGGATGAACTATTTACCCACCCTTATCAAATAATATTGCCCATAATAATATTTCAGTTGATTTAACTATTTTTTC…	Eukaryota	Metazoa	Arthropoda	Insecta	Hemiptera	Aphididae	Hyperomyzus	Hyperomyzus lactucae	100	2017	Grimstad
A2_Blad18	AACTTTATATTTTTTATTCGGAATTTGATCAGGTATAATTGGATCATCTCTTAGAATTTTAATTCGATTAGAATTAAGTCAAATTAATTCAATTATTAATAACAATCAATTATATAATGTAATTGTTACAATTCATGCTTTCATTATAATTTTTTTTATAACAATACCAATTGTTATTGGAGGATTTGGAAATTGATTAATTCCTATAATAATAGGATGTCCTGATATATCATTTCCTCGATTAAATAATATTAGATTTTGATTACTCCCACCATCATTAATAATAATAATTTGTAGTTTTTTAATTAACAATGGAACAGGAACAGGATGAACTATTTACCCACCCTTATCAAATAATATTGCCCATAATAATATTTCAGTTGATTTAACTATTTTTTC…	Eukaryota	Metazoa	Arthropoda	Insecta	Hemiptera	Aphididae	Hyperomyzus	Hyperomyzus pallidus	100	2017	Grimstad
F12_Blad17	AACTTTATATTTTTTATTCGGAATTTGATCAGGTATAATTGGATCATCTCTTAGAATTTTAATTCGATTAGAATTAAGTCAAATTAATTCAATTATTAATAACAATCAATTATATAATGTAATTGTTACAATTCATGCTTTCATTATAATTTTTTTTATAACAATACCAATTGTTATTGGAGGATTTGGAAATTGATTAATTCCTATAATAATAGGATGTCCTGATATATCATTTCCTCGATTAAATAATATTAGATTTTGATTACTCCCACCATCATTAATAATAATAATTTGTAGTTTTTTAATTAACAATGGAACAGGAACAGGATGAACTATTTACCCACCCTTATCAAATAATATTGCCCATAATAATATTTCAGTTGATTTAACTATTTTTTC…	Eukaryota	Metazoa	Arthropoda	Insecta	Hemiptera	Aphididae	Hyperomyzus	Hyperomyzus pallidus	100	2017	Grimstad
H11_Blad_15	AACTTTATATTTTTTATTCGGAATTTGATCAGGTATAATTGGATCATCTCTTAGAATTTTAATTCGATTAGAATTAAGTCAAATTAATTCAATTATTAATAACAATCAATTATATAATGTAATTGTTACAATTCATGCTTTCATTATAATTTTTTTTATAACAATACCAATTGTTATTGGAGGATTTGGAAATTGATTAATTCCTATAATAATAGGATGTCCTGATATATCATTTCCTCGATTAAATAATATTAGATTTTGATTACTCCCACCATCATTAATAATAATAATTTGTAGTTTTTTAATTAACAATGGAACAGGAACAGGATGAACTATTTACCCACCCTTATCAAATAATATTGCCCATAATAATATTTCAGTTGATTTAACTATTTTTTC…	Eukaryota	Metazoa	Arthropoda	Insecta	Hemiptera	Aphididae	Macrosiphoniella	Macrosiphoniella artemisiae	100	2017	Grimstad
D7_Blad_15	AACTTTATATTTTTTATTCGGAATTTGATCAGGTATAATTGGATCATCTCTTAGAATTTTAATTCGATTAGAATTAAGTCAAATTAATTCAATTATTAATAACAATCAATTATATAATGTAATTGTTACAATTCATGCTTTCATTATAATTTTTTTTATAACAATACCAATTGTTATTGGAGGATTTGGAAATTGATTAATTCCTATAATAATAGGATGTCCTGATATATCATTTCCTCGATTAAATAATATTAGATTTTGATTACTCCCACCATCATTAATAATAATAATTTGTAGTTTTTTAATTAACAATGGAACAGGAACAGGATGAACTATTTACCCACCCTTATCAAATAATATTGCCCATAATAATATTTCAGTTGATTTAACTATTTTTTC…	Eukaryota	Metazoa	Arthropoda	Insecta	Hemiptera	Aphididae	Macrosiphoniella	Macrosiphoniella oblonga	100	2017	Grimstad
E5_Blad18	AACTTTATATTTTTTATTCGGAATTTGATCAGGTATAATTGGATCATCTCTTAGAATTTTAATTCGATTAGAATTAAGTCAAATTAATTCAATTATTAATAACAATCAATTATATAATGTAATTGTTACAATTCATGCTTTCATTATAATTTTTTTTATAACAATACCAATTGTTATTGGAGGATTTGGAAATTGATTAATTCCTATAATAATAGGATGTCCTGATATATCATTTCCTCGATTAAATAATATTAGATTTTGATTACTCCCACCATCATTAATAATAATAATTTGTAGTTTTTTAATTAACAATGGAACAGGAACAGGATGAACTATTTACCCACCCTTATCAAATAATATTGCCCATAATAATATTTCAGTTGATTTAACTATTTTTTC…	Eukaryota	Metazoa	Arthropoda	Insecta	Hemiptera	Aphididae	Macrosiphoniella	Macrosiphoniella subterranea	100	2017	Grimstad
A10_Blad17	AACTTTATATTTTTTATTCGGAATTTGATCAGGTATAATTGGATCATCTCTTAGAATTTTAATTCGATTAGAATTAAGTCAAATTAATTCAATTATTAATAACAATCAATTATATAATGTAATTGTTACAATTCATGCTTTCATTATAATTTTTTTTATAACAATACCAATTGTTATTGGAGGATTTGGAAATTGATTAATTCCTATAATAATAGGATGTCCTGATATATCATTTCCTCGATTAAATAATATTAGATTTTGATTACTCCCACCATCATTAATAATAATAATTTGTAGTTTTTTAATTAACAATGGAACAGGAACAGGATGAACTATTTACCCACCCTTATCAAATAATATTGCCCATAATAATATTTCAGTTGATTTAACTATTTTTTC…	Eukaryota	Metazoa	Arthropoda	Insecta	Hemiptera	Aphididae	Macrosiphum	Macrosiphum euphorbiae	100	2017	Grimstad
A7_Blad17	AACTTTATATTTTTTATTCGGAATTTGATCAGGTATAATTGGATCATCTCTTAGAATTTTAATTCGATTAGAATTAAGTCAAATTAATTCAATTATTAATAACAATCAATTATATAATGTAATTGTTACAATTCATGCTTTCATTATAATTTTTTTTATAACAATACCAATTGTTATTGGAGGATTTGGAAATTGATTAATTCCTATAATAATAGGATGTCCTGATATATCATTTCCTCGATTAAATAATATTAGATTTTGATTACTCCCACCATCATTAATAATAATAATTTGTAGTTTTTTAATTAACAATGGAACAGGAACAGGATGAACTATTTACCCACCCTTATCAAATAATATTGCCCATAATAATATTTCAGTTGATTTAACTATTTTTTC…	Eukaryota	Metazoa	Arthropoda	Insecta	Hemiptera	Aphididae	Macrosiphum	Macrosiphum euphorbiae	100	2017	Grimstad
A8_Blad17	AACTTTATATTTTTTATTCGGAATTTGATCAGGTATAATTGGATCATCTCTTAGAATTTTAATTCGATTAGAATTAAGTCAAATTAATTCAATTATTAATAACAATCAATTATATAATGTAATTGTTACAATTCATGCTTTCATTATAATTTTTTTTATAACAATACCAATTGTTATTGGAGGATTTGGAAATTGATTAATTCCTATAATAATAGGATGTCCTGATATATCATTTCCTCGATTAAATAATATTAGATTTTGATTACTCCCACCATCATTAATAATAATAATTTGTAGTTTTTTAATTAACAATGGAACAGGAACAGGATGAACTATTTACCCACCCTTATCAAATAATATTGCCCATAATAATATTTCAGTTGATTTAACTATTTTTTC…	Eukaryota	Metazoa	Arthropoda	Insecta	Hemiptera	Aphididae	Macrosiphum	Macrosiphum euphorbiae	100	2017	Grimstad
A9_Blad16	AACTTTATATTTTTTATTCGGAATTTGATCAGGTATAATTGGATCATCTCTTAGAATTTTAATTCGATTAGAATTAAGTCAAATTAATTCAATTATTAATAACAATCAATTATATAATGTAATTGTTACAATTCATGCTTTCATTATAATTTTTTTTATAACAATACCAATTGTTATTGGAGGATTTGGAAATTGATTAATTCCTATAATAATAGGATGTCCTGATATATCATTTCCTCGATTAAATAATATTAGATTTTGATTACTCCCACCATCATTAATAATAATAATTTGTAGTTTTTTAATTAACAATGGAACAGGAACAGGATGAACTATTTACCCACCCTTATCAAATAATATTGCCCATAATAATATTTCAGTTGATTTAACTATTTTTTC…	Eukaryota	Metazoa	Arthropoda	Insecta	Hemiptera	Aphididae	Macrosiphum	Macrosiphum euphorbiae	100	2017	Grimstad
A9_Blad17	AACTTTATATTTTTTATTCGGAATTTGATCAGGTATAATTGGATCATCTCTTAGAATTTTAATTCGATTAGAATTAAGTCAAATTAATTCAATTATTAATAACAATCAATTATATAATGTAATTGTTACAATTCATGCTTTCATTATAATTTTTTTTATAACAATACCAATTGTTATTGGAGGATTTGGAAATTGATTAATTCCTATAATAATAGGATGTCCTGATATATCATTTCCTCGATTAAATAATATTAGATTTTGATTACTCCCACCATCATTAATAATAATAATTTGTAGTTTTTTAATTAACAATGGAACAGGAACAGGATGAACTATTTACCCACCCTTATCAAATAATATTGCCCATAATAATATTTCAGTTGATTTAACTATTTTTTC…	Eukaryota	Metazoa	Arthropoda	Insecta	Hemiptera	Aphididae	Macrosiphum	Macrosiphum euphorbiae	100	2017	Grimstad
C5_Blad_14	AACTTTATATTTTTTATTCGGAATTTGATCAGGTATAATTGGATCATCTCTTAGAATTTTAATTCGATTAGAATTAAGTCAAATTAATTCAATTATTAATAACAATCAATTATATAATGTAATTGTTACAATTCATGCTTTCATTATAATTTTTTTTATAACAATACCAATTGTTATTGGAGGATTTGGAAATTGATTAATTCCTATAATAATAGGATGTCCTGATATATCATTTCCTCGATTAAATAATATTAGATTTTGATTACTCCCACCATCATTAATAATAATAATTTGTAGTTTTTTAATTAACAATGGAACAGGAACAGGATGAACTATTTACCCACCCTTATCAAATAATATTGCCCATAATAATATTTCAGTTGATTTAACTATTTTTTC…	Eukaryota	Metazoa	Arthropoda	Insecta	Hemiptera	Aphididae	Macrosiphum	Macrosiphum euphorbiae	100	2017	Grimstad
D7_Blad17	AACTTTATACTTTTTATTTGGTATATGATCAGGTATAATTGGGTCCTCTTTAAGAATTTTAATTCGTTTAGAATTAAGTCAAATCAATTCAATTATTAATAATAATCAATTATATAATGTAATTGTTACAATTCATGCTTTCATTATAATTTTTTTTATAACTATACCTATTGTAATTGGAGGATTTGGAAATTGATTAATCCCTATAATAATAGGATGTCCTGATATATCTTTTCCTCGATTAAATAATATTAGATTTTGATTGTTACCGCCATCATTAATAATAATAATTTGTAGATTTCTAATTAATAATGGAACAGGTACAGGATGAACAATTTATCCCCCTTTATCTAATAATATTGCACATAATAATATCTCAGTCGATTTAACTATTTTCTC…	Eukaryota	Metazoa	Arthropoda	Insecta	Hemiptera	Aphididae	Macrosiphum	Macrosiphum euphorbiae	100	2017	Grimstad
E7_Blad17	AACTTTATACTTTTTATTTGGTATATGATCAGGTATAATTGGGTCCTCTTTAAGAATTTTAATTCGTTTAGAATTAAGTCAAATCAATTCAATTATTAATAATAATCAATTATATAATGTAATTGTTACAATTCATGCTTTCATTATAATTTTTTTTATAACTATACCTATTGTAATTGGAGGATTTGGAAATTGATTAATCCCTATAATAATAGGATGTCCTGATATATCTTTTCCTCGATTAAATAATATTAGATTTTGATTGTTACCGCCATCATTAATAATAATAATTTGTAGATTTCTAATTAATAATGGAACAGGTACAGGATGAACAATTTATCCCCCTTTATCTAATAATATTGCACATAATAATATCTCAGTCGATTTAACTATTTTCTC…	Eukaryota	Metazoa	Arthropoda	Insecta	Hemiptera	Aphididae	Macrosiphum	Macrosiphum euphorbiae	100	2017	Grimstad
E8_Blad17	AACTTTATACTTTTTATTTGGTATATGATCAGGTATAATTGGGTCCTCTTTAAGAATTTTAATTCGTTTAGAATTAAGTCAAATCAATTCAATTATTAATAATAATCAATTATATAATGTAATTGTTACAATTCATGCTTTCATTATAATTTTTTTTATAACTATACCTATTGTAATTGGAGGATTTGGAAATTGATTAATCCCTATAATAATAGGATGTCCTGATATATCTTTTCCTCGATTAAATAATATTAGATTTTGATTGTTACCGCCATCATTAATAATAATAATTTGTAGATTTCTAATTAATAATGGAACAGGTACAGGATGAACAATTTATCCCCCTTTATCTAATAATATTGCACATAATAATATCTCAGTCGATTTAACTATTTTCTC…	Eukaryota	Metazoa	Arthropoda	Insecta	Hemiptera	Aphididae	Macrosiphum	Macrosiphum euphorbiae	100	2017	Grimstad
F11_Blad16	AACTTTATACTTTTTATTTGGTATATGATCAGGTATAATTGGGTCCTCTTTAAGAATTTTAATTCGTTTAGAATTAAGTCAAATCAATTCAATTATTAATAATAATCAATTATATAATGTAATTGTTACAATTCATGCTTTCATTATAATTTTTTTTATAACTATACCTATTGTAATTGGAGGATTTGGAAATTGATTAATCCCTATAATAATAGGATGTCCTGATATATCTTTTCCTCGATTAAATAATATTAGATTTTGATTGTTACCGCCATCATTAATAATAATAATTTGTAGATTTCTAATTAATAATGGAACAGGTACAGGATGAACAATTTATCCCCCTTTATCTAATAATATTGCACATAATAATATCTCAGTCGATTTAACTATTTTCTC…	Eukaryota	Metazoa	Arthropoda	Insecta	Hemiptera	Aphididae	Macrosiphum	Macrosiphum euphorbiae	100	2017	Grimstad
F1_Blad17	AACTTTATACTTTTTATTTGGTATATGATCAGGTATAATTGGATCCTCTTTAAGAATTTTAATTCGTTTAGAATTAAGTCAAATCAATTCAATTATTAATAATAATCAATTATATAATGTAATTGTTACAATTCATGCTTTCATTATAATTTTTTTTATAACTATACCTATTGTAATTGGAGGATTTGGAAATTGATTAATCCCTATAATAATAGGGTGTCCTGATATATCTTTTCCTCGATTAAATAATATTAGATTTTGATTGTTACCGCCATCATTAATAATAATAATTTGTAGATTTCTAATTAATAATGGAACAGGTACAGGATGAACAATTTATCCCCCTTTATCTAATAATATTGCACATAATAATATCTCAGTCGATTTAACTATTTTCTC…	Eukaryota	Metazoa	Arthropoda	Insecta	Hemiptera	Aphididae	Macrosiphum	Macrosiphum euphorbiae	100	2017	Grimstad
G12_Blad16	AACTTTATACTTTTTATTTGGTATATGATCAGGTATAATTGGGTCCTCTTTAAGAATTTTAATTCGTTTAGAATTAAGTCAAATCAATTCAATTATTAATAATAATCAATTATATAATGTAATTGTTACAATTCATGCTTTCATTATAATTTTTTTTATAACTATACCTATTGTAATTGGAGGATTTGGAAATTGATTAATCCCTATAATAATAGGATGTCCTGATATATCTTTTCCTCGATTAAATAATATTAGATTTTGATTGTTACCGCCATCATTAATAATAATAATTTGTAGATTTCTAATTAATAATGGAACAGGTACAGGATGAACAATTTATCCCCCTTTATCTAATAATATTGCACATAATAATATCTCAGTCGATTTAACTATTTTCTC…	Eukaryota	Metazoa	Arthropoda	Insecta	Hemiptera	Aphididae	Macrosiphum	Macrosiphum euphorbiae	100	2017	Grimstad
G7_Blad_21	AACTTTATACTTTTTATTTGGTATATGATCAGGTATAATTGGGTCCTCTTTAAGAATTTTAATTCGTTTAGAATTAAGTCAAATCAATTCAATTATTAATAATAATCAATTATATAATGTAATTGTTACAATTCATGCTTTCATTATAATTTTTTTTATAACTATACCTATTGTAATTGGAGGATTTGGAAATTGATTAATCCCTATAATAATAGGATGTCCTGATATATCTTTTCCTCGATTAAATAATATTAGATTTTGATTGTTACCGCCATCATTAATAATAATAATTTGTAGATTTCTAATTAATAATGGAACAGGTACAGGATGAACAATTTATCCCCCTTTATCTAATAATATTGCACATAATAATATCTCAGTCGATTTAACTATTTTCTC…	Eukaryota	Metazoa	Arthropoda	Insecta	Hemiptera	Aphididae	Macrosiphum	Macrosiphum euphorbiae	100	2017	Grimstad
H10_Blad17	AACTTTATACTTTTTATTTGGTATATGATCAGGTATAATTGGGTCCTCTTTAAGAATTTTAATTCGTTTAGAATTAAGTCAAATCAATTCAATTATTAATAATAATCAATTATATAATGTAATTGTTACAATTCATGCTTTCATTATAATTTTTTTTATAACTATACCTATTGTAATTGGAGGATTTGGAAATTGATTAATCCCTATAATAATAGGATGTCCTGATATATCTTTTCCTCGATTAAATAATATTAGATTTTGATTGTTACCGCCATCATTAATAATAATAATTTGTAGATTTCTAATTAATAATGGAACAGGTACAGGATGAACAATTTATCCCCCTTTATCTAATAATATTGCACATAATAATATCTCAGTCGATTTAACTATTTTCTC…	Eukaryota	Metazoa	Arthropoda	Insecta	Hemiptera	Aphididae	Macrosiphum	Macrosiphum euphorbiae	100	2017	Grimstad
H1_Blad16	AACTTTATACTTTTTATTTGGTATATGATCAGGTATAATTGGGTCCTCTTTAAGAATTTTAATTCGTTTAGAATTAAGTCAAATCAATTCAATTATTAATAATAATCAATTATATAATGTAATTGTTACAATTCATGCTTTCATTATAATTTTTTTTATAACTATACCTATTGTAATTGGAGGATTTGGAAATTGATTAATCCCTATAATAATAGGATGTCCTGATATATCTTTTCCTCGATTAAATAATATTAGATTTTGATTGTTACCGCCATCATTAATAATAATAATTTGTAGATTTCTAATTAATAATGGAACAGGTACAGGATGAACAATTTATCCCCCTTTATCTAATAATATTGCACATAATAATATCTCAGTCGATTTAACTATTTTCTC…	Eukaryota	Metazoa	Arthropoda	Insecta	Hemiptera	Aphididae	Macrosiphum	Macrosiphum euphorbiae	100	2017	Grimstad
H2_Blad17	AACTTTATACTTTTTATTTGGTATATGATCAGGTATAATTGGGTCCTCTTTAAGAATTTTAATTCGTTTAGAATTAAGTCAAATCAATTCAATTATTAATAATAATCAATTATATAATGTAATTGTTACAATTCATGCTTTCATTATAATTTTTTTTATAACTATACCTATTGTAATTGGAGGATTTGGAAATTGATTAATCCCTATAATAATAGGATGTCCTGATATATCTTTTCCTCGATTAAATAATATTAGATTTTGATTGTTACCGCCATCATTAATAATAATAATTTGTAGATTTCTAATTAATAATGGAACAGGTACAGGATGAACAATTTATCCCCCTTTATCTAATAATATTGCACATAATAATATCTCAGTCGATTTAACTATTTTCTC…	Eukaryota	Metazoa	Arthropoda	Insecta	Hemiptera	Aphididae	Macrosiphum	Macrosiphum euphorbiae	100	2017	Grimstad
H4_Blad18	AACTTTATACTTTTTATTTGGTATATGATCAGGTATAATTGGGTCCTCTTTAAGAATTTTAATTCGTTTAGAATTAAGTCAAATCAATTCAATTATTAATAATAATCAATTATATAATGTAATTGTTACAATTCATGCTTTCATTATAATTTTTTTTATAACTATACCTATTGTAATTGGAGGATTTGGAAATTGATTAATCCCTATAATAATAGGATGTCCTGATATATCTTTTCCTCGATTAAATAATATTAGATTTTGATTGTTACCGCCATCATTAATAATAATAATTTGTAGATTTCTAATTAATAATGGAACAGGTACAGGATGAACAATTTATCCCCCTTTATCTAATAATATTGCACATAATAATATCTCAGTCGATTTAACTATTTTCTC…	Eukaryota	Metazoa	Arthropoda	Insecta	Hemiptera	Aphididae	Macrosiphum	Macrosiphum euphorbiae	100	2017	Grimstad
H6_Blad_14	AACTTTATATTTTTTATTTGGTATTTGATCAGGTATAATTGGATCATCTCTTAGAATCTTAATTCGACTTGAATTAAGACAAATTAACTCAATTATTAATAATAATCAATTATATAATGTAATTGTAACAATTCATGCTTTCATTATAATTTTCTTTATAACAATACCAATCGTAATTGGTGGATTTGGAAACTGACTAATTCCTATAATAATAGGATGCCCTGATATATCTTTCCCACGATTAAATAACATTAGATTTTGATTACTACCACCATCTTTAATAATAATAATTTGTAGTTTTTTAATTAATAATGGAACAGGTACAGGGTGAACTATTTACCCACCATTATCAAATAATATTGCACATAATAATATTTCAGTTGATTTAACTATTTTCTC…	Eukaryota	Metazoa	Arthropoda	Insecta	Hemiptera	Aphididae	Macrosiphum	Macrosiphum euphorbiae	100	2017	Grimstad
B1_Blad_14	AACTTTATACTTTTTATTTGGTATTTGATCAGGTATAATTGGGTCTTCTCTTAGAATTTTAATTCGATTAGAATTAAGACAAATTAATTCAATTATTAATAATAATCAATTATATAATGTAATTGTTACTATCCATGCTTTTATTATAATTTTTTTTATAACTATACCAATTGTAATTGGTGGATTCGGAAATTGACTTATTCCTATAATAATAGGATGTCCTGATATATCATTCCCACGATTAAATAATATTAGTTTTTGATTATTACCACCTTCATTAATAATAATAATTTGTAGTTTTTTAATTAATAATGGAACAGGAACAGGATGAACTATTTACCCCCCATTATCTAATAATATTGCACATAATAATATTTCAGTTGATTTAACTATTTTTTC…	Eukaryota	Metazoa	Arthropoda	Insecta	Hemiptera	Aphididae	Macrosiphum	Macrosiphum funestum	100	2017	Grimstad
A4_Blad18	AACTTTATACTTTTTGTTTGGTATGTGATCAGGTATAATAGGTTCTTCTTTAAGAATTTTAATTCGATTAGAATTAAGTCAAATTAATTCAATTATTAATAACAATCAATTATATAATGTAATTGTTACAATTCATGCTTTCATTATAATTTTTTTCATAACTATACCTATTGTAATTGGTGGATTTGGAAATTGATTAATTCCTATAATAATAGGATGCCCTGATATATCATTTCCTCGATTAAATAATATTAGATTTTGATTATTACCACCATCATTAATAATAATAATTTGCAGATTCTTAATTAATAATGGAACAGGTACAGGATGAACTATTTATCCCCCTTTATCTAATAATATTGCACATAATAATATTTCAGTTGACTTAACTATTTTCTC…	Eukaryota	Metazoa	Arthropoda	Insecta	Hemiptera	Aphididae	Cryptomyzus	Cryptomyzus ribis	100	2017	Grimstad
B10_Blad18	AACTTTATACTTTTTATTTGGTATTTGATCAGGAATAATTGGATCTTCACTTAGAATTTTAATTCGTTTAGAATTAAGACAAATTAATTCAATTATTAATAATAATCAATTATATAATGTTATTGTAACAATTCATGCTTTCATTATAATTTTTTTTATAACTATACCAATTGTTATTGGTGGTTTTGGAAATTGATTAATTCCTATAATAATAGGATGTCCTGATATATCATTTCCACGTTTAAATAATATTAGATTTTGATTATTACCACCTTCATTAATAATAATAATTTGTAGTTTTATTATTAATAATGGAACAGGAACAGGATGAACAATTTACCCACCTTTATCAAATAATATTGCACATAATAATATTTCAGTTGATTTAACAATTTTTTC…	Eukaryota	Metazoa	Arthropoda	Insecta	Hemiptera	Aphididae	Cryptomyzus	Cryptomyzus ribis	100	2017	Grimstad
B12_Blad_15	AACTTTATACTTTTTATTTGGTATGTGATCAGGTATAATTGGTTCCTCATTAAGAATTTTAATTCGATTAGAATTAAGTCAAATTAATTCAATTATTAACAATAATCAATTATATAATGTAATTGTTACAATCCATGCTTTTATCATAATTTTTTTTATAACAATACCTATTGTAATTGGTGGATTTGGAAATTGATTAATCCCTATAATAATAGGATGCCCTGACATATCATTTCCTCGATTAAATAATATTAGATTCTGATTATTACCACCATCATTAATAATAATAATTTGTAGATTTTTAATTAATAATGGAACAGGTACAGGATGAACTATTTATCCTCCATTATCTAATAATATTGCACATAATAATATCTCAGTTGATTTAACTATTTTCTC…	Eukaryota	Metazoa	Arthropoda	Insecta	Hemiptera	Aphididae	Cryptomyzus	Cryptomyzus ribis	100	2017	Grimstad
B6_Blad18	AACTTTATATTTCTTATTTGGAATCTGATCAGGTATAATTGGATCATCTCTTAGAATTTTAATTCGATTAGAATTAAGTCAAATTAATTCAATTATTAATAATAATCAACTATATAATGTAATTGTAACAATTCATGCTTTTATTATAATTTTTTTTATGACTATACCAATTGTAATTGGTGGATTTGGAAACTGATTGATTCCTTTAATAATAGGATGCCCAGATATATCTTTTCCACGATTAAATAATATTAGATTTTGATTACTTCCTCCTTCGTTAATAATAATAATTTGTAGATTTATCATTAATAATGGAACAGGAACAGGATGAACAATTTATCCACCTTTATCAAATAATATTGCTCATAATAATATTTCAGTTGATTTAACTATTTTTTC…	Eukaryota	Metazoa	Arthropoda	Insecta	Hemiptera	Aphididae	Cryptomyzus	Cryptomyzus ribis	100	2017	Grimstad
B7_Blad18	AACTTTATATTTCTTATTTGGAATCTGATCAGGTATAATTGGATCATCTCTTAGAATTTTAATTCGATTAGAATTAAGTCAAATTAATTCAATTATTAATAATAATCAACTATATAATGTAATTGTAACAATTCATGCTTTTATTATAATTTTTTTTATGACTATACCAATTGTAATTGGTGGATTTGGAAACTGATTGATTCCTTTAATAATAGGATGCCCAGATATATCTTTTCCACGATTAAATAATATTAGATTTTGATTACTTCCTCCTTCGTTAATAATAATAATTTGTAGATTTATCATTAATAATGGAACAGGAACAGGATGAACAATTTATCCACCTTTATCAAATAATATTGCTCATAATAATATTTCAGTTGATTTAACTATTTTTTC…	Eukaryota	Metazoa	Arthropoda	Insecta	Hemiptera	Aphididae	Cryptomyzus	Cryptomyzus ribis	100	2017	Grimstad
B8_Blad18	AACTTTATATTTCTTATTTGGAATCTGATCAGGTATAATTGGATCATCTCTTAGAATTTTAATTCGATTAGAATTAAGTCAAATTAATTCAATTATTAATAATAATCAACTATATAATGTAATTGTAACAATTCATGCTTTTATTATAATTTTTTTTATGACTATACCAATTGTAATTGGTGGATTTGGAAACTGATTGATTCCTTTAATAATAGGATGCCCAGATATATCTTTTCCACGATTAAATAATATTAGATTTTGATTACTTCCTCCTTCGTTAATAATAATAATTTGTAGATTTATCATTAATAATGGAACAGGAACAGGATGAACAATTTATCCACCTTTATCAAATAATATTGCTCATAATAATATTTCAGTTGATTTAACTATTTTTTC…	Eukaryota	Metazoa	Arthropoda	Insecta	Hemiptera	Aphididae	Cryptomyzus	Cryptomyzus ribis	100	2017	Grimstad
B9_Blad18	AACTTTATACTTTTTATTTGGTATTTGATCAGGAATAATTGGATCTTCACTTAGAATTTTAATTCGTTTAGAATTAAGACAAATTAATTCAATTATTAATAATAATCAATTATATAATGTTATTGTAACAATTCATGCTTTCATTATAATTTTTTTTATAACTATACCAATTGTTATTGGTGGTTTTGGAAATTGATTAATTCCTATAATAATAGGATGTCCTGATATATCATTTCCACGTTTAAATAATATTAGATTTTGATTATTACCACCTTCATTAATAATAATAATTTGTAGTTTTATTATTAATAATGGAACAGGAACAGGATGAACAATTTATCCACCTTTATCAAATAATATTGCACATAATAATATTTCAGTTGATTTAACAATTTTTTC…	Eukaryota	Metazoa	Arthropoda	Insecta	Hemiptera	Aphididae	Cryptomyzus	Cryptomyzus ribis	100	2017	Grimstad
D2_Blad18	AACTTTATACTTTTTATTTGGTATTTGATCAGGAATAATTGGATCTTCACTTAGAATTTTAATTCGTTTAGAATTAAGACAAATTAATTCAATTATTAATAATAATCAATTATATAATGTTATTGTAACAATTCATGCTTTCATTATAATTTTTTTTATAACTATACCAATTGTTATTGGTGGTTTTGGAAATTGATTAATTCCTATAATAATAGGATGTCCTGATATATCATTTCCACGTTTAAATAATATTAGATTTTGATTATTACCACCTTCATTAATAATAATAATTTGTAGTTTTATTATTAATAATGGAACAGGAACAGGATGAACAATTTATCCACCTTTATCAAATAATATTGCACATAATAATATTTCAGTTGATTTAACAATTTTTTC…	Eukaryota	Metazoa	Arthropoda	Insecta	Hemiptera	Aphididae	Cryptomyzus	Cryptomyzus ribis	100	2017	Grimstad
D3_Blad18	AACTTTATACTTTTTATTTGGTATTTGATCAGGAATAATTGGATCTTCACTTAGAATTTTAATTCGTTTAGAATTAAGACAAATTAATTCAATTATTAATAATAATCAATTATATAATGTTATTGTAACAATTCATGCTTTCATTATAATTTTTTTTATAACTATACCAATTGTTATTGGTGGTTTTGGAAATTGATTAATTCCTATAATAATAGGATGTCCTGATATATCATTTCCACGTTTAAATAATATTAGATTTTGATTATTACCACCTTCATTAATAATAATAATTTGTAGTTTTATTATTAATAATGGAACAGGAACAGGATGAACAATTTATCCACCTTTATCAAATAATATTGCACATAATAATATTTCAGTTGATTTAACAATTTTTTC…	Eukaryota	Metazoa	Arthropoda	Insecta	Hemiptera	Aphididae	Cryptomyzus	Cryptomyzus ribis	100	2017	Grimstad
D4_Blad18	AACTTTATACTTTTTATTTGGTATTTGATCAGGAATAATTGGATCTTCACTTAGAATTTTAATTCGTTTAGAATTAAGACAAATTAATTCAATTATTAATAATAATCAATTATATAATGTTATTGTAACAATTCATGCTTTCATTATAATTTTTTTTATAACTATACCAATTGTTATTGGTGGTTTTGGAAATTGATTAATTCCTATAATAATAGGATGTCCTGATATATCATTTCCACGTTTAAATAATATTAGATTTTGATTATTACCACCTTCATTAATAATAATAATTTGTAGTTTTATTATTAATAATGGAACAGGAACAGGATGAACAATTTATCCACCTTTATCAAATAATATTGCACATAATAATATTTCAGTTGATTTAACAATTTTTTC…	Eukaryota	Metazoa	Arthropoda	Insecta	Hemiptera	Aphididae	Cryptomyzus	Cryptomyzus ribis	100	2017	Grimstad
D5_Blad18	AACTTTATACTTTTTATTTGGTATTTGATCAGGAATAATTGGATCTTCACTTAGAATTTTAATTCGTTTAGAATTAAGACAAATTAATTCAATTATTAATAATAATCAATTATATAATGTTATTGTAACAATTCATGCTTTCATTATAATTTTTTTTATAACTATACCAATTGTTATTGGTGGTTTTGGAAATTGATTAATTCCTATAATAATAGGATGTCCTGATATATCATTTCCACGTTTAAATAATATTAGATTTTGATTATTACCACCTTCATTAATAATAATAATTTGTAGTTTTATTATTAATAATGGAACAGGAACAGGATGAACAATTTATCCACCTTTATCAAATAATATTGCACATAATAATATTTCAGTTGATTTAACAATTTTTTC…	Eukaryota	Metazoa	Arthropoda	Insecta	Hemiptera	Aphididae	Cryptomyzus	Cryptomyzus ribis	100	2017	Grimstad
D8_Blad18	AACTTTATACTTTTTATTTGGTATTTGATCAGGAATAATTGGATCTTCACTTAGAATTTTAATTCGTTTAGAATTAAGACAAATTAATTCAATTATTAATAATAATCAATTATATAATGTTATTGTAACAATTCATGCTTTCATTATAATTTTTTTTATAACTATACCAATTGTTATTGGTGGTTTTGGAAATTGATTAATTCCTATAATAATAGGATGTCCTGATATATCATTTCCACGTTTAAATAATATTAGATTTTGATTATTACCACCTTCATTAATAATAATAATTTGTAGTTTTATTATTAATAATGGAACAGGAACAGGATGAACAATTTATCCACCTTTATCAAATAATATTGCACATAATAATATTTCAGTTGATTTAACAATTTTTTC…	Eukaryota	Metazoa	Arthropoda	Insecta	Hemiptera	Aphididae	Cryptomyzus	Cryptomyzus ribis	100	2017	Grimstad
F11_Blad17	AACTTTATACTTTTTATTTGGTATTTGATCAGGAATAATTGGATCTTCACTTAGAATTTTAATTCGTTTAGAATTAAGACAAATTAATTCAATTATTAATAATAATCAATTATATAATGTTATTGTAACAATTCATGCTTTCATTATAATTTTTTTTATAACTATACCAATTGTTATTGGTGGTTTTGGAAATTGATTAATTCCTATAATAATAGGATGTCCTGATATATCATTTCCACGTTTAAATAATATTAGATTTTGATTATTACCACCTTCATTAATAATAATAATTTGTAGTTTTATTATTAATAATGGAACAGGAACAGGATGAACAATTTATCCACCTTTATCAAATAATATTGCACATAATAATATTTCAGTTGATTTAACAATTTTTTC…	Eukaryota	Metazoa	Arthropoda	Insecta	Hemiptera	Aphididae	Cryptomyzus	Cryptomyzus ribis	100	2017	Grimstad
F11_Blad18	AACTTTATACTTTTTATTTGGTATTTGATCAGGAATAATTGGATCTTCACTTAGAATTTTAATTCGTTTAGAATTAAGACAAATTAATTCAATTATTAATAATAATCAATTATATAATGTTATTGTAACAATTCATGCTTTCATTATAATTTTTTTTATAACTATACCAATTGTTATTGGTGGTTTTGGAAATTGATTAATTCCTATAATAATAGGATGTCCTGATATATCATTTCCACGTTTAAATAATATTAGATTTTGATTATTACCACCTTCATTAATAATAATAATTTGTAGTTTTATTATTAATAATGGAACAGGAACAGGATGAACAATTTATCCACCTTTATCAAATAATATTGCACATAATAATATTTCAGTTGATTTAACAATTTTTTC…	Eukaryota	Metazoa	Arthropoda	Insecta	Hemiptera	Aphididae	Cryptomyzus	Cryptomyzus ribis	100	2017	Grimstad
F12_Blad18	AACTTTATACTTTTTATTTGGTATTTGATCAGGAATAATTGGATCTTCACTTAGAATTTTAATTCGTTTAGAATTAAGACAAATTAATTCAATTATTAATAATAATCAATTATATAATGTTATTGTAACAATTCATGCTTTCATTATAATTTTTTTTATAACTATACCAATTGTTATTGGTGGTTTTGGAAATTGATTAATTCCTATAATAATAGGATGTCCTGATATATCATTTCCACGTTTAAATAATATTAGATTTTGATTATTACCACCTTCATTAATAATAATAATTTGTAGTTTTATTATTAATAATGGAACAGGAACAGGATGAACAATTTATCCACCTTTATCAAATAATATTGCACATAATAATATTTCAGTTGATTTAACAATTTTTTC…	Eukaryota	Metazoa	Arthropoda	Insecta	Hemiptera	Aphididae	Cryptomyzus	Cryptomyzus ribis	100	2017	Grimstad
F9_Blad18	AACTTTATACTTTTTATTTGGTATTTGATCAGGAATAATTGGATCTTCACTTAGAATTTTAATTCGTTTAGAATTAAGACAAATTAATTCAATTATTAATAATAATCAATTATATAATGTTATTGTAACAATTCATGCTTTCATTATAATTTTTTTTATAACTATACCAATTGTTATTGGTGGTTTTGGAAATTGATTAATTCCTATAATAATAGGATGTCCTGATATATCATTTCCACGTTTAAATAATATTAGATTTTGATTATTACCACCTTCATTAATAATAATAATTTGTAGTTTTATTATTAATAATGGAACAGGAACAGGATGAACAATTTATCCACCTTTATCAAATAATATTGCACATAATAATATTTCAGTTGATTTAACAATTTTTTC…	Eukaryota	Metazoa	Arthropoda	Insecta	Hemiptera	Aphididae	Cryptomyzus	Cryptomyzus ribis	100	2017	Grimstad
G1_Blad18	AACTTTATACTTTTTATTTGGTATTTGATCAGGAATAATTGGATCTTCACTTAGAATTTTAATTCGTTTAGAATTAAGACAAATTAATTCAATTATTAATAATAATCAATTATATAATGTTATTGTAACAATTCATGCTTTCATTATAATTTTTTTTATAACTATACCAATTGTTATTGGTGGTTTTGGAAATTGATTAATTCCTATAATAATAGGATGTCCTGATATATCATTTCCACGTTTAAATAATATTAGATTTTGATTATTACCACCTTCATTAATAATAATAATTTGTAGTTTTATTATTAATAATGGAACAGGAACAGGATGAACAATTTATCCACCTTTATCAAATAATATTGCACATAATAATATTTCAGTTGATTTAACAATTTTTTC…	Eukaryota	Metazoa	Arthropoda	Insecta	Hemiptera	Aphididae	Cryptomyzus	Cryptomyzus ribis	100	2017	Grimstad
G3_Blad18	AACTTTATATTTTTTATTTGGTATTTGATCAGGTATAATTGGATCTTCTCTTAGAATTTTAATTCGTTTAGAATTAAGACAAATTAATTCAATTATTAATAATAATCAATTGTATAATGTAATTGTAACAATTCATGCTTTCATTATAATTTTTTTTATAACAATACCAATTGTTATTGGTGGTTTTGGAAATTGATTAATTCCTATAATAATAGGATGTCCAGATATATCATTTCCACGTTTAAATAATATTAGATTTTGATTATTACCACCATCATTAATAATAATAATTTGTAGTTTTTTAATTAATAATGGAACAGGAACAGGATGAACTATTTACCCACCTTTATCAAATAATATTGCACATAATAATATTTCAGTTGATTTAACTATTTTTTC…	Eukaryota	Metazoa	Arthropoda	Insecta	Hemiptera	Aphididae	Cryptomyzus	Cryptomyzus ribis	100	2017	Grimstad
H9_Blad_14	AACTTTATATTTTTTATTTGGTATTTGATCAGGTATAATTGGATCTTCTCTTAGAATTTTAATTCGTTTAGAATTAAGACAAATTAATTCAATTATTAATAATAATCAATTGTATAATGTAATTGTAACAATTCATGCTTTCATTATAATTTTTTTTATAACAATACCAATTGTTATTGGTGGTTTTGGAAATTGATTAATTCCTATAATAATAGGATGTCCAGATATATCATTTCCACGTTTAAATAATATTAGATTTTGATTATTACCACCATCATTAATAATAATAATTTGTAGTTTTTTAATTAATAATGGAACAGGAACAGGATGAACTATTTACCCACCTTTATCAAATAATATTGCACATAATAATATTTCAGTTGATTTAACTATTTTTTC…	Eukaryota	Metazoa	Arthropoda	Insecta	Hemiptera	Aphididae	Acyrthosiphon	Acyrthosiphon malvae	100	2017	Grimstad
B10_Blad_14	AACTTTATATTTTTTATTTGGTATTTGATCAGGTATAATTGGATCTTCTCTTAGAATTTTAATTCGTTTAGAATTAAGACAAATTAATTCAATTATTAATAATAATCAATTGTATAATGTAATTGTAACAATTCATGCTTTCATTATAATTTTTTTTATAACAATACCAATTGTTATTGGTGGTTTTGGAAATTGATTAATTCCTATAATAATAGGATGTCCAGATATATCATTTCCACGTTTAAATAATATTAGATTTTGATTATTACCACCATCATTAATAATAATAATTTGTAGTTTTTTAATTAATAATGGAACAGGAACAGGATGAACTATTTACCCACCTTTATCAAATAATATTGCACATAATAATATTTCAGTTGATTTAACTATTTTTTC…	Eukaryota	Metazoa	Arthropoda	Insecta	Hemiptera	Aphididae	Aulacorthum	Aulacorthum solani	100	2017	Grimstad
H5_Blad_14	AACTTTATATTTTTTATTTGGTATTTGATCAGGTATAATTGGATCTTCTCTTAGAATTTTAATTCGTTTAGAATTAAGACAAATTAATTCAATTATTAATAATAATCAATTGTATAATGTAATTGTAACAATTCATGCTTTCATTATAATTTTTTTTATAACAATACCAATTGTTATTGGTGGTTTTGGAAATTGATTAATTCCTATAATAATAGGATGTCCAGATATATCATTTCCACGTTTAAATAATATTAGATTTTGATTATTACCACCATCATTAATAATAATAATTTGTAGTTTTTTAATTAATAATGGAACAGGAACAGGATGAACTATTTACCCACCTTTATCAAATAATATTGCACATAATAATATTTCAGTTGATTTAACTATTTTTTC…	Eukaryota	Metazoa	Arthropoda	Insecta	Hemiptera	Aphididae	Aulacorthum	Aulacorthum solani	100	2017	Grimstad
C11_Blad16	AACTTTATATTTTTTATTTGGTATTTGATCAGGTATAATTGGATCTTCTCTTAGAATTTTAATTCGTTTAGAATTAAGACAAATTAATTCAATTATTAATAATAATCAATTGTATAATGTAATTGTAACAATTCATGCTTTCATTATAATTTTTTTTATAACAATACCAATTGTTATTGGTGGTTTTGGAAATTGATTAATTCCTATAATAATAGGATGTCCAGATATATCATTTCCACGTTTAAATAATATTAGATTTTGATTATTACCACCATCATTAATAATAATAATTTGTAGTTTTTTAATTAATAATGGAACAGGAACAGGATGAACTATTTACCCACCTTTATCAAATAATATTGCACATAATAATATTTCAGTTGATTTAACTATTTTTTC…	Eukaryota	Metazoa	Arthropoda	Insecta	Hemiptera	Aphididae	Myzus	Myzus cerasi	100	2017	Grimstad
B11_Blad_14	AACTTTATATTTTTTATTTGGTATTTGATCAGGTATAATTGGATCTTCTCTTAGAATTTTAATTCGTTTAGAATTAAGACAAATTAATTCAATTATTAATAATAATCAATTGTATAATGTAATTGTAACAATTCATGCTTTCATTATAATTTTTTTTATAACAATACCAATTGTTATTGGTGGTTTTGGAAATTGATTAATTCCTATAATAATAGGATGTCCAGATATATCATTTCCACGTTTAAATAATATTAGATTTTGATTATTACCACCATCATTAATAATAATAATTTGTAGTTTTTTAATTAATAATGGAACAGGAACAGGATGAACTATTTACCCACCTTTATCAAATAATATTGCACATAATAATATTTCAGTTGATTTAACTATTTTTTC…	Eukaryota	Metazoa	Arthropoda	Insecta	Hemiptera	Aphididae	Myzus	Myzus persicae	100	2017	Grimstad
B3_Blad_14	AACTTTATACTTTCTATTTGGTATTTGATCAGGTATAATTGGATCCTCACTTAGAATCTTAATTCGATTAGAATTAAGACAAATTAATTCAATTATTAATAATAATCAACTATATAATGTAATTGTAACAATTCATGCTTTTATTATAATTTTTTTTATAACAATACCAATTGTAATTGGTGGTTTTGGAAATTGATTAATCCCTATAATAATAGGATGCCCTGACATATCATTTCCACGTTTAAATAATATTAGATTTTGATTATTACCCCCATCATTAATAATAATAATTTGTAGTTTCTTAATTAATAATGGAACAGGTACAGGATGAACTATTTATCCCCCTTTATCAAATAATATTGCACATAATAATATTTCAGTTGACTTAACTATCTTTTC…	Eukaryota	Metazoa	Arthropoda	Insecta	Hemiptera	Aphididae	Myzus	Myzus persicae	100	2017	Grimstad
C4_Blad17	AACTTTATATTTTTTATTTGGTATTTGATCAGGTATAATTGGATCATCACTTAGAATCCTAATTCGACTTGAATTAAGACAAATTAATTCAATTATTAATAATAATCAATTATATAATGTAATTGTAACAATTCATGCTTTTATTATAATTTTTTTTATAACAATACCAATTGTAATTGGTGGTTTTGGAAACTGATTAATTCCTATAATAATAGGATGTCCTGATATATCTTTCCCACGATTAAATAATATTAGATTTTGATTATTACCGCCATCATTAATAATAATAATTTGTAGTTTTTTAATTAATAATGGAACAGGTACAGGATGAACTATTTATCCACCGTTATCAAATAATATTGCACACAATAATATTTCAGTTGATTTAACTATTTTCTC…	Eukaryota	Metazoa	Arthropoda	Insecta	Hemiptera	Aphididae	Myzus	Myzus persicae	100	2017	Grimstad
C6_Blad17	AACTTTATACTTTCTTTTTGGTATCTGATCAGGAATAATTGGATCATCATTAAGAATTTTAATTCGATTAGAGTTAAGACAAATTAACTCAATTATTAATAATAATCAATTATATAATGTAATTGTTACTATTCATGCTTTTATTATAATTTTCTTTATAACTATACCAATCGTAATTGGAGGTTTTGGTAATTGATTAATTCCAATAATAATAGGATGTCCTGACATATCATTTCCACGATTAAATAATATTAGATTTTGACTTTTACCCCCTTCTTTAATAATAATAATTAGTAGATTCCTAATTAATAATGGAACAGGAACAGGTTGAACTATTTACCCCCCTCTTTCAAATAATATCGCACATAATAATATTTCAGTAGATCTAACAATTTTTTC…	Eukaryota	Metazoa	Arthropoda	Insecta	Hemiptera	Aphididae	Myzus	Myzus persicae	100	2017	Grimstad
E6_Blad17	AACTTTATACTTTCTTTTTGGTATCTGATCAGGAATAATTGGATCATCATTAAGAATTTTAATTCGATTAGAGTTAAGACAAATTAACTCAATTATTAATAATAATCAATTATATAATGTAATTGTTACTATTCATGCTTTTATTATAATTTTCTTTATAACTATACCAATCGTAATTGGAGGTTTTGGTAATTGATTAATTCCAATAATAATAGGATGTCCTGACATATCATTTCCACGATTAAATAATATTAGATTTTGACTTTTACCCCCTTCTTTAATAATAATAATTAGTAGATTCCTAATTAATAATGGAACAGGAACAGGTTGAACTATTTACCCCCCTCTTTCAAATAATATCGCACATAATAATATTTCAGTAGATCTAACAATTTTTTC…	Eukaryota	Metazoa	Arthropoda	Insecta	Hemiptera	Aphididae	Myzus	Myzus persicae	100	2017	Grimstad
C5_Blad_15	AACTTTATATTTTTTATTCGGAATTTGATCAGGTATAATTGGATCATCTCTTAGAATTTTAATTCGATTAGAATTAAGTCAAATTAATTCAATTATTAATAACAATCAATTATATAATGTAATTGTTACAATTCATGCTTTCATTATAATTTTTTTTATAACAATACCAATTGTTATTGGAGGATTTGGAAATTGATTAATTCCTATAATAATAGGATGTCCTGATATATCATTTCCTCGATTAAATAATATTAGATTTTGATTACTCCCACCATCATTAATAATAATAATTTGTAGTTTTTTAATTAACAATGGAACAGGAACAGGATGAACTATTTACCCACCCTTATCAAATAATATTGCCCATAATAATATTTCAGTTGATTTAACTATTTTTTC…	Eukaryota	Metazoa	Arthropoda	Insecta	Hemiptera	Aphididae	Periphyllus	Periphyllus testudinaceus	100	2017	Grimstad
C9_Blad17	AACTTTATATTTTTTATTCGGAATTTGATCAGGTATAATTGGATCATCTCTTAGAATTTTAATTCGATTAGAATTAAGTCAAATTAATTCAATTATTAATAACAATCAATTATATAATGTAATTGTTACAATTCATGCTTTCATTATAATTTTTTTTATAACAATACCAATTGTTATTGGAGGATTTGGAAATTGATTAATTCCTATAATAATAGGATGTCCTGATATATCATTTCCTCGATTAAATAATATTAGATTTTGATTACTCCCACCATCATTAATAATAATAATTTGTAGTTTTTTAATTAACAATGGAACAGGAACAGGATGAACTATTTACCCACCCTTATCAAATAATATTGCCCATAATAATATTTCAGTTGATTTAACTATTTTTTC…	Eukaryota	Metazoa	Arthropoda	Insecta	Hemiptera	Aphididae	Sitobion	Sitobion avenae	100	2017	Grimstad
A3_Blad18	AACTTTATATTTTTTATTCGGAATTTGATCAGGTATAATTGGATCATCTCTTAGAATTTTAATTCGATTAGAATTAAGTCAAATTAATTCAATTATTAATAACAATCAATTATATAATGTAATTGTTACAATTCATGCTTTCATTATAATTTTTTTTATAACAATACCAATTGTTATTGGAGGATTTGGAAATTGATTAATTCCTATAATAATAGGATGTCCTGATATATCATTTCCTCGATTAAATAATATTAGATTTTGATTACTCCCACCATCATTAATAATAATAATTTGTAGTTTTTTAATTAACAATGGAACAGGAACAGGATGAACTATTTACCCACCCTTATCAAATAATATTGCCCATAATAATATTTCAGTTGATTTAACTATTTTTTC…	Eukaryota	Metazoa	Arthropoda	Insecta	Hemiptera	Aphididae	Hyperomyzus	Hyperomyzus lactucae	100	2017	Grimstad
Contig_5_Blad21	AACTTTATATTTTTTATTTGGTATTTGATCAGGTATAATTGGCTCATCACTTAGAATTTTAATTCGATTAGAATTAAGACAAATTAATTCAATTATTAATAATAACCAATTATATAATGTAATTGTTACAATTCATGCTTTCATTATAATTTTTTTTATAACAATACCAATTGTTATTGGTGGTTTTGGAAACTGATTAATTCCTATAATAATAGGATGTCCAGATATATCATTTCCACGTTTAAATAATATTAGATTTTGATTACTACCTCCATCATTAATAATAATAATTTGCAGATTTTTAATTAATAATGGAACAGGAACAGGATGAACTATTTATCCACCTTTATCAAATAATATTGCACATAATAATATTTCAGTTGACTTAACTATTTTTTC…	Eukaryota	Metazoa	Arthropoda	Insecta	Hemiptera	Aphididae	Hyperomyzus	Hyperomyzus lactucae	100	2017	Grimstad
F7_Blad18	AACTTTATATTTTTTATTTGGTATTTGATCAGGTATAATTGGCTCATCACTTAGAATTTTAATTCGATTAGAATTAAGACAAATTAATTCAATTATTAATAATAACCAATTATATAATGTAATTGTTACAATTCATGCTTTCATTATAATTTTTTTTATAACAATACCAATTGTTATTGGTGGTTTTGGAAACTGATTAATTCCTATAATAATAGGATGTCCAGATATATCATTTCCACGTTTAAATAATATTAGATTTTGATTACTACCTCCATCATTAATAATAATAATTTGCAGATTTTTAATTAATAATGGAACAGGAACAGGATGAACTATTTATCCACCTTTATCAAATAATATTGCACATAATAATATTTCAGTTGACTTAACTATTTTTTC…	Eukaryota	Metazoa	Arthropoda	Insecta	Hemiptera	Aphididae	Hyperomyzus	Hyperomyzus lactucae	100	2017	Grimstad
G2_Blad18	AACTTTATATTTTTTATTTGGTATTTGATCAGGTATAATTGGCTCATCACTTAGAATTTTAATTCGATTAGAATTAAGACAAATTAATTCAATTATTAATAATAACCAATTATATAATGTAATTGTTACAATTCATGCTTTCATTATAATTTTTTTTATAACAATACCAATTGTTATTGGTGGTTTTGGAAACTGATTAATTCCTATAATAATAGGATGTCCAGATATATCATTTCCACGTTTAAATAATATTAGATTTTGATTACTACCTCCATCATTAATAATAATAATTTGCAGATTTTTAATTAATAATGGAACAGGAACAGGATGAACTATTTATCCACCTTTATCAAATAATATTGCACATAATAATATTTCAGTTGACTTAACTATTTTTTC…	Eukaryota	Metazoa	Arthropoda	Insecta	Hemiptera	Aphididae	Hyperomyzus	Hyperomyzus lactucae	100	2017	Grimstad
F8_Blad16	GGTATAATTGGCTCATCACTTAGAATTTTAATTCGATTAGAATTAAGACAAATTAATTCAATTATTAATAATAACCAATTATATAATGTAATTGTTACAATTCATGCTTTCATTATAATTTTTTTTATAACAATACCAATTGTTATTGGTGGTTTTGGAAACTGATTAATTCCTATAATAATAGGATGTCCAGATATATCATTTCCACGTTTAAATAATATTAGATTTTGATTACTACCTCCATCATTAATAATAATAATTTGCAGATTTTTAATTAATAATGGAACAGGAACAGGATGAACTATTTATCCACCTTTATCAAATAATATTGCACATAATAATATTTCAGTTGACTTAACTATTTTTTCCTTACATTTAGCAGGAATCTCATCAATTTTA…	Eukaryota	Metazoa	Arthropoda	Insecta	Hemiptera	Aphididae	Macrosiphum	Macrosiphum euphorbiae	100	2017	Grimstad
D7_Blad18	AACTTTATATTTTTTATTTGGTATTTGATCAGGTATAATTGGCTCATCACTTAGAATTTTAATTCGATTAGAATTAAGACAAATTAATTCAATTATTAATAATAACCAATTATATAATGTAATTGTTACAATTCATGCTTTCATTATAATTTTTTTTATAACAATACCAATTGTTATTGGTGGTTTTGGAAACTGATTAATTCCTATAATAATAGGATGTCCAGATATATCATTTCCACGTTTAAATAATATTAGATTTTGATTACTACCTCCATCATTAATAATAATAATTTGCAGATTTTTAATTAATAATGGAACAGGAACAGGATGAACTATTTATCCACCTTTATCAAATAATATTGCACATAATAATATTTCAGTTGACTTAACTATTTTTTC…	Eukaryota	Metazoa	Arthropoda	Insecta	Hemiptera	Aphididae	Macrosiphum	Macrosiphum euphorbiae	100	2017	Grimstad
E11_Blad_14	AACTTTATATTTTTTATTTGGTATTTGATCAGGTATAATTGGCTCATCACTTAGAATTTTAATTCGATTAGAATTAAGACAAATTAATTCAATTATTAATAATAACCAATTATATAATGTAATTGTTACAATTCATGCTTTCATTATAATTTTTTTTATAACAATACCAATTGTTATTGGTGGTTTTGGAAACTGATTAATTCCTATAATAATAGGATGTCCAGATATATCATTTCCACGTTTAAATAATATTAGATTTTGATTACTACCTCCATCATTAATAATAATAATTTGCAGATTTTTAATTAATAATGGAACAGGAACAGGATGAACTATTTATCCACCTTTATCAAATAATATTGCACATAATAATATTTCAGTTGACTTAACTATTTTTTC…	Eukaryota	Metazoa	Arthropoda	Insecta	Hemiptera	Aphididae	Amphorophora	Amphorophora rubi	100	2017	Grimstad
E7_Blad_14	AACTTTATATTTTTTATTTGGTATTTGATCAGGTATAATTGGCTCATCACTTAGAATTTTAATTCGATTAGAATTAAGACAAATTAATTCAATTATTAATAATAACCAATTATATAATGTAATTGTTACAATTCATGCTTTCATTATAATTTTTTTTATAACAATACCAATTGTTATTGGTGGTTTTGGAAACTGATTAATTCCTATAATAATAGGATGCCCAGATATATCATTTCCACGTTTAAATAATATTAGATTTTGATTACTACCTCCATCATTAATAATAATAATTTGTAGATTTTTAATTAATAATGGAACAGGAACAGGATGAACTATTTATCCACCTTTATCAAATAATATTGCACATAATAATATTTCAGTTGATTTAACTATTTTTTC…	Eukaryota	Metazoa	Arthropoda	Insecta	Hemiptera	Aphididae	Amphorophora	Amphorophora rubi	100	2017	Grimstad
E8_Blad_14	AACTTTATATTTTTTATTTGGTATTTGATCAGGTATAATTGGCTCATCACTTAGAATTTTAATTCGATTAGAATTAAGACAAATTAATTCAATTATTAATAATAACCAATTATATAATGTAATTGTTACAATTCATGCTTTCATTATAATTTTTTTTATAACAATACCAATTGTTATTGGTGGTTTTGGAAACTGATTAATTCCTATAATAATAGGATGCCCAGATATATCATTTCCACGTTTAAATAATATTAGATTTTGATTACTACCTCCATCATTAATAATAATAATTTGTAGATTTTTAATTAATAATGGAACAGGAACAGGATGAACTATTTATCCACCTTTATCAAATAATATTGCACATAATAATATTTCAGTTGATTTAACTATTTTTTC…	Eukaryota	Metazoa	Arthropoda	Insecta	Hemiptera	Aphididae	Amphorophora	Amphorophora rubi	100	2017	Grimstad
E9_Blad_14	AACTTTATATTTTCTATTTGGTATTTGATCAGGAATAATTGGATCTTCATTAAGAATCTTGATTCGTTTAGAATTAAGTCAAATTAATTCAATTATTAATAATAATCAATTATACAATGTTATTGTAACAATTCATGCTTTTATTATAATTTTCTTCATAACTATACCTATTGTAATTGGTGGTTTCGGAAACTGATTAATTCCTATAATAATAGGATGTCCTGATATATCATTCCCACGTTTAAATAATATTAGATTTTGACTATTACCACCTTCATTAATAATAATAATTTGTAGATTTTTAATTAATAATGGAACAGGAACAGGATGAACTATTTATCCTCCATTATCCAATAATATTGCACATAATAATATTTCAGTTGATTTAACTATTTTTTC…	Eukaryota	Metazoa	Arthropoda	Insecta	Hemiptera	Aphididae	Amphorophora	Amphorophora rubi	100	2017	Grimstad
F10_Blad_14	AACTTTATACTTTTTATTTGGTATTTGATCAGGGATAATTGGGTCTTCACTTAGAATTTTAATTCGTTTAGAACTTAGTCAAATTAATTCAATTATTAATAATAATCAATTATATAATGTTATTGTTACAATTCATGCTTTTATTATAATTTTTTTTATAACTATACCAATTGTAATTGGTGGTTTTGGAAATTGATTAATTCCTATAATAATAGGATGTCCTGATATATCATTTCCACGTTTAAATAATATTAGATTTTGATTATTACCACCTTCATTAATAATAATAATTTGTAGTTTTATTATTAATAACGGAACAGGAACAGGATGAACTATTTATCCTCCTTTATCAAACAATATTGCACATAATAATATTTCAGTTGATTTAACCATTTTTTC…	Eukaryota	Metazoa	Arthropoda	Insecta	Hemiptera	Aphididae	Amphorophora	Amphorophora rubi	100	2017	Grimstad
F11_Blad_14	AACTTTATACTTTTTATTTGGTATTTGATCAGGAATAATTGGATCTTCATTAAGAATTTTAATTCGATTAGAATTAAGACAAATTAATTCAATTATTAATAACAACCAATTATATAATGTTATTGTAACAATTCATGCTTTTATTATAATTTTCTTTATAACAATACCTATTGTAATTGGTGGTTTTGGAAACTGATTAATTCCTATAATAATAGGATGTCCTGATATATCATTCCCACGTTTAAATAATATTAGATTTTGATTATTACCCCCTTCATTAATAATAATAATTTGTAGATTTTTAATTAATAATGGAACAGGAACAGGATGAACAATTTATCCTCCCTTATCTAATAACATTGCACATAATAATATTTCAGTTGATTTAACTATTTTCTC…	Eukaryota	Metazoa	Arthropoda	Insecta	Hemiptera	Aphididae	Amphorophora	Amphorophora rubi	100	2017	Grimstad
F3_Blad_14	AACTTTATACTTTTTATTTGGTATTTGATCAGGTATAATTGGATCATCTCTTAGAATTTTGATTCGATTAGAATTAAGACAAATTAATTCTATTATTAATAATAATCAATTATATAATGTAATTGTTACAATTCATGCTTTTATTATAATTTTTTTTATAACTATACCAATTGTAATTGGTGGATTTGGAAATTGATTAATTCCTATAATAATAGGATGTCCTGATATATCATTTCCACGTTTAAATAATATTAGATTTTGATTACTACCTCCATCATTAATAATAATAATTTGTAGATTTTTAATTAATAATGGAACAGGAACAGGATGAACAATTTATCCCCCTTTATCAAACAATATTGCACATAATAACATTTCAGTTGATTTAACTATTTTTTC…	Eukaryota	Metazoa	Arthropoda	Insecta	Hemiptera	Aphididae	Amphorophora	Amphorophora rubi	100	2017	Grimstad
F4_Blad_14	AACTTTATACTTTTTATTTGGTATTTGATCAGGTATAATTGGATCATCTCTTAGAATTTTGATTCGATTAGAATTAAGACAAATTAATTCTATTATTAATAATAATCAATTATATAATGTAATTGTTACAATTCATGCTTTTATTATAATTTTTTTTATAACTATACCAATTGTAATTGGTGGATTTGGAAATTGATTAATTCCTATAATAATAGGATGTCCTGATATATCATTTCCACGTTTAAATAATATTAGATTTTGATTACTACCTCCATCATTAATAATAATAATTTGTAGATTTTTAATTAATAATGGAACAGGAACAGGATGAACAATTTATCCCCCTTTATCAAACAATATTGCACATAATAACATTTCAGTTGATTTAACTATTTTTTC…	Eukaryota	Metazoa	Arthropoda	Insecta	Hemiptera	Aphididae	Amphorophora	Amphorophora rubi	100	2017	Grimstad
F5_Blad_14	AACTTTATACTTTTTATTTGGTATTTGATCAGGTATAATTGGATCATCTCTTAGAATTTTGATTCGATTAGAATTAAGACAAATTAATTCTATTATTAATAATAATCAATTATATAATGTAATTGTTACAATTCATGCTTTTATTATAATTTTTTTTATAACTATACCAATTGTAATTGGTGGATTTGGAAATTGATTAATTCCTATAATAATAGGATGTCCTGATATATCATTTCCACGTTTAAATAATATTAGATTTTGATTACTACCTCCATCATTAATAATAATAATTTGTAGATTTTTAATTAATAATGGAACAGGAACAGGATGAACAATTTATCCCCCTTTATCAAACAATATTGCACATAATAACATTTCAGTTGATTTAACTATTTTTTC…	Eukaryota	Metazoa	Arthropoda	Insecta	Hemiptera	Aphididae	Amphorophora	Amphorophora rubi	100	2017	Grimstad
F9_Blad_14	AACTTTATACTTTTTATTTGGTATTTGATCAGGTATAATTGGATCATCTCTTAGAATTTTGATTCGATTAGAATTAAGACAAATTAATTCTATTATTAATAATAATCAATTATATAATGTAATTGTTACAATTCATGCTTTTATTATAATTTTTTTTATAACTATACCAATTGTAATTGGTGGATTTGGAAATTGATTAATTCCTATAATAATAGGATGTCCTGATATATCATTTCCACGTTTAAATAATATTAGATTTTGATTACTACCTCCATCATTAATAATAATAATTTGTAGATTTTTAATTAATAATGGAACAGGAACAGGATGAACAATTTATCCCCCTTTATCAAACAATATTGCACATAATAACATTTCAGTTGATTTAACTATTTTTTC…	Eukaryota	Metazoa	Arthropoda	Insecta	Hemiptera	Aphididae	Amphorophora	Amphorophora rubi	100	2017	Grimstad
G12_Blad_14	AACTTTATACTTTTTATTTGGTATTTGATCAGGTATAATTGGATCATCTCTTAGAATTTTGATTCGATTAGAATTAAGACAAATTAATTCTATTATTAATAATAATCAATTATATAATGTAATTGTTACAATTCATGCTTTTATTATAATTTTTTTTATAACTATACCAATTGTAATTGGTGGATTTGGAAATTGATTAATTCCTATAATAATAGGATGTCCTGATATATCATTTCCACGTTTAAATAATATTAGATTTTGATTACTACCTCCATCATTAATAATAATAATTTGTAGATTTTTAATTAATAATGGAACAGGAACAGGATGAACAATTTATCCCCCTTTATCAAACAATATTGCACATAATAACATTTCAGTTGATTTAACTATTTTTTC…	Eukaryota	Metazoa	Arthropoda	Insecta	Hemiptera	Aphididae	Amphorophora	Amphorophora rubi	100	2017	Grimstad
C1_Blad16	AACTTTATACTTTTTATTTGGTATTTGATCAGGTATAATTGGATCATCTCTTAGAATTTTGATTCGATTAGAATTAAGACAAATTAATTCTATTATTAATAATAATCAATTATATAATGTAATTGTTACAATTCATGCTTTTATTATAATTTTTTTTATAACTATACCAATTGTAATTGGTGGATTTGGAAATTGATTAATTCCTATAATAATAGGATGTCCTGATATATCATTTCCACGTTTAAATAATATTAGATTTTGATTACTACCTCCATCATTAATAATAATAATTTGTAGATTTTTAATTAATAATGGAACAGGAACAGGATGAACAATTTATCCCCCTTTATCAAACAATATTGCACATAATAACATTTCAGTTGATTTAACTATTTTTTC…	Eukaryota	Metazoa	Arthropoda	Insecta	Hemiptera	Aphididae	Cryptomyzus	Cryptomyzus galeopsidis	100	2017	Grimstad
C3_Blad16	AACTTTATACTTTTTATTTGGTATTTGATCAGGTATAATTGGATCATCTCTTAGAATTTTGATTCGATTAGAATTAAGACAAATTAATTCTATTATTAATAATAATCAATTATATAATGTAATTGTTACAATTCATGCTTTTATTATAATTTTTTTTATAACTATACCAATTGTAATTGGTGGATTTGGAAATTGATTAATTCCTATAATAATAGGATGTCCTGATATATCATTTCCACGTTTAAATAATATTAGATTTTGATTACTACCTCCATCATTAATAATAATAATTTGTAGATTTTTAATTAATAATGGAACAGGAACAGGATGAACAATTTATCCCCCTTTATCAAACAATATTGCACATAATAACATTTCAGTTGATTTAACTATTTTTTC…	Eukaryota	Metazoa	Arthropoda	Insecta	Hemiptera	Aphididae	Cryptomyzus	Cryptomyzus galeopsidis	100	2017	Grimstad
C6_Blad_15	AACTTTATACTTTTTATTTGGTATTTGATCAGGTATAATTGGATCATCTCTTAGAATTTTGATTCGATTAGAATTAAGACAAATTAATTCTATTATTAATAATAATCAATTATATAATGTAATTGTTACAATTCATGCTTTTATTATAATTTTTTTTATAACTATACCAATTGTAATTGGTGGATTTGGAAATTGATTAATTCCTATAATAATAGGATGTCCTGATATATCATTTCCACGTTTAAATAATATTAGATTTTGATTACTACCTCCATCATTAATAATAATAATTTGTAGATTTTTAATTAATAATGGAACAGGAACAGGATGAACAATTTATCCCCCTTTATCAAACAATATTGCACATAATAACATTTCAGTTGATTTAACTATTTTTTC…	Eukaryota	Metazoa	Arthropoda	Insecta	Hemiptera	Aphididae	Cryptomyzus	Cryptomyzus galeopsidis	100	2017	Grimstad
F2_Blad16	AACTTTATACTTTTTATTTGGTATTTGATCAGGTATAATTGGATCATCTCTTAGAATTTTGATTCGATTAGAATTAAGACAAATTAATTCTATTATTAATAATAATCAATTATATAATGTAATTGTTACAATTCATGCTTTTATTATAATTTTTTTTATAACTATACCAATTGTAATTGGTGGATTTGGAAATTGATTAATTCCTATAATAATAGGATGTCCTGATATATCATTTCCACGTTTAAATAATATTAGATTTTGATTACTACCTCCATCATTAATAATAATAATTTGTAGATTTTTAATTAATAATGGAACAGGAACAGGATGAACAATTTATCCCCCTTTATCAAACAATATTGCACATAATAACATTTCAGTTGATTTAACTATTTTTTC…	Eukaryota	Metazoa	Arthropoda	Insecta	Hemiptera	Aphididae	Cryptomyzus	Cryptomyzus galeopsidis	100	2017	Grimstad
G2_Blad17	AACTTTATACTTTTTATTTGGTATTTGATCAGGTATAATTGGATCATCTCTTAGAATTTTGATTCGATTAGAATTAAGACAAATTAATTCTATTATTAATAATAATCAATTATATAATGTAATTGTTACAATTCATGCTTTTATTATAATTTTTTTTATAACTATACCAATTGTAATTGGTGGATTTGGAAATTGATTAATTCCTATAATAATAGGATGTCCTGATATATCATTTCCACGTTTAAATAATATTAGATTTTGATTACTACCTCCATCATTAATAATAATAATTTGTAGATTTTTAATTAATAATGGAACAGGAACAGGATGAACAATTTATCCCCCTTTATCAAACAATATTGCACATAATAACATTTCAGTTGATTTAACTATTTTTTC…	Eukaryota	Metazoa	Arthropoda	Insecta	Hemiptera	Aphididae	Cryptomyzus	Cryptomyzus galeopsidis	100	2017	Grimstad
G4_Blad17	AACTTTATACTTTTTATTTGGTATTTGATCAGGTATAATTGGATCATCTCTTAGAATTTTGATTCGATTAGAATTAAGACAAATTAATTCTATTATTAATAATAATCAATTATATAATGTAATTGTTACAATTCATGCTTTTATTATAATTTTTTTTATAACTATACCAATTGTAATTGGTGGATTTGGAAATTGATTAATTCCTATAATAATAGGATGTCCTGATATATCATTTCCACGTTTAAATAATATTAGATTTTGATTACTACCTCCATCATTAATAATAATAATTTGTAGATTTTTAATTAATAATGGAACAGGAACAGGATGAACAATTTATCCCCCTTTATCAAACAATATTGCACATAATAACATTTCAGTTGATTTAACTATTTTTTC…	Eukaryota	Metazoa	Arthropoda	Insecta	Hemiptera	Aphididae	Cryptomyzus	Cryptomyzus galeopsidis	100	2017	Grimstad
G5_Blad17	AACTTTATACTTTTTATTTGGTATTTGATCAGGTATAATTGGATCATCTCTTAGAATTTTGATTCGATTAGAATTAAGACAAATTAATTCTATTATTAATAATAATCAATTATATAATGTAATTGTTACAATTCATGCTTTTATTATAATTTTTTTTATAACTATACCAATTGTAATTGGTGGATTTGGAAATTGATTAATTCCTATAATAATAGGATGTCCTGATATATCATTTCCACGTTTAAATAATATTAGATTTTGATTACTACCTCCATCATTAATAATAATAATTTGTAGATTTTTAATTAATAATGGAACAGGAACAGGATGAACAATTTATCCCCCTTTATCAAACAATATTGCACATAATAACATTTCAGTTGATTTAACTATTTTTTC…	Eukaryota	Metazoa	Arthropoda	Insecta	Hemiptera	Aphididae	Cryptomyzus	Cryptomyzus galeopsidis	100	2017	Grimstad
G6_Blad17	AATTGGATCATCTCTTAGAATTTTGATTCGATTAGAATTAAGACAAATTAATTCTATTATTAATAATAATCAATTATATAATGTAATTGTTACAATTCATGCTTTTATTATAATTTTTTTTATAACTATACCAATTGTAATTGGTGGATTTGGAAATTGATTAATTCCTATAATAATAGGATGTCCTGATATATCATTTCCACGTTTAAATAATATTAGATTTTGATTACTACCTCCATCATTAATAATAATAATTTGTAGATTTTTAATTAATAATGGAACAGGAACAGGATGAACAATTTATCCCCCTTTATCAAACAATATTGCACATAATAACATTTCAGTTGATTTAACTATTTTTTCTTTACATCTAGCAGGAATCTCATCAATTTTAGGAGC…	Eukaryota	Metazoa	Arthropoda	Insecta	Hemiptera	Aphididae	Cryptomyzus	Cryptomyzus galeopsidis	100	2017	Grimstad
A12_Blad16	AACTTTATACTTTTTATTTGGTATTTGATCAGGTATAATTGGATCATCTCTTAGAATTTTGATTCGATTAGAATTAAGACAAATTAATTCTATTATTAATAATAATCAATTATATAATGTAATTGTTACAATTCATGCTTTTATTATAATTTTTTTTATAACTATACCAATTGTAATTGGTGGATTTGGAAATTGATTAATTCCTATAATAATAGGATGTCCTGATATATCATTTCCACGTTTAAATAATATTAGATTTTGATTACTACCTCCATCATTAATAATAATAATTTGTAGATTTTTAATTAATAATGGAACAGGAACAGGATGAACAATTTATCCCCCTTTATCAAACAATATTGCACATAATAACATTTCAGTTGATTTAACTATTTTTTC…	Eukaryota	Metazoa	Arthropoda	Insecta	Hemiptera	Aphididae	Nasonovia	Nasonovia ribisnigri	100	2017	Grimstad
D8_Blad16	AACTTTATACTTTTTATTTGGTATTTGATCAGGTATAATTGGATCATCTCTTAGAATTTTGATTCGATTAGAATTAAGACAAATTAATTCTATTATTAATAATAATCAATTATATAATGTAATTGTTACAATTCATGCTTTTATTATAATTTTTTTTATAACTATACCAATTGTAATTGGTGGATTTGGAAATTGATTAATTCCTATAATAATAGGATGTCCTGATATATCATTTCCACGTTTAAATAATATTAGATTTTGATTACTACCTCCATCATTAATAATAATAATTTGTAGATTTTTAATTAATAATGGAACAGGAACAGGATGAACAATTTATCCCCCTTTATCAAACAATATTGCACATAATAACATTTCAGTTGATTTAACTATTTTTTC…	Eukaryota	Metazoa	Arthropoda	Insecta	Hemiptera	Aphididae	Periphyllus	Periphyllus testudinaceus	100	2017	Grimstad
C8_Blad17	AACTTTATACTTTTTATTTGGTATTTGATCAGGTATAATTGGATCATCTCTTAGAATTTTGATTCGATTAGAATTAAGACAAATTAATTCTATTATTAATAATAATCAATTATATAATGTAATTGTTACAATTCATGCTTTTATTATAATTTTTTTTATAACTATACCAATTGTAATTGGTGGATTTGGAAATTGATTAATTCCTATAATAATAGGATGTCCTGATATATCATTTCCACGTTTAAATAATATTAGATTTTGATTACTACCTCCATCATTAATAATAATAATTTGTAGATTTTTAATTAATAATGGAACAGGAACAGGATGAACAATTTATCCCCCTTTATCAAACAATATTGCACATAATAACATTTCAGTTGATTTAACTATTTTTTC…	Eukaryota	Metazoa	Arthropoda	Insecta	Hemiptera	Aphididae	Phorodon	Phorodon humuli	100	2017	Grimstad
D3_Blad16	AACTTTATACTTTTTATTTGGTATTTGATCAGGTATAATTGGATCATCTCTTAGAATTTTGATTCGATTAGAATTAAGACAAATTAATTCTATTATTAATAATAATCAATTATATAATGTAATTGTTACAATTCATGCTTTTATTATAATTTTTTTTATAACTATACCAATTGTAATTGGTGGATTTGGAAATTGATTAATTCCTATAATAATAGGATGTCCTGATATATCATTTCCACGTTTAAATAATATTAGATTTTGATTACTACCTCCATCATTAATAATAATAATTTGTAGATTTTTAATTAATAATGGAACAGGAACAGGATGAACAATTTATCCCCCTTTATCAAACAATATTGCACATAATAACATTTCAGTTGATTTAACTATTTTTTC…	Eukaryota	Metazoa	Arthropoda	Insecta	Hemiptera	Aphididae	Phorodon	Phorodon humuli	100	2017	Grimstad
F12_Blad16	AACTTTATACTTTTTATTTGGTATTTGATCAGGTATAATTGGATCATCTCTTAGAATTTTGATTCGATTAGAATTAAGACAAATTAATTCTATTATTAATAATAATCAATTATATAATGTAATTGTTACAATTCATGCTTTTATTATAATTTTTTTTATAACTATACCAATTGTAATTGGTGGATTTGGAAATTGATTAATTCCTATAATAATAGGATGTCCTGATATATCATTTCCACGTTTAAATAATATTAGATTTTGATTACTACCTCCATCATTAATAATAATAATTTGTAGATTTTTAATTAATAATGGAACAGGAACAGGATGAACAATTTATCCCCCTTTATCAAACAATATTGCACATAATAACATTTCAGTTGATTTAACTATTTTTTC…	Eukaryota	Metazoa	Arthropoda	Insecta	Hemiptera	Aphididae	Pterocallis	Pterocallis alni	100	2017	Grimstad
D9_Blad18	AACTTTATACTTTTTATTTGGTATTTGATCAGGTATAATTGGATCATCTCTTAGAATTTTAATTCGATTAGAATTAAGACAAATTAATTCTATTATTAATAATAATCAATTATATAATGTAATTGTTACAATTCATGCTTTTATTATAATTTTTTTTATAACTATACCAATTGTAATTGGAGGATTTGGAAATTGATTAATTCCTATAATAATAGGATGCCCTGATATATCATTTCCACGTTTAAATAATATTAGATTTTGATTATTACCTCCGTCATTAATAATAATAATTTGTAGATTTTTAATTAATAACGGTACAGGAACAGGATGAACAATTTATCCACCTTTATCAAACAATATTGCACACAATAATATTTCAGTTGATTTAACTATTTTTTC…	Eukaryota	Metazoa	Arthropoda	Insecta	Hemiptera	Aphididae	Rhopalosiphum	Rhopalosiphum padi	100	2017	Grimstad
A11_Blad18	AACTTTATACTTTCTATTTGGTATTTGATCAGGTATAATTGGATCCTCACTTAGAATCTTAATTCGATTAGAATTAAGACAAATTAATTCAATTATTAATAATAATCAACTATATAATGTAATTGTAACAATTCATGCTTTTATTATAATTTTTTTTATAACAATACCAATTGTAATTGGTGGTTTTGGAAATTGATTAATCCCTATAATAATAGGATGCCCTGACATATCATTTCCACGTTTAAATAATATTAGATTTTGATTATTACCCCCATCATTAATAATAATAATTTGTAGTTTCTTAATTAATAATGGAACAGGTACAGGATGAACTATTTATCCCCCTTTATCAAATAATATTGCACATAATAATATTTCAGTTGACTTAACTATCTTTTC…	Eukaryota	Metazoa	Arthropoda	Insecta	Hemiptera	Aphididae	Rhopalosiphum	Rhopalosiphum padi	100	2017	Grimstad
A1_Blad18	AACTTTATACTTTCTATTTGGTATTTGATCAGGTATAATTGGATCCTCACTTAGAATCTTAATTCGATTAGAATTAAGACAAATTAATTCAATTATTAATAATAATCAACTATATAATGTAATTGTAACAATTCATGCTTTTATTATAATTTTTTTTATAACAATACCAATTGTAATTGGTGGTTTTGGAAATTGATTAATCCCTATAATAATAGGATGCCCTGACATATCATTTCCACGTTTAAATAATATTAGATTTTGATTATTACCCCCATCATTAATAATAATAATTTGTAGTTTCTTAATTAATAATGGAACAGGTACAGGATGAACTATTTATCCCCCTTTATCAAATAATATTGCACATAATAATATTTCAGTTGACTTAACTATCTTTTC…	Eukaryota	Metazoa	Arthropoda	Insecta	Hemiptera	Aphididae	Rhopalosiphum	Rhopalosiphum padi	100	2017	Grimstad
A8_Blad_14	AACTTTATACTTTCTATTTGGTATTTGATCAGGTATAATTGGATCCTCACTTAGAATCTTAATTCGATTAGAATTAAGACAAATTAATTCAATTATTAATAATAATCAACTATATAATGTAATTGTAACAATTCATGCTTTTATTATAATTTTTTTTATAACAATACCAATTGTAATTGGTGGTTTTGGAAATTGATTAATCCCTATAATAATAGGATGCCCTGACATATCATTTCCACGTTTAAATAATATTAGATTTTGATTATTACCCCCATCATTAATAATAATAATTTGTAGTTTCTTAATTAATAATGGAACAGGTACAGGATGAACTATTTATCCCCCTTTATCAAATAATATTGCACATAATAATATTTCAGTTGACTTAACTATCTTTTC…	Eukaryota	Metazoa	Arthropoda	Insecta	Hemiptera	Aphididae	Rhopalosiphum	Rhopalosiphum padi	100	2017	Grimstad
A8_Blad18	AACTTTATACTTTCTATTTGGTATTTGATCAGGTATAATTGGATCCTCACTTAGAATCTTAATTCGATTAGAATTAAGACAAATTAATTCAATTATTAATAATAATCAACTATATAATGTAATTGTAACAATTCATGCTTTTATTATAATTTTTTTTATAACAATACCAATTGTAATTGGTGGTTTTGGAAATTGATTAATCCCTATAATAATAGGATGCCCTGACATATCATTTCCACGTTTAAATAATATTAGATTTTGATTATTACCCCCATCATTAATAATAATAATTTGTAGTTTCTTAATTAATAATGGAACAGGTACAGGATGAACTATTTATCCCCCTTTATCAAATAATATTGCACATAATAATATTTCAGTTGACTTAACTATCTTTTC…	Eukaryota	Metazoa	Arthropoda	Insecta	Hemiptera	Aphididae	Rhopalosiphum	Rhopalosiphum padi	100	2017	Grimstad
A9_Blad18	AACTTTATACTTTCTATTTGGTATTTGATCAGGTATAATTGGATCCTCACTTAGAATCTTAATTCGATTAGAATTAAGACAAATTAATTCAATTATTAATAATAATCAACTATATAATGTAATTGTAACAATTCATGCTTTTATTATAATTTTTTTTATAACAATACCAATTGTAATTGGTGGTTTTGGAAATTGATTAATCCCTATAATAATAGGATGCCCTGACATATCATTTCCACGTTTAAATAATATTAGATTTTGATTATTACCCCCATCATTAATAATAATAATTTGTAGTTTCTTAATTAATAATGGAACAGGTACAGGATGAACTATTTATCCCCCTTTATCAAATAATATTGCACATAATAATATTTCAGTTGACTTAACTATCTTTTC…	Eukaryota	Metazoa	Arthropoda	Insecta	Hemiptera	Aphididae	Rhopalosiphum	Rhopalosiphum padi	100	2017	Grimstad
B4_Blad18	AACTTTATACTTTCTATTTGGTATTTGATCAGGTATAATTGGATCCTCACTTAGAATCTTAATTCGATTAGAATTAAGACAAATTAATTCAATTATTAATAATAATCAACTATATAATGTAATTGTAACAATTCATGCTTTTATTATAATTTTTTTTATAACAATACCAATTGTAATTGGTGGTTTTGGAAATTGATTAATCCCTATAATAATAGGATGCCCTGACATATCATTTCCACGTTTAAATAATATTAGATTTTGATTATTACCCCCATCATTAATAATAATAATTTGTAGTTTCTTAATTAATAATGGAACAGGTACAGGATGAACTATTTATCCCCCTTTATCAAATAATATTGCACATAATAATATTTCAGTTGACTTAACTATCTTTTC…	Eukaryota	Metazoa	Arthropoda	Insecta	Hemiptera	Aphididae	Rhopalosiphum	Rhopalosiphum padi	100	2017	Grimstad
C11_Blad17	AACTTTATACTTTCTATTTGGTATTTGATCAGGTATAATTGGATCCTCACTTAGAATCTTAATTCGATTAGAATTAAGACAAATTAATTCAATTATTAATAATAATCAACTATATAATGTAATTGTAACAATTCATGCTTTTATTATAATTTTTTTTATAACAATACCAATTGTAATTGGTGGTTTTGGAAATTGATTAATCCCTATAATAATAGGATGCCCTGACATATCATTTCCACGTTTAAATAATATTAGATTTTGATTATTACCCCCATCATTAATAATAATAATTTGTAGTTTCTTAATTAATAATGGAACAGGTACAGGATGAACTATTTATCCCCCTTTATCAAATAATATTGCACATAATAATATTTCAGTTGACTTAACTATCTTTTC…	Eukaryota	Metazoa	Arthropoda	Insecta	Hemiptera	Aphididae	Rhopalosiphum	Rhopalosiphum padi	100	2017	Grimstad
D6_Blad_14	AACTTTATACTTTCTATTTGGTATTTGATCAGGTATAATTGGATCCTCACTTAGAATCTTAATTCGATTAGAATTAAGACAAATTAATTCAATTATTAATAATAATCAACTATATAATGTAATTGTAACAATTCATGCTTTTATTATAATTTTTTTTATAACAATACCAATTGTAATTGGTGGTTTTGGAAATTGATTAATCCCTATAATAATAGGATGCCCTGACATATCATTTCCACGTTTAAATAATATTAGATTTTGATTATTACCCCCATCATTAATAATAATAATTTGTAGTTTCTTAATTAATAATGGAACAGGTACAGGATGAACTATTTATCCCCCTTTATCAAATAATATTGCACATAATAATATTTCAGTTGACTTAACTATCTTTTC…	Eukaryota	Metazoa	Arthropoda	Insecta	Hemiptera	Aphididae	Rhopalosiphum	Rhopalosiphum padi	100	2017	Grimstad
E12_Blad18	AACTTTATACTTTCTATTTGGTATTTGATCAGGTATAATTGGATCCTCACTTAGAATCTTAATTCGATTAGAATTAAGACAAATTAATTCAATTATTAATAATAATCAACTATATAATGTAATTGTAACAATTCATGCTTTTATTATAATTTTTTTTATAACAATACCAATTGTAATTGGTGGTTTTGGAAATTGATTAATCCCTATAATAATAGGATGCCCTGACATATCATTTCCACGTTTAAATAATATTAGATTTTGATTATTACCCCCATCATTAATAATAATAATTTGTAGTTTCTTAATTAATAATGGAACAGGTACAGGATGAACTATTTATCCCCCTTTATCAAATAATATTGCACATAATAATATTTCAGTTGACTTAACTATCTTTTC…	Eukaryota	Metazoa	Arthropoda	Insecta	Hemiptera	Aphididae	Rhopalosiphum	Rhopalosiphum padi	100	2017	Grimstad
E2_Blad18	AACTTTATACTTTCTATTTGGTATTTGATCAGGTATAATTGGATCCTCACTTAGAATCTTAATTCGATTAGAATTAAGACAAATTAATTCAATTATTAATAATAATCAACTATATAATGTAATTGTAACAATTCATGCTTTTATTATAATTTTTTTTATAACAATACCAATTGTAATTGGTGGTTTTGGAAATTGATTAATCCCTATAATAATAGGATGCCCTGACATATCATTTCCACGTTTAAATAATATTAGATTTTGATTATTACCCCCATCATTAATAATAATAATTTGTAGTTTCTTAATTAATAATGGAACAGGTACAGGATGAACTATTTATCCCCCTTTATCAAATAATATTGCACATAATAATATTTCAGTTGACTTAACTATCTTTTC…	Eukaryota	Metazoa	Arthropoda	Insecta	Hemiptera	Aphididae	Rhopalosiphum	Rhopalosiphum padi	100	2017	Grimstad
E4_Blad18	AACTTTATACTTTCTATTTGGTATTTGATCAGGTATAATTGGATCCTCACTTAGAATCTTAATTCGATTAGAATTAAGACAAATTAATTCAATTATTAATAATAATCAACTATATAATGTAATTGTAACAATTCATGCTTTTATTATAATTTTTTTTATAACAATACCAATTGTAATTGGTGGTTTTGGAAATTGATTAATCCCTATAATAATAGGATGCCCTGACATATCATTTCCACGTTTAAATAATATTAGATTTTGATTATTACCCCCATCATTAATAATAATAATTTGTAGTTTCTTAATTAATAATGGAACAGGTACAGGATGAACTATTTATCCCCCTTTATCAAATAATATTGCACATAATAATATTTCAGTTGACTTAACTATCTTTTC…	Eukaryota	Metazoa	Arthropoda	Insecta	Hemiptera	Aphididae	Rhopalosiphum	Rhopalosiphum padi	100	2017	Grimstad
E6_Blad18	AACTTTATACTTTCTATTTGGTATTTGATCAGGTATAATTGGATCCTCACTTAGAATCTTAATTCGATTAGAATTAAGACAAATTAATTCAATTATTAATAATAATCAACTATATAATGTAATTGTAACAATTCATGCTTTTATTATAATTTTTTTTATAACAATACCAATTGTAATTGGTGGTTTTGGAAATTGATTAATCCCTATAATAATAGGATGCCCTGACATATCATTTCCACGTTTAAATAATATTAGATTTTGATTATTACCCCCATCATTAATAATAATAATTTGTAGTTTCTTAATTAATAATGGAACAGGTACAGGATGAACTATTTATCCCCCTTTATCAAATAATATTGCACATAATAATATTTCAGTTGACTTAACTATCTTTTC…	Eukaryota	Metazoa	Arthropoda	Insecta	Hemiptera	Aphididae	Rhopalosiphum	Rhopalosiphum padi	100	2017	Grimstad
E8_Blad18	AACTTTATACTTTCTATTTGGTATTTGATCAGGTATAATTGGATCCTCACTTAGAATCTTAATTCGATTAGAATTAAGACAAATTAATTCAATTATTAATAATAATCAACTATATAATGTAATTGTAACAATTCATGCTTTTATTATAATTTTTTTTATAACAATACCAATTGTAATTGGTGGTTTTGGAAATTGATTAATCCCTATAATAATAGGATGCCCTGACATATCATTTCCACGTTTAAATAATATTAGATTTTGATTATTACCCCCATCATTAATAATAATAATTTGTAGTTTCTTAATTAATAATGGAACAGGTACAGGATGAACTATTTATCCCCCTTTATCAAATAATATTGCACATAATAATATTTCAGTTGACTTAACTATCTTTTC…	Eukaryota	Metazoa	Arthropoda	Insecta	Hemiptera	Aphididae	Rhopalosiphum	Rhopalosiphum padi	100	2017	Grimstad
G10_Blad18	AACTTTATACTTTCTATTTGGTATTTGATCAGGTATAATTGGATCCTCACTTAGAATCTTAATTCGATTAGAATTAAGACAAATTAATTCAATTATTAATAATAATCAACTATATAATGTAATTGTAACAATTCATGCTTTTATTATAATTTTTTTTATAACAATACCAATTGTAATTGGTGGTTTTGGAAATTGATTAATCCCTATAATAATAGGATGCCCTGACATATCATTTCCACGTTTAAATAATATTAGATTTTGATTATTACCCCCATCATTAATAATAATAATTTGTAGTTTCTTAATTAATAATGGAACAGGTACAGGATGAACTATTTATCCCCCTTTATCAAATAATATTGCACATAATAATATTTCAGTTGACTTAACTATCTTTTC…	Eukaryota	Metazoa	Arthropoda	Insecta	Hemiptera	Aphididae	Rhopalosiphum	Rhopalosiphum padi	100	2017	Grimstad
G11_Blad18	AACTTTATACTTTCTATTTGGTATTTGATCAGGTATAATTGGATCCTCACTTAGAATCTTAATTCGATTAGAATTAAGACAAATTAATTCAATTATTAATAATAATCAACTATATAATGTAATTGTAACAATTCATGCTTTTATTATAATTTTTTTTATAACAATACCAATTGTAATTGGTGGTTTTGGAAATTGATTAATCCCTATAATAATAGGATGCCCTGACATATCATTTCCACGTTTAAATAATATTAGATTTTGATTATTACCCCCATCATTAATAATAATAATTTGTAGTTTCTTAATTAATAATGGAACAGGTACAGGATGAACTATTTATCCCCCTTTATCAAATAATATTGCACATAATAATATTTCAGTTGACTTAACTATCTTTTC…	Eukaryota	Metazoa	Arthropoda	Insecta	Hemiptera	Aphididae	Rhopalosiphum	Rhopalosiphum padi	100	2017	Grimstad
G12_Blad18	AACTTTATACTTTCTATTTGGTATTTGATCAGGTATAATTGGATCCTCACTTAGAATCTTAATTCGATTAGAATTAAGACAAATTAATTCAATTATTAATAATAATCAACTATATAATGTAATTGTAACAATTCATGCTTTTATTATAATTTTTTTTATAACAATACCAATTGTAATTGGTGGTTTTGGAAATTGATTAATCCCTATAATAATAGGATGCCCTGACATATCATTTCCACGTTTAAATAATATTAGATTTTGATTATTACCCCCATCATTAATAATAATAATTTGTAGTTTCTTAATTAATAATGGAACAGGTACAGGATGAACTATTTATCCCCCTTTATCAAATAATATTGCACATAATAATATTTCAGTTGACTTAACTATCTTTTC…	Eukaryota	Metazoa	Arthropoda	Insecta	Hemiptera	Aphididae	Rhopalosiphum	Rhopalosiphum padi	100	2017	Grimstad
G4_Blad18	AACTTTATACTTTCTATTTGGTATTTGATCAGGTATAATTGGATCCTCACTTAGAATCTTAATTCGATTAGAATTAAGACAAATTAATTCAATTATTAATAATAATCAACTATATAATGTAATTGTAACAATTCATGCTTTTATTATAATTTTTTTTATAACAATACCAATTGTAATTGGTGGTTTTGGAAATTGATTAATCCCTATAATAATAGGATGCCCTGACATATCATTTCCACGTTTAAATAATATTAGATTTTGATTATTACCCCCATCATTAATAATAATAATTTGTAGTTTCTTAATTAATAATGGAACAGGTACAGGATGAACTATTTATCCCCCTTTATCAAATAATATTGCACATAATAATATTTCAGTTGACTTAACTATCTTTTC…	Eukaryota	Metazoa	Arthropoda	Insecta	Hemiptera	Aphididae	Rhopalosiphum	Rhopalosiphum padi	100	2017	Grimstad
G5_Blad18	AACTTTATACTTTCTATTTGGTATTTGATCAGGTATAATTGGATCCTCACTTAGAATCTTAATTCGATTAGAATTAAGACAAATTAATTCAATTATTAATAATAATCAACTATATAATGTAATTGTAACAATTCATGCTTTTATTATAATTTTTTTTATAACAATACCAATTGTAATTGGTGGTTTTGGAAATTGATTAATCCCTATAATAATAGGATGCCCTGACATATCATTTCCACGTTTAAATAATATTAGATTTTGATTATTACCCCCATCATTAATAATAATAATTTGTAGTTTCTTAATTAATAATGGAACAGGTACAGGATGAACTATTTATCCCCCTTTATCAAATAATATTGCACATAATAATATTTCAGTTGACTTAACTATCTTTTC…	Eukaryota	Metazoa	Arthropoda	Insecta	Hemiptera	Aphididae	Rhopalosiphum	Rhopalosiphum padi	100	2017	Grimstad
G6_Blad18	AACTTTATACTTTTTATTTGGTATTTGATCAGGTATAATTGGATCATCACTTAGAATTTTAATTCGTTTAGAATTAAGACAAATTAATTCTATTATTAATAATAATCAATTATATAATGTAATTGTTACAATTCATGCTTTTATTATAATTTTTTTTATAACTATACCAATTGTTATTGGTGGTTTTGGAAATTGATTAATTCCTATAATAATAGGATGTCCCGATATATCATTCCCACGTTTAAATAATATTAGATTTTGATTATTGCCTCCATCATTAATAATAATAATCTGTAGTTTTTTAATTAATAATGGAACAGGAACAGGTTGAACTATTTATCCACCTTTATCTAATAATATTGCACATAATAATATTTCAGTTGATTTAACTATTTTTTC…	Eukaryota	Metazoa	Arthropoda	Insecta	Hemiptera	Aphididae	Rhopalosiphum	Rhopalosiphum padi	100	2017	Grimstad
G8_Blad18	AACTTTATATTTTTTATTTGGTATTTGATCAGGTATAATTGGATCATCCCTTAGAATTCTAATTCGTCTAGAACTAAGACAAATTAATTCTATTATTAACAATAATCAATTATATAATGTAATTGTTACAATTCACGCTTTTATTATAATTTTTTTTATAACAATACCAATTGTAATTGGTGGATTTGGAAATTGATTAATCCCTATAATAATAGGATGTCCTGATATATCATTTCCACGTTTAAATAATATTAGATTTTGATTATTACCCCCTTCATTAATAATAATAATTTGTAGTTTTCTAATTAATAATGGAACAGGAACAGGATGAACTATTTATCCACCTTTATCAAATAATATTGCACATAATAATATTTCAGTTGACTTAACTATTTTTTC…	Eukaryota	Metazoa	Arthropoda	Insecta	Hemiptera	Aphididae	Rhopalosiphum	Rhopalosiphum padi	100	2017	Grimstad
H10_Blad18	AACTTTATATTTTTTATTTGGTATTTGATCAGGTATAATTGGATCATCCCTTAGAATTCTAATTCGTCTAGAACTAAGACAAATTAATTCTATTATTAACAATAATCAATTATATAATGTAATTGTTACAATTCACGCTTTTATTATAATTTTTTTTATAACAATACCAATTGTAATTGGTGGATTTGGAAATTGATTAATCCCTATAATAATAGGATGTCCTGATATATCATTTCCACGTTTAAATAATATTAGATTTTGATTATTACCCCCTTCATTAATAATAATAATTTGTAGTTTTCTAATTAATAATGGAACAGGAACAGGATGAACTATTTATCCACCTTTATCAAATAATATTGCACATAATAATATTTCAGTTGACTTAACTATTTTTTC…	Eukaryota	Metazoa	Arthropoda	Insecta	Hemiptera	Aphididae	Rhopalosiphum	Rhopalosiphum padi	100	2017	Grimstad
H11_Blad18	AACTTTATATTTTCTATTTGGTATTTGATCAGGTATAATTGGCTCATCTCTTAGAATTTTAATTCGTCTTGAATTAAGACAAATTAATTCAATTATTAATAATAATCAATTATATAATGTAATTGTAACAATTCATGCTTTTATTATAATTTTTTTTATAACAATACCTATTGTAATTGGAGGTTTTGGGAACTGATTAATTCCTATAATAATAGGATGTCCTGATATATCATTCCCGCGATTAAATAATATTAGTTTCTGATTGCTTCCCCCATCATTAATAATAATAATTTGTAGATTTTTAATTAATAATGGAACAGGAACAGGATGAACTATTTATCCACCATTATCAAATAATATCGCACATAATAATATTTCAGTAGACTTAACTATTTTTTC…	Eukaryota	Metazoa	Arthropoda	Insecta	Hemiptera	Aphididae	Rhopalosiphum	Rhopalosiphum padi	100	2017	Grimstad
H1_Blad18	AACTTTATATTTTTTATTTGGTATTTGATCAGGTATAATTGGATCATCACTTAGAATCTTAATTCGTCTTGAATTAAGACAAATTAATTCAATTATTAATAATAATCAATTATATAATGTTATTGTTACAATTCACGCTTTTATTATAATTTTTTTTATAACAATACCAATTGTTATTGGTGGATTTGGAAATTGGTTAATTCCTATAATAATAGGATGTCCTGATATATCTTTCCCACGATTAAATAACATTAGATTCTGATTATTACCACCCTCATTAATAATAATAATTTGTAGTTTTTTAATTAATAATGGAACAGGAACAGGATGAACTATTTACCCACCCTTATCAAATAATATTGCACATAATAATATTTCAGTTGATTTAACTATTTTTTC…	Eukaryota	Metazoa	Arthropoda	Insecta	Hemiptera	Aphididae	Rhopalosiphum	Rhopalosiphum padi	100	2017	Grimstad
H5_Blad18	AACTTTATATTTTTTATTTGGTATTTGATCAGGTATAATTGGATCATCACTTAGAATCTTAATTCGTCTTGAATTAAGACAAATTAATTCAATTATTAATAATAATCAATTATATAATGTTATTGTTACAATTCACGCTTTTATTATAATTTTTTTTATAACAATACCAATTGTTATTGGTGGATTTGGAAATTGGTTAATTCCTATAATAATAGGATGTCCTGATATATCTTTCCCACGATTAAATAACATTAGATTCTGATTATTACCACCCTCATTAATAATAATAATTTGTAGTTTTTTAATTAATAATGGAACAGGAACAGGATGAACTATTTACCCACCCTTATCAAATAATATTGCACATAATAATATTTCAGTTGATTTAACTATTTTTTC…	Eukaryota	Metazoa	Arthropoda	Insecta	Hemiptera	Aphididae	Rhopalosiphum	Rhopalosiphum padi	100	2017	Grimstad
H6_Blad18	AACTTTATATTTTTTATTTGGTATTTGATCAGGTATAATTGGATCATCACTTAGAATCTTAATTCGTCTTGAATTAAGACAAATTAATTCAATTATTAATAATAATCAATTATATAATGTTATTGTTACAATTCACGCTTTTATTATAATTTTTTTTATAACAATACCAATTGTTATTGGTGGATTTGGAAATTGGTTAATTCCTATAATAATAGGATGTCCTGATATATCTTTCCCACGATTAAATAACATTAGATTCTGATTATTACCACCCTCATTAATAATAATAATTTGTAGTTTTTTAATTAATAATGGAACAGGAACAGGATGAACTATTTACCCACCCTTATCAAATAATATTGCACATAATAATATTTCAGTTGATTTAACTATTTTTTC…	Eukaryota	Metazoa	Arthropoda	Insecta	Hemiptera	Aphididae	Rhopalosiphum	Rhopalosiphum padi	100	2017	Grimstad
H8_Blad18	AACTTTATATTTTTTATTTGGTATTTGATCAGGTATAATTGGATCATCACTTAGAATCTTAATTCGTCTTGAATTAAGACAAATTAATTCAATTATTAATAATAATCAATTATATAATGTTATTGTTACAATTCACGCTTTTATTATAATTTTTTTTATAACAATACCAATTGTTATTGGTGGATTTGGAAATTGGTTAATTCCTATAATAATAGGATGTCCTGATATATCTTTCCCACGATTAAATAACATTAGATTCTGATTATTACCACCCTCATTAATAATAATAATTTGTAGTTTTTTAATTAATAATGGAACAGGAACAGGATGAACTATTTACCCACCCTTATCAAATAATATTGCACATAATAATATTTCAGTTGATTTAACTATTTTTTC…	Eukaryota	Metazoa	Arthropoda	Insecta	Hemiptera	Aphididae	Rhopalosiphum	Rhopalosiphum padi	100	2017	Grimstad
H9_Blad18	AACTTTATATTTTTTATTTGGTATTTGATCAGGTATAATTGGATCATCACTTAGAATCTTAATTCGTCTTGAATTAAGACAAATTAATTCAATTATTAATAATAATCAATTATATAATGTTATTGTTACAATTCACGCTTTTATTATAATTTTTTTTATAACAATACCAATTGTTATTGGTGGATTTGGAAATTGGTTAATTCCTATAATAATAGGATGTCCTGATATATCTTTCCCACGATTAAATAACATTAGATTCTGATTATTACCACCCTCATTAATAATAATAATTTGTAGTTTTTTAATTAATAATGGAACAGGAACAGGATGAACTATTTACCCACCCTTATCAAATAATATTGCACATAATAATATTTCAGTTGATTTAACTATTTTTTC…	Eukaryota	Metazoa	Arthropoda	Insecta	Hemiptera	Aphididae	Rhopalosiphum	Rhopalosiphum padi	100	2017	Grimstad
A12_Blad18	AACTTTATACTTCTTATTTGGAATTTGATCAGGAATAATTGGATCCTCATTAAGAATCTTAATTCGATTAGAATTAAGACAAATTAACTCTATTATCAATAATAATCAATTATATAATGTTATTGTCACAATTCATGCTTTTATTATAATTTTTTTTATAACAATACCTATTGTCATTGGAGGATTCGGAAATTGATTGATCCCATTAATAATAGGATCCCCTGATATATCATTTCCACGACTTAATAATATTAGTTTTTGAATATTACCCCCTTCATTAATAATGATAATTGCAAGATTCATAATCAATAATGGAACAGGAACAGGATGAACAATTTATCCCCCTTTATCAAATAATATTGCACATAATAATATCTCAGTAGACTTAACTATTTTTTC…	Eukaryota	Metazoa	Arthropoda	Insecta	Hemiptera	Anoeciidae	Anoecia	Anoecia corni	100	2017	Grimstad
B11_Blad18	AACTCTATATTTCCTATTTGGTATTTGATCAGGTATAATTGGATCATCACTTAGAATTCTTATTCGTCTTGAATTAAGACAAATTAATTCAATTATTAATAATAATCAATTATATAATGTAATTGTTACAATCCATGCTTTTATTATAATTTTTTTTATAACTATACCAATTGTTATTGGTGGTTTTGGAAATTGATTAATTCCTATAATAATAGGATGTCCTGACATATCATTCCCACGTTTAAACAATATTAGATTTTGATTACTACCACCATCATTAATAATAATAATCTGTAGTTTCTTAATCAATAATGGAACAGGTACAGGATGAACTATTTACCCACCTTTATCAAATAATATTGCACATAATAATATTTCAGTCGATTTAACTATTTTTTC…	Eukaryota	Metazoa	Arthropoda	Insecta	Hemiptera	Anoeciidae	Anoecia	Anoecia corni	100	2017	Grimstad
C3_Blad18	AACTTTATATTTTTTATTTGGTATTTGATCAGGTATAATTGGCTCATCACTTAGAATTTTAATTCGATTAGAATTAAGACAAATTAATTCAATTATTAATAATAACCAATTATATAATGTAATTGTTACAATTCATGCTTTCATTATAATTTTTTTTATAACAATACCAATTGTTATTGGTGGTTTTGGAAACTGATTAATTCCTATAATAATAGGATGTCCAGATATATCATTTCCACGTTTAAATAATATTAGATTTTGATTACTACCTCCATCATTAATAATAATAATTTGCAGATTTTTAATTAATAATGGAACAGGAACAGGATGAACTATTTATCCACCTTTATCAAATAATATTGCACATAATAATATTTCAGTTGACTTAACTATTTTTTC…	Eukaryota	Metazoa	Arthropoda	Insecta	Hemiptera	Anoeciidae	Anoecia	Anoecia corni	100	2017	Grimstad
E5_Blad17	AACTTTATATTTTTTATTTGGTATTTGATCAGGTATAATTGGCTCATCACTTAGAATTTTAATTCGATTAGAATTAAGACAAATTAATTCAATTATTAATAATAACCAATTATATAATGTAATTGTTACAATTCATGCTTTCATTATAATTTTTTTTATAACAATACCAATTGTTATTGGTGGTTTTGGAAACTGATTAATTCCTATAATAATAGGATGTCCAGATATATCATTTCCACGTTTAAATAATATTAGATTTTGATTACTACCTCCATCATTAATAATAATAATTTGCAGATTTTTAATTAATAATGGAACAGGAACAGGATGAACTATTTATCCACCTTTATCAAATAATATTGCACATAATAATATTTCAGTTGACTTAACTATTTTTTC…	Eukaryota	Metazoa	Arthropoda	Insecta	Hemiptera	Aphididae	Sitobion	Sitobion avenae	100	2017	Grimstad
H8_Blad17	AACTTTATATTTTTTATTTGGTATTTGATCAGGTATAATTGGCTCATCACTTAGAATTTTAATTCGATTAGAATTAAGACAAATTAATTCAATTATTAATAATAACCAATTATATAATGTAATTGTTACAATTCATGCTTTCATTATAATTTTTTTTATAACAATACCAATTGTTATTGGTGGTTTTGGAAACTGATTAATTCCTATAATAATAGGATGTCCAGATATATCATTTCCACGTTTAAATAATATTAGATTTTGATTACTACCTCCATCATTAATAATAATAATTTGCAGATTTTTAATTAATAATGGAACAGGAACAGGATGAACTATTTATCCACCTTTATCAAATAATATTGCACATAATAATATTTCAGTTGACTTAACTATTTTTTC…	Eukaryota	Metazoa	Arthropoda	Insecta	Hemiptera	Aphididae	Sitobion	Sitobion avenae	100	2017	Grimstad
A1_Blad_14	AACTTTATATTTTTTATTTGGTATTTGATCAGGTATAATTGGCTCATCACTTAGAATTTTAATTCGATTAGAATTAAGACAAATTAATTCAATTATTAATAATAACCAATTATATAATGTAATTGTTACAATTCATGCTTTCATTATAATTTTTTTTATAACAATACCAATTGTTATTGGTGGTTTTGGAAACTGATTAATTCCTATAATAATAGGATGTCCAGATATATCATTTCCACGTTTAAATAATATTAGATTTTGATTACTACCTCCATCATTAATAATAATAATTTGCAGATTTTTAATTAATAATGGAACAGGAACAGGATGAACTATTTATCCACCTTTATCAAATAATATTGCACATAATAATATTTCAGTTGACTTAACTATTTTTTC…	Eukaryota	Metazoa	Arthropoda	Insecta	Hemiptera	Aphididae	Tuberculatus	Tuberculatus annulatus	100	2017	Grimstad
A2_Blad_14	AACTTTATACTTTTTATTTGGTATTTGATCAGGTATAATTGGATCATCTCTTAGAATTTTGATTCGATTAGAATTAAGACAAATTAATTCTATTATTAATAATAATCAATTATATAATGTAATTGTTACAATTCATGCTTTTATTATAATTTTTTTTATAACTATACCAATTGTAATTGGTGGATTTGGAAATTGATTAATTCCTATAATAATAGGATGTCCTGATATATCATTTCCACGTTTAAATAATATTAGATTTTGATTACTACCTCCATCATTAATAATAATAATTTGTAGATTTTTAATTAATAATGGAACAGGAACAGGATGAACAATTTATCCCCCTTTATCAAACAATATTGCACATAATAACATTTCAGTTGATTTAACTATTTTTTC…	Eukaryota	Metazoa	Arthropoda	Insecta	Hemiptera	Aphididae	Tuberculatus	Tuberculatus annulatus	100	2017	Grimstad
D5_Blad16	AACTTTATACTTTTTATTTGGTATTTGATCAGGTATAATTGGATCATCTCTTAGAATTTTGATTCGATTAGAATTAAGACAAATTAATTCTATTATTAATAATAATCAATTATATAATGTAATTGTTACAATTCATGCTTTTATTATAATTTTTTTTATAACTATACCAATTGTAATTGGTGGATTTGGAAATTGATTAATTCCTATAATAATAGGATGTCCTGATATATCATTTCCACGTTTAAATAATATTAGATTTTGATTATTACCTCCATCATTAATAATAATAATTTGTAGATTTTTAATTAATAATGGAACAGGAACAGGATGAACAATTTATCCCCCTTTATCAAACAATATTGCACATAATAACATTTCAGTTGATTTAACTATTTTTTC…	Eukaryota	Metazoa	Arthropoda	Insecta	Hemiptera	Aphididae	Tuberculatus	Tuberculatus annulatus	100	2017	Grimstad
A3_Blad_20	ACTTTATACTTTTTATTTGGTATCTGATCAGGTATAATTGGATCATCACTTAGAATCTTAATTCGACTAGAATTAAGACAAATTAATTCAATTATTAATAACAATCAATTATATAATGTAATTGTAACAATTCATGCTTTTATTATAATTTTTTTTATAACAATACCAATTGTAATTGGTGGTTTTGGAAATTGATTAATTCCTATAATAATAGGATGTCCTGATATATCATTTCCACGTCTAAATAATATTAGATTTTGATTACTACCCCCATCATTAATAATAATAATTTGTAGTTTTTTAATTAATAATGGTACAGGAACAGGATGAACTATTTATCCACCTTTATCAAATAATATTGCACATAATAATATTTCAGTTGATTTAACTATTTTTTCT…	Eukaryota	Metazoa	Arthropoda	Insecta	Hemiptera	Aphididae	Acyrthosiphon	Acyrthosiphon pisum	100	2017	Grue
D1_Blad_21	ACTTTATACTTTTTATTTGGTATCTGATCAGGTATAATTGGATCATCACTTAGAATCTTAATTCGACTAGAATTAAGACAAATTAATTCAATTATTAATAACAATCAATTATATAATGTAATTGTAACAATTCATGCTTTTATTATAATTTTTTTTATAACAATACCAATTGTAATTGGTGGTTTTGGAAATTGATTAATTCCTATAATAATAGGATGTCCTGATATATCATTTCCACGTCTAAATAATATTAGATTTTGATTACTACCCCCATCATTAATAATAATAATTTGTAGTTTTTTAATTAATAATGGTACAGGAACAGGATGAACTATTTATCCACCTTTATCAAATAATATTGCACATAATAATATTTCAGTTGATTTAACTATTTTTTCT…	Eukaryota	Metazoa	Arthropoda	Insecta	Hemiptera	Aphididae	Acyrthosiphon	Acyrthosiphon pisum	100	2017	Grue
F8_Blad_20	ACTTTATACTTTTTATTTGGTATCTGATCAGGTATAATTGGATCATCACTTAGAATCTTAATTCGACTAGAATTAAGACAAATTAATTCAATTATTAATAACAATCAATTATATAATGTAATTGTAACAATTCATGCTTTTATTATAATTTTTTTTATAACAATACCAATTGTAATTGGTGGTTTTGGAAATTGATTAATTCCTATAATAATAGGATGTCCTGATATATCATTTCCACGTCTAAATAATATTAGATTTTGATTACTACCCCCATCATTAATAATAATAATTTGTAGTTTTTTAATTAATAATGGTACAGGAACAGGATGAACTATTTATCCACCTTTATCAAATAATATTGCACATAATAATATTTCAGTTGATTTAACTATTTTTTCT…	Eukaryota	Metazoa	Arthropoda	Insecta	Hemiptera	Aphididae	Acyrthosiphon	Acyrthosiphon pisum	100	2017	Grue
A5_Blad_20	ACTTTATACTTTTTATTTGGTATCTGATCAGGTATAATTGGATCATCACTTAGAATCTTAATTCGACTAGAATTAAGACAAATTAATTCAATTATTAATAACAATCAATTATATAATGTAATTGTAACAATTCATGCTTTTATTATAATTTTTTTTATAACAATACCAATTGTAATTGGTGGTTTTGGAAATTGATTAATTCCTATAATAATAGGATGTCCTGATATATCATTTCCACGTCTAAATAATATTAGATTTTGATTACTACCCCCATCATTAATAATAATAATTTGTAGTTTTTTAATTAATAATGGTACAGGAACAGGATGAACTATTTATCCACCTTTATCAAATAATATTGCACATAATAATATTTCAGTTGATTTAACTATTTTTTCT…	Eukaryota	Metazoa	Arthropoda	Insecta	Hemiptera	Aphididae	Amphorophora	Amphorophora rubi	100	2017	Grue
D2_blad19	ACTTTATACTTTTTATTTGGTATCTGATCAGGTATAATTGGATCATCACTTAGAATCTTAATTCGACTAGAATTAAGACAAATTAATTCAATTATTAATAACAATCAATTATATAATGTAATTGTAACAATTCATGCTTTTATTATAATTTTTTTTATAACAATACCAATTGTAATTGGTGGTTTTGGAAATTGATTAATTCCTATAATAATAGGATGTCCTGATATATCATTTCCACGTCTAAATAATATTAGATTTTGATTACTACCCCCATCATTAATAATAATAATTTGTAGTTTTTTAATTAATAATGGTACAGGAACAGGATGAACTATTTATCCACCTTTATCAAATAATATTGCACATAATAATATTTCAGTTGATTTAACTATTTTTTCT…	Eukaryota	Metazoa	Arthropoda	Insecta	Hemiptera	Aphididae	Amphorophora	Amphorophora rubi	100	2017	Grue
E11_blad19	ACTTTATACTTTTTATTTGGTATCTGATCAGGTATAATTGGATCATCACTTAGAATCTTAATTCGACTAGAATTAAGACAAATTAATTCAATTATTAATAACAATCAATTATATAATGTAATTGTAACAATTCATGCTTTTATTATAATTTTTTTTATAACAATACCAATTGTAATTGGTGGTTTTGGAAATTGATTAATTCCTATAATAATAGGATGTCCTGATATATCATTTCCACGTCTAAATAATATTAGATTTTGATTACTACCCCCATCATTAATAATAATAATTTGTAGTTTTTTAATTAATAATGGTACAGGAACAGGATGAACTATTTATCCACCTTTATCAAATAATATTGCACATAATAATATTTCAGTTGATTTAACTATTTTTTCT…	Eukaryota	Metazoa	Arthropoda	Insecta	Hemiptera	Aphididae	Aphis	Aphis craccivora	100	2017	Grue
F12_blad19	ACTTTATACTTTTTATTTGGTATCTGATCAGGTATAATTGGATCATCACTTAGAATCTTAATTCGACTAGAATTAAGACAAATTAATTCAATTATTAATAACAATCAATTATATAATGTAATTGTAACAATTCATGCTTTTATTATAATTTTTTTTATAACAATACCAATTGTAATTGGTGGTTTTGGAAATTGATTAATTCCTATAATAATAGGATGTCCTGATATATCATTTCCACGTCTAAATAATATTAGATTTTGATTACTACCCCCATCATTAATAATAATAATTTGTAGTTTTTTAATTAATAATGGTACAGGAACAGGATGAACTATTTATCCACCTTTATCAAATAATATTGCACATAATAATATTTCAGTTGATTTAACTATTTTTTCT…	Eukaryota	Metazoa	Arthropoda	Insecta	Hemiptera	Aphididae	Aphis	Aphis craccivora	100	2017	Grue
F1_blad19	ACTTTATACTTTTTATTTGGTATCTGATCAGGTATAATTGGATCATCACTTAGAATCTTAATTCGACTAGAATTAAGACAAATTAATTCAATTATTAATAACAATCAATTATATAATGTAATTGTAACAATTCATGCTTTTATTATAATTTTTTTTATAACAATACCAATTGTAATTGGTGGTTTTGGAAATTGATTAATTCCTATAATAATAGGATGTCCTGATATATCATTTCCACGTCTAAATAATATTAGATTTTGATTACTACCCCCATCATTAATAATAATAATTTGTAGTTTTTTAATTAATAATGGTACAGGAACAGGATGAACTATTTATCCACCTTTATCAAATAATATTGCACATAATAATATTTCAGTTGATTTAACTATTTTTTCT…	Eukaryota	Metazoa	Arthropoda	Insecta	Hemiptera	Aphididae	Aphis	Aphis craccivora	100	2017	Grue
F5_blad19	ACTTTATACTTTTTATTTGGTATCTGATCAGGTATAATTGGATCATCACTTAGAATCTTAATTCGACTAGAATTAAGACAAATTAATTCAATTATTAATAACAATCAATTATATAATGTAATTGTAACAATTCATGCTTTTATTATAATTTTTTTTATAACAATACCAATTGTAATTGGTGGTTTTGGAAATTGATTAATTCCTATAATAATAGGATGTCCTGATATATCATTTCCACGTCTAAATAATATTAGATTTTGATTACTACCCCCATCATTAATAATAATAATTTGTAGTTTTTTAATTAATAATGGTACAGGAACAGGATGAACTATTTATCCACCTTTATCAAATAATATTGCACATAATAATATTTCAGTTGATTTAACTATTTTTTCT…	Eukaryota	Metazoa	Arthropoda	Insecta	Hemiptera	Aphididae	Aphis	Aphis craccivora	100	2017	Grue
G12_blad19	ACTTTATACTTTTTATTTGGTATCTGATCAGGTATAATTGGATCATCACTTAGAATCTTAATTCGACTAGAATTAAGACAAATTAATTCAATTATTAATAACAATCAATTATATAATGTAATTGTAACAATTCATGCTTTTATTATAATTTTTTTTATAACAATACCAATTGTAATTGGTGGTTTTGGAAATTGATTAATTCCTATAATAATAGGATGTCCTGATATATCATTTCCACGTCTAAATAATATTAGATTTTGATTACTACCCCCATCATTAATAATAATAATTTGTAGTTTTTTAATTAATAATGGTACAGGAACAGGATGAACTATTTATCCACCTTTATCAAATAATATTGCACATAATAATATTTCAGTTGATTTAACTATTTTTTCT…	Eukaryota	Metazoa	Arthropoda	Insecta	Hemiptera	Aphididae	Aphis	Aphis craccivora	100	2017	Grue
H5_blad19	ACTTTATACTTTTTATTTGGTATCTGATCAGGTATAATTGGATCATCACTTAGAATCTTAATTCGACTAGAATTAAGACAAATTAATTCAATTATTAATAACAATCAATTATATAATGTAATTGTAACAATTCATGCTTTTATTATAATTTTTTTTATAACAATACCAATTGTAATTGGTGGTTTTGGAAATTGATTAATTCCTATAATAATAGGATGTCCTGATATATCATTTCCACGTCTAAATAATATTAGATTTTGATTACTACCCCCATCATTAATAATAATAATTTGTAGTTTTTTAATTAATAATGGTACAGGAACAGGATGAACTATTTATCCACCTTTATCAAATAATATTGCACATAATAATATTTCAGTTGATTTAACTATTTTTTCT…	Eukaryota	Metazoa	Arthropoda	Insecta	Hemiptera	Aphididae	Aphis	Aphis craccivora	100	2017	Grue
H6_blad19	AACTTTATATTTTTTATTTGGTATTTGATCAGGTATAATTGGATCTTCTCTTAGAATTTTAATTCGTTTAGAATTAAGACAAATTAATTCAATTATTAATAATAATCAATTGTATAATGTAATTGTAACAATTCATGCTTTCATTATAATTTTTTTTATAACAATACCAATTGTTATTGGTGGTTTTGGAAATTGATTAATTCCTATAATAATAGGATGTCCAGATATATCATTTCCACGTTTAAATAATATTAGATTTTGATTATTACCACCATCATTAATAATAATAATTTGTAGTTTTTTAATTAATAATGGAACAGGAACAGGATGAACTATTTACCCACCTTTATCAAATAATATTGCACATAATAATATTTCAGTTGATTTAACTATTTTTTC…	Eukaryota	Metazoa	Arthropoda	Insecta	Hemiptera	Aphididae	Aphis	Aphis craccivora	100	2017	Grue
B12_Blad_21	AACTTTATATTTTTTATTTGGTATTTGATCAGGTATAATTGGATCTTCTCTTAGAATTTTAATTCGTTTAGAATTAAGACAAATTAATTCAATTATTAATAATAATCAATTGTATAATGTAATTGTAACAATTCATGCTTTCATTATAATTTTTTTTATAACAATACCAATTGTTATTGGTGGTTTTGGAAATTGATTAATTCCTATAATAATAGGATGTCCAGATATATCATTTCCACGTTTAAATAATATTAGATTTTGATTATTACCACCATCATTAATAATAATAATTTGTAGTTTTTTAATTAATAATGGAACAGGAACAGGATGAACTATTTACCCACCTTTATCAAATAATATTGCACATAATAATATTTCAGTTGATTTAACTATTTTTTC…	Eukaryota	Metazoa	Arthropoda	Insecta	Hemiptera	Aphididae	Aphis	Aphis fabae	100	2017	Grue
B3_Blad_21	AACTTTATATTTTTTATTTGGTATTTGATCAGGTATAATTGGATCTTCTCTTAGAATTTTAATTCGTTTAGAATTAAGACAAATTAATTCAATTATTAATAATAATCAATTGTATAATGTAATTGTAACAATTCATGCTTTCATTATAATTTTTTTTATAACAATACCAATTGTTATTGGTGGTTTTGGAAATTGATTAATTCCTATAATAATAGGATGTCCAGATATATCATTTCCACGTTTAAATAATATTAGATTTTGATTATTACCACCATCATTAATAATAATAATTTGTAGTTTTTTAATTAATAATGGAACAGGAACAGGATGAACTATTTACCCACCTTTATCAAATAATATTGCACATAATAATATTTCAGTTGATTTAACTATTTTTTC…	Eukaryota	Metazoa	Arthropoda	Insecta	Hemiptera	Aphididae	Aphis	Aphis fabae	100	2017	Grue
B4_Blad_21	AACTTTATATTTTTTATTTGGTATTTGATCAGGTATAATTGGATCTTCTCTTAGAATTTTAATTCGTTTAGAATTAAGACAAATTAATTCAATTATTAATAATAATCAATTGTATAATGTAATTGTAACAATTCATGCTTTCATTATAATTTTTTTTATAACAATACCAATTGTTATTGGTGGTTTTGGAAATTGATTAATTCCTATAATAATAGGATGTCCAGATATATCATTTCCACGTTTAAATAATATTAGATTTTGATTATTACCACCATCATTAATAATAATAATTTGTAGTTTTTTAATTAATAATGGAACAGGAACAGGATGAACTATTTACCCACCTTTATCAAATAATATTGCACATAATAATATTTCAGTTGATTTAACTATTTTTTC…	Eukaryota	Metazoa	Arthropoda	Insecta	Hemiptera	Aphididae	Aphis	Aphis fabae	100	2017	Grue
B5_Blad_21	AACTTTATATTTTTTATTTGGTATTTGATCAGGTATAATTGGATCTTCTCTTAGAATTTTAATTCGTTTAGAATTAAGACAAATTAATTCAATTATTAATAATAATCAATTGTATAATGTAATTGTAACAATTCATGCTTTCATTATAATTTTTTTTATAACAATACCAATTGTTATTGGTGGTTTTGGAAATTGATTAATTCCTATAATAATAGGATGTCCAGATATATCATTTCCACGTTTAAATAATATTAGATTTTGATTATTACCACCATCATTAATAATAATAATTTGTAGTTTTTTAATTAATAATGGAACAGGAACAGGATGAACTATTTACCCACCTTTATCAAATAATATTGCACATAATAATATTTCAGTTGATTTAACTATTTTTTC…	Eukaryota	Metazoa	Arthropoda	Insecta	Hemiptera	Aphididae	Aphis	Aphis fabae	100	2017	Grue
B6_Blad_21	AACTTTATATTTTTTATTTGGTATTTGATCAGGTATAATTGGATCTTCTCTTAGAATTTTAATTCGTTTAGAATTAAGACAAATTAATTCAATTATTAATAATAATCAATTGTATAATGTAATTGTAACAATTCATGCTTTCATTATAATTTTTTTTATAACAATACCAATTGTTATTGGTGGTTTTGGAAATTGATTAATTCCTATAATAATAGGATGTCCAGATATATCATTTCCACGTTTAAATAATATTAGATTTTGATTATTACCACCATCATTAATAATAATAATTTGTAGTTTTTTAATTAATAATGGAACAGGAACAGGATGAACTATTTACCCACCTTTATCAAATAATATTGCACATAATAATATTTCAGTTGATTTAACTATTTTTTC…	Eukaryota	Metazoa	Arthropoda	Insecta	Hemiptera	Aphididae	Aphis	Aphis fabae	100	2017	Grue
C11_Blad18	AACTTTATATTTTTTATTTGGTATTTGATCAGGTATAATTGGATCTTCTCTTAGAATTTTAATTCGTTTAGAATTAAGACAAATTAATTCAATTATTAATAATAATCAATTGTATAATGTAATTGTAACAATTCATGCTTTCATTATAATTTTTTTTATAACAATACCAATTGTTATTGGTGGTTTTGGAAATTGATTAATTCCTATAATAATAGGATGTCCAGATATATCATTTCCACGTTTAAATAATATTAGATTTTGATTATTACCACCATCATTAATAATAATAATTTGTAGTTTTTTAATTAATAATGGAACAGGAACAGGATGAACTATTTACCCACCTTTATCAAATAATATTGCACATAATAATATTTCAGTTGATTTAACTATTTTTTC…	Eukaryota	Metazoa	Arthropoda	Insecta	Hemiptera	Aphididae	Aphis	Aphis fabae	100	2017	Grue
E10_Blad_21	AACTTTATATTTTTTATTTGGTATTTGATCAGGTATAATTGGATCTTCTCTTAGAATTTTAATTCGTTTAGAATTAAGACAAATTAATTCAATTATTAATAATAATCAATTGTATAATGTAATTGTAACAATTCATGCTTTCATTATAATTTTTTTTATAACAATACCAATTGTTATTGGTGGTTTTGGAAATTGATTAATTCCTATAATAATAGGATGTCCAGATATATCATTTCCACGTTTAAATAATATTAGATTTTGATTATTACCACCATCATTAATAATAATAATTTGTAGTTTTTTAATTAATAATGGAACAGGAACAGGATGAACTATTTACCCACCTTTATCAAATAATATTGCACATAATAATATTTCAGTTGATTTAACTATTTTTTC…	Eukaryota	Metazoa	Arthropoda	Insecta	Hemiptera	Aphididae	Aphis	Aphis fabae	100	2017	Grue
E11_Blad_21	AACTTTATATTTTCTATTTGGTATTTGATCAGGTATAATTGGATCATCACTTAGAATTTTAATTCGTTTAGAATTAAGACAAATTAATTCAATTATTAATAATAATCAATTATATAATGTAATTGTTACAATTCATGCTTTTATTATAATTTTTTTTATAACAATACCAATTGTAATTGGTGGTTTTGGAAACTGATTAATTCCTATAATAATAGGATGCCCAGATATATCATTTCCACGTTTAAATAATATTAGATTTTGATTATTACCTCCATCTTTAATAATAATAATTTGTAGATTCTTAATTAATAATGGAACAGGAACAGGATGAACTATTTATCCACCTTTATCAAATAATATTGCACATAATAATATTTCAGTTGATTTAACTATTTTTTC…	Eukaryota	Metazoa	Arthropoda	Insecta	Hemiptera	Aphididae	Aphis	Aphis fabae	100	2017	Grue
E2_Blad_21	AACTTTATACTTCTTATTTGGAATTTGATCAGGAATAATTGGATCCTCATTAAGAATCTTAATTCGATTAGAATTAAGACAAATTAACTCTATTATCAATAATAATCAATTATATAATGTTATTGTCACAATTCATGCTTTTATTATAATTTTTTTTATAACAATACCTATTGTCATTGGAGGATTCGGAAATTGATTGATCCCATTAATAATAGGATCCCCTGATATATCATTTCCACGACTTAATAATATTAGTTTTTGAATATTACCCCCTTCATTAATAATGATAATTGCAAGATTCATAATCAATAATGGAACAGGAACAGGATGAACAATTTATCCCCCTTTATCAAATAATATTGCACATAATAATATCTCAGTAGACTTAACTATTTTTTC…	Eukaryota	Metazoa	Arthropoda	Insecta	Hemiptera	Aphididae	Aphis	Aphis fabae	100	2017	Grue
E3_Blad_20	AACTTTATATTTTTTATTTGGTATTTGATCAGGTATAATTGGATCATCACTTAGAATTTTAATTCGTCTTGAATTAAGACAAATTAATTCAATTATTAATAACAATCAACTATATAATGTTATCGTTACAATTCATGCTTTTATTATAATTTTTTTTATAACAATACCAATTGTAATTGGTGGATTTGGAAATTGATTAATTCCTATAATAATAGGATGCCCTGATATATCTTTCCCACGATTAAATAATATTAGATTCTGAATATTACCACCATCATTAATAATAATAATTTGTAGTTTTTTAATTAACAATGGAACAGGAACAGGATGAACTATCTATCCACCCTTATCAAATAATATTGCACATAATAATATTTCAGTTGATTTAACTATTTTTTC…	Eukaryota	Metazoa	Arthropoda	Insecta	Hemiptera	Aphididae	Aphis	Aphis fabae	100	2017	Grue
E4_Blad_21	AACTTTATATTTTTTATTTGGTATTTGATCAGGTATAATTGGATCATCACTTAGAATTTTAATTCGTCTTGAATTAAGACAAATTAATTCAATTATTAATAACAATCAACTATATAATGTTATCGTTACAATTCATGCTTTTATTATAATTTTTTTTATAACAATACCAATTGTAATTGGTGGATTTGGAAATTGATTAATTCCTATAATAATAGGATGCCCTGATATATCTTTCCCACGATTAAATAATATTAGATTCTGAATATTACCACCATCATTAATAATAATAATTTGTAGTTTTTTAATTAACAATGGAACAGGAACAGGATGAACTATCTATCCACCCTTATCAAATAATATTGCACATAATAATATTTCAGTTGATTTAACTATTTTTTC…	Eukaryota	Metazoa	Arthropoda	Insecta	Hemiptera	Aphididae	Aphis	Aphis fabae	100	2017	Grue
E5_Blad_20	AACTTTATACTTTCTATTTGGTATTTGATCAGGAATAATTGGGTCATCTTTAAGAATTTTAATTCGATTAGAATTAAGACAAATTAATTCTATTATTAATAATAATCAATTATATAATGTAATTGTTACAATTCATGCTTTTATTATAATTTTTTTTATAACTATACCAATTGTAATTGGAGGATTTGGTAATTGATTAATTCCAATAATAATAGGATGCCCTGATATATCATTTCCTCGACTTAATAATATTAGATTTTGATTATTACCCCCTTCATTAATAATAATAATTTCTAGATTTTTAATTAATAACGGAACAGGAACAGGTTGAACAATTTACCCACCATTATCTAATAATATTGCTCATAACAATATTTCAGTAGATTTAACAATCTTTTC…	Eukaryota	Metazoa	Arthropoda	Insecta	Hemiptera	Aphididae	Aphis	Aphis fabae	100	2017	Grue
E5_Blad_21	AACTTTATATTTTTTATTTGGTATTTGATCAGGTATAATTGGTTCATCCCTTAGAATCTTAATTCGATTAGAACTAAGTCAAATTAATTCAATTATTAATAATAATCAATTATATAATGTAATTGTTACAATTCACGCTTTTATTATAATTTTTTTTATAACTATACCAATTGTTATTGGTGGTTTTGGGAATTGACTAATTCCTATAATAATAGGATGCCCTGATATATCATTTCCACGATTAAATAATATTAGATTTTGACTATTACCCCCTTCATTAATAATAATAATTTGTAGTTTTATAATTAATAACGGAACAGGAACAGGATGAACAATTTATCCTCCTTTATCTAATAATATTGCTCATAATAATATTTCAGTTGATTTAACAATTTTTTC…	Eukaryota	Metazoa	Arthropoda	Insecta	Hemiptera	Aphididae	Aphis	Aphis fabae	100	2017	Grue
E7_Blad_20	AACTTTATATTTTTTATTTGGTATTTGATCAGGTATAATTGGTTCATCCCTTAGAATCTTAATTCGATTAGAACTAAGTCAAATTAATTCAATTATTAATAATAATCAATTATATAATGTAATTGTTACAATTCACGCTTTTATTATAATTTTTTTTATAACTATACCAATTGTTATTGGTGGTTTTGGGAATTGACTAATTCCTATAATAATAGGATGCCCTGATATATCATTTCCACGATTAAATAATATTAGATTTTGACTATTACCCCCTTCATTAATAATAATAATTTGTAGTTTTATAATTAATAACGGAACAGGAACAGGATGAACAATTTATCCTCCTTTATCTAATAATATTGCTCATAATAATATTTCAGTTGATTTAACAATTTTTTC…	Eukaryota	Metazoa	Arthropoda	Insecta	Hemiptera	Aphididae	Aphis	Aphis fabae	100	2017	Grue
E7_Blad_21	AACTTTATATTTTTTATTTGGTATTTGATCAGGTATAATTGGTTCATCCCTTAGAATCTTAATTCGATTAGAACTAAGTCAAATTAATTCAATTATTAATAATAATCAATTATATAATGTAATTGTTACAATTCACGCTTTTATTATAATTTTTTTTATAACTATACCAATTGTTATTGGTGGTTTTGGGAATTGACTAATTCCTATAATAATAGGATGCCCTGATATATCATTTCCACGATTAAATAATATTAGATTTTGACTATTACCCCCTTCATTAATAATAATAATTTGTAGTTTTATAATTAATAACGGAACAGGAACAGGATGAACAATTTATCCTCCTTTATCTAATAATATTGCTCATAATAATATTTCAGTTGATTTAACAATTTTTTC…	Eukaryota	Metazoa	Arthropoda	Insecta	Hemiptera	Aphididae	Aphis	Aphis fabae	100	2017	Grue
E8_Blad_20	AACTTTATATTTTTTATTTGGTATTTGATCAGGTATAATTGGTTCATCCCTTAGAATCTTAATTCGATTAGAACTAAGTCAAATTAATTCAATTATTAATAATAATCAATTATATAATGTAATTGTTACAATTCACGCTTTTATTATAATTTTTTTTATAACTATACCAATTGTTATTGGTGGTTTTGGGAATTGACTAATTCCTATAATAATAGGATGCCCTGATATATCATTTCCACGATTAAATAATATTAGATTTTGACTATTACCCCCTTCATTAATAATAATAATTTGTAGTTTTATAATTAATAACGGAACAGGAACAGGATGAACAATTTATCCTCCTTTATCTAATAATATTGCTCATAATAATATTTCAGTTGATTTAACAATTTTTTC…	Eukaryota	Metazoa	Arthropoda	Insecta	Hemiptera	Aphididae	Aphis	Aphis fabae	100	2017	Grue
E8_Blad_21	AACTTTATATTTTTTATTTGGTATTTGATCAGGTATAATTGGTTCATCCCTTAGAATCTTAATTCGATTAGAACTAAGTCAAATTAATTCAATTATTAATAATAATCAATTATATAATGTAATTGTTACAATTCACGCTTTTATTATAATTTTTTTTATAACTATACCAATTGTTATTGGTGGTTTTGGGAATTGACTAATTCCTATAATAATAGGATGCCCTGATATATCATTTCCACGATTAAATAATATTAGATTTTGACTATTACCCCCTTCATTAATAATAATAATTTGTAGTTTTATAATTAATAACGGAACAGGAACAGGATGAACAATTTATCCTCCTTTATCTAATAATATTGCTCATAATAATATTTCAGTTGATTTAACAATTTTTTC…	Eukaryota	Metazoa	Arthropoda	Insecta	Hemiptera	Aphididae	Aphis	Aphis fabae	100	2017	Grue
E9_Blad_21	AACTTTATATTTTTTATTTGGTATTTGATCAGGTATAATTGGTTCATCCCTTAGAATCTTAATTCGATTAGAACTAAGTCAAATTAATTCAATTATTAATAATAATCAATTATATAATGTAATTGTTACAATTCACGCTTTTATTATAATTTTTTTTATAACTATACCAATTGTTATTGGTGGTTTTGGGAATTGACTAATTCCTATAATAATAGGATGCCCTGATATATCATTTCCACGATTAAATAATATTAGATTTTGACTATTACCCCCTTCATTAATAATAATAATTTGTAGTTTTATAATTAATAACGGAACAGGAACAGGATGAACAATTTATCCTCCTTTATCTAATAATATTGCTCATAATAATATTTCAGTTGATTTAACAATTTTTTC…	Eukaryota	Metazoa	Arthropoda	Insecta	Hemiptera	Aphididae	Aphis	Aphis fabae	100	2017	Grue
F11_blad19	AACTTTATATTTTTTATTTGGTATTTGATCAGGTATAATTGGTTCATCCCTTAGAATCTTAATTCGATTAGAACTAAGTCAAATTAATTCAATTATTAATAATAATCAATTATATAATGTAATTGTTACAATTCACGCTTTTATTATAATTTTTTTTATAACTATACCAATTGTTATTGGTGGTTTTGGAAATTGACTAATTCCTATAATAATAGGATGCCCTGATATATCATTTCCACGATTAAATAATATTAGATTTTGACTATTACCCCCTTCATTAATAATAATAATTTGTAGTTTTATAATTAATAACGGAACAGGAACAGGATGAACAATTTATCCTCCTTTATCTAATAATATTGCTCATAATAATATTTCAGTTGATTTAACAATTTTTTC…	Eukaryota	Metazoa	Arthropoda	Insecta	Hemiptera	Aphididae	Aphis	Aphis fabae	100	2017	Grue
H10_Blad_20	AACTTTATATTTTTTATTTGGTATTTGATCAGGTATAATTGGTTCATCCCTTAGAATCTTAATTCGATTAGAACTAAGTCAAATTAATTCAATTATTAATAATAATCAATTATATAATGTAATTGTTACAATTCACGCTTTTATTATAATTTTTTTTATAACTATACCAATTGTTATTGGTGGTTTTGGGAATTGACTAATTCCTATAATAATAGGATGCCCTGATATATCATTTCCACGATTAAATAATATTAGATTTTGACTATTACCCCCTTCATTAATAATAATAATTTGTAGTTTTATAATTAATAACGGAACAGGAACAGGATGAACAATTTATCCTCCTTTATCTAATAATATTGCTCATAATAATATTTCAGTTGATTTAACAATTTTTTC…	Eukaryota	Metazoa	Arthropoda	Insecta	Hemiptera	Aphididae	Aphis	Aphis fabae	100	2017	Grue
C11_blad19	AACTTTATATTTTTTATTTGGTATTTGATCAGGTATAATTGGTTCATCCCTTAGAATCTTAATTCGATTAGAACTAAGTCAAATTAATTCAATTATTAATAATAATCAATTATATAATGTAATTGTTACAATTCACGCTTTTATTATAATTTTTTTTATAACTATACCAATTGTTATTGGTGGTTTTGGGAATTGACTAATTCCTATAATAATAGGATGCCCTGATATATCATTTCCACGATTAAATAATATTAGATTTTGACTATTACCCCCTTCATTAATAATAATAATTTGTAGTTTTATAATTAATAACGGAACAGGAACAGGATGAACAATTTATCCTCCTTTATCTAATAATATTGCTCATAATAATATTTCAGTTGATTTAACAATTTTTTC…	Eukaryota	Metazoa	Arthropoda	Insecta	Hemiptera	Pemphigidae	Pemphigus	Pemphigus bursarius	100	2017	Grue
F3_blad19	AACTTTATATTTTTTATTTGGTATTTGATCAGGTATAATTGGTTCATCCCTTAGAATCTTAATTCGATTAGAACTAAGTCAAATTAATTCAATTATTAATAATAATCAATTATATAATGTAATTGTTACAATTCACGCTTTTATTATAATTTTTTTTATAACTATACCAATTGTTATTGGTGGTTTTGGGAATTGACTAATTCCTATAATAATAGGATGCCCTGATATATCATTTCCACGATTAAATAATATTAGATTTTGACTATTACCCCCTTCATTAATAATAATAATTTGTAGTTTTATAATTAATAACGGAACAGGAACAGGATGAACAATTTATCCTCCTTTATCTAATAATATTGCTCATAATAATATTTCAGTTGATTTAACAATTTTTTC…	Eukaryota	Metazoa	Arthropoda	Insecta	Hemiptera	Pemphigidae	Pemphigus	Pemphigus bursarius	100	2017	Grue
G11_blad19	AACTTTATATTTTTTATTTGGTATTTGATCAGGTATAATTGGTTCATCCCTTAGAATCTTAATTCGATTAGAACTAAGTCAAATTAATTCAATTATTAATAATAATCAATTATATAATGTAATTGTTACAATTCACGCTTTTATTATAATTTTTTTTATAACTATACCAATTGTTATTGGTGGTTTTGGAAATTGACTAATTCCTATAATAATAGGATGCCCTGATATATCATTTCCACGATTAAATAATATTAGATTTTGACTATTACCCCCTTCATTAATAATAATAATTTGTAGTTTTATAATTAATAACGGAACAGGAACAGGATGAACAATTTATCCTCCTTTATCTAATAATATTGCTCATAATAATATTTCAGTTGATTTAACAATTTTTTC…	Eukaryota	Metazoa	Arthropoda	Insecta	Hemiptera	Pemphigidae	Pemphigus	Pemphigus bursarius	100	2017	Grue
A3_Blad_21	AACTTTATATTTTTTATTTGGTATTTGATCAGGTATAATTGGTTCATCCCTTAGAATCTTAATTCGATTAGAACTAAGTCAAATTAATTCAATTATTAATAATAATCAATTATATAATGTAATTGTTACAATTCACGCTTTTATTATAATTTTTTTTATAACTATACCAATTGTTATTGGTGGTTTTGGAAATTGACTAATTCCTATAATAATAGGATGCCCTGATATATCATTTCCACGATTAAATAATATTAGATTTTGACTATTACCCCCTTCATTAATAATAATAATTTGTAGTTTTATAATTAATAACGGAACAGGAACAGGATGAACAATTTATCCTCCTTTATCTAATAATATTGCTCATAATAATATTTCAGTTGATTTAACAATTTTTTC…	Eukaryota	Metazoa	Arthropoda	Insecta	Hemiptera	Aphididae	Hyalopterus	Hyalopterus pruni	100	2017	Grue
D10_blad19	AACTTTATATTTTTTATTTGGTATTTGATCAGGTATAATTGGTTCATCCCTTAGAATCTTAATTCGATTAGAACTAAGTCAAATTAATTCAATTATTAATAATAATCAATTATATAATGTAATTGTTACAATTCACGCTTTTATTATAATTTTTTTTATAACTATACCAATTGTTATTGGTGGTTTTGGGAATTGACTAATTCCTATAATAATAGGATGCCCTGATATATCATTTCCACGATTAAATAATATTAGATTTTGACTATTACCCCCTTCATTAATAATAATAATTTGTAGTTTTATAATTAATAACGGAACAGGAACAGGATGAACAATTTATCCTCCTTTATCTAATAATATTGCTCATAATAATATTTCAGTTGATTTAACAATTTTTTC…	Eukaryota	Metazoa	Arthropoda	Insecta	Hemiptera	Aphididae	Aphis	Aphis farinosa	100	2017	Grue
B4_blad19	AACTTTATATTTTTTATTTGGTATTTGATCAGGTATAATTGGTTCATCCCTTAGAATCTTAATTCGATTAGAACTAAGTCAAATTAATTCAATTATTAATAATAATCAATTATATAATGTAATTGTTACAATTCACGCTTTTATTATAATTTTTTTTATAACTATACCAATTGTTATTGGTGGTTTTGGGAATTGACTAATTCCTATAATAATAGGATGCCCTGATATATCATTTCCACGATTAAATAATATTAGATTTTGACTATTACCCCCTTCATTAATAATAATAATTTGTAGTTTTATAATTAATAACGGAACAGGAACAGGATGAACAATTTATCCTCCTTTATCTAATAATATTGCTCATAATAATATTTCAGTTGATTTAACAATTTTTTC…	Eukaryota	Metazoa	Arthropoda	Insecta	Hemiptera	Aphididae	Aphis	Aphis sambuci	100	2017	Grue
E9_blad19	AACTTTATATTTTTTATTTGGTATTTGATCAGGTATAATTGGTTCATCCCTTAGAATCTTAATTCGATTAGAACTAAGTCAAATTAATTCAATTATTAATAATAATCAATTATATAATGTAATTGTTACAATTCACGCTTTTATTATAATTTTTTTTATAACTATACCAATTGTTATTGGTGGTTTTGGGAATTGACTAATTCCTATAATAATAGGATGCCCTGATATATCATTTCCACGATTAAATAATATTAGATTTTGACTATTACCCCCTTCATTAATAATAATAATTTGTAGTTTTATAATTAATAACGGAACAGGAACAGGATGAACAATTTATCCTCCTTTATCTAATAATATTGCTCATAATAATATTTCAGTTGATTTAACAATTTTTTC…	Eukaryota	Metazoa	Arthropoda	Insecta	Hemiptera	Aphididae	Aphis	Aphis sambuci	100	2017	Grue
G6_blad19	AACTTTATATTTTTTATTTGGTATTTGATCAGGTATAATTGGTTCATCCCTTAGAATCTTAATTCGATTAGAACTAAGTCAAATTAATTCAATTATTAATAATAATCAATTATATAATGTAATTGTTACAATTCACGCTTTTATTATAATTTTTTTTATAACTATACCAATTGTTATTGGTGGTTTTGGGAATTGACTAATTCCTATAATAATAGGATGCCCTGATATATCATTTCCACGATTAAATAATATTAGATTTTGACTATTACCCCCTTCATTAATAATAATAATTTGTAGTTTTATAATTAATAACGGAACAGGAACAGGATGAACAATTTATCCTCCTTTATCTAATAATATTGCTCATAATAATATTTCAGTTGATTTAACAATTTTTTC…	Eukaryota	Metazoa	Arthropoda	Insecta	Hemiptera	Aphididae	Aphis	Aphis gossypii	100	2017	Grue
G7_blad19	AACTTTATATTTTTTATTTGGTATTTGATCAGGTATAATTGGTTCATCCCTTAGAATCTTAATTCGATTAGAACTAAGTCAAATTAATTCAATTATTAATAATAATCAATTATATAATGTAATTGTTACAATTCACGCTTTTATTATAATTTTTTTTATAACTATACCAATTGTTATTGGTGGTTTTGGGAATTGACTAATTCCTATAATAATAGGATGCCCTGATATATCATTTCCACGATTAAATAATATTAGATTTTGACTATTACCCCCTTCATTAATAATAATAATTTGTAGTTTTATAATTAATAACGGAACAGGAACAGGATGAACAATTTATCCTCCTTTATCTAATAATATTGCTCATAATAATATTTCAGTTGATTTAACAATTTTTTC…	Eukaryota	Metazoa	Arthropoda	Insecta	Hemiptera	Aphididae	Aphis	Aphis farinosa	100	2017	Grue
D12_Blad_21	AACTTTATATTTTTTATTTGGTATTTGATCAGGTATAATTGGTTCATCCCTTAGAATCTTAATTCGATTAGAACTAAGTCAAATTAATTCAATTATTAATAATAATCAATTATATAATGTAATTGTTACAATTCACGCTTTTATTATAATTTTTTTTATAACTATACCAATTGTTATTGGTGGTTTTGGGAATTGACTAATTCCTATAATAATAGGATGCCCTGATATATCATTTCCACGATTAAATAATATTAGATTTTGACTATTACCCCCTTCATTAATAATAATAATTTGTAGTTTTATAATTAATAACGGAACAGGAACAGGATGAACAATTTATCCTCCTTTATCTAATAATATTGCTCATAATAATATTTCAGTTGATTTAACAATTTTTTC…	Eukaryota	Metazoa	Arthropoda	Insecta	Hemiptera	Aphididae	Aphis	Aphis frangulae	100	2017	Grue
D3_Blad_21	AACTTTATATTTTTTATTTGGTATTTGATCAGGTATAATTGGTTCATCCCTTAGAATCTTAATTCGATTAGAACTAAGTCAAATTAATTCAATTATTAATAATAATCAATTATATAATGTAATTGTTACAATTCACGCTTTTATTATAATTTTTTTTATAACTATACCAATTGTTATTGGTGGTTTTGGGAATTGACTAATTCCTATAATAATAGGATGCCCTGATATATCATTTCCACGATTAAATAATATTAGATTTTGACTATTACCCCCTTCATTAATAATAATAATTTGTAGTTTTATAATTAATAACGGAACAGGAACAGGATGAACAATTTATCCTCCTTTATCTAATAATATTGCTCATAATAATATTTCAGTTGATTTAACAATTTTTTC…	Eukaryota	Metazoa	Arthropoda	Insecta	Hemiptera	Aphididae	Aphis	Aphis frangulae	100	2017	Grue
D4_Blad_21	AACTTTATATTTTTTATTTGGTATTTGATCAGGTATAATTGGTTCATCCCTTAGAATCTTAATTCGATTAGAACTAAGTCAAATTAATTCAATTATTAATAATAATCAATTATATAATGTAATTGTTACAATTCACGCTTTTATTATAATTTTTTTTATAACTATACCAATTGTTATTGGTGGTTTTGGGAATTGACTAATTCCTATAATAATAGGATGCCCTGATATATCATTTCCACGATTAAATAATATTAGATTTTGACTATTACCCCCTTCATTAATAATAATAATTTGTAGTTTTATAATTAATAACGGAACAGGAACAGGATGAACAATTTATCCTCCTTTATCTAATAATATTGCTCATAATAATATTTCAGTTGATTTAACAATTTTTTC…	Eukaryota	Metazoa	Arthropoda	Insecta	Hemiptera	Aphididae	Aphis	Aphis frangulae	100	2017	Grue
B11_blad19	AACTTTATATTTTTTATTTGGTATTTGATCAGGTATAATTGGTTCATCCCTTAGAATCTTAATTCGATTAGAACTAAGTCAAATTAATTCAATTATTAATAATAATCAATTATATAATGTAATTGTTACAATTCACGCTTTTATTATAATTTTTTTTATAACTATACCAATTGTTATTGGTGGTTTTGGGAATTGACTAATTCCTATAATAATAGGATGCCCTGATATATCATTTCCACGATTAAATAATATTAGATTTTGACTATTACCCCCTTCATTAATAATAATAATTTGTAGTTTTATAATTAATAACGGAACAGGAACAGGATGAACAATTTATCCTCCTTTATCTAATAATATTGCTCATAATAATATTTCAGTTGATTTAACAATTTTTTC…	Eukaryota	Metazoa	Arthropoda	Insecta	Hemiptera	Aphididae	Aphis	Aphis gossypii	100	2017	Grue
B1_blad19	AACTTTATATTTTTTATTTGGTATTTGATCAGGTATAATTGGTTCATCCCTTAGAATCTTAATTCGATTAGAACTAAGTCAAATTAATTCAATTATTAATAATAATCAATTATATAATGTAATTGTTACAATTCACGCTTTTATTATAATTTTTTTTATAACTATACCAATTGTTATTGGTGGTTTTGGGAATTGACTAATTCCTATAATAATAGGATGCCCTGATATATCATTTCCACGATTAAATAATATTAGATTTTGACTATTACCCCCTTCATTAATAATAATAATTTGTAGTTTTATAATTAATAACGGAACAGGAACAGGATGAACAATTTATCCTCCTTTATCTAATAATATTGCTCATAATAATATTTCAGTTGATTTAACAATTTTTTC…	Eukaryota	Metazoa	Arthropoda	Insecta	Hemiptera	Aphididae	Aphis	Aphis gossypii	100	2017	Grue
C9_blad19	AACTTTATATTTTTTATTTGGTATTTGATCAGGTATAATTGGTTCATCCCTTAGAATCTTAATTCGATTAGAACTAAGTCAAATTAATTCAATTATTAATAATAATCAATTATATAATGTAATTGTTACAATTCACGCTTTTATTATAATTTTTTTTATAACTATACCAATTGTTATTGGTGGTTTTGGAAATTGACTAATTCCTATAATAATAGGATGCCCTGATATATCATTTCCACGATTAAATAATATTAGATTTTGACTATTACCCCCTTCATTAATAATAATAATTTGTAGTTTTATAATTAATAACGGAACAGGAACAGGATGAACAATTTATCCTCCTTTATCTAATAATATTGCTCATAATAATATTTCAGTTGATTTAACAATTTTTTC…	Eukaryota	Metazoa	Arthropoda	Insecta	Hemiptera	Aphididae	Aphis	Aphis gossypii	100	2017	Grue
A11_blad19	AACTTTATATTTTTTATTTGGTATTTGATCAGGTATAATTGGTTCATCCCTTAGAATCTTAATTCGATTAGAACTAAGTCAAATTAATTCAATTATTAATAATAATCAATTATATAATGTAATTGTTACAATTCACGCTTTTATTATAATTTTTTTTATAACTATACCAATTGTTATTGGTGGTTTTGGGAATTGACTAATTCCTATAATAATAGGATGCCCTGATATATCATTTCCACGATTAAATAATATTAGATTTTGACTATTACCCCCTTCATTAATAATAATAATTTGTAGTTTTATAATTAATAACGGAACAGGAACAGGATGAACAATTTATCCTCCTTTATCTAATAATATTGCTCATAATAATATTTCAGTTGATTTAACAATTTTTTC…	Eukaryota	Metazoa	Arthropoda	Insecta	Hemiptera	Aphididae	Aphis	Aphis idaei	100	2017	Grue
A1_Blad_20	AACTTTATATTTTTTATTTGGTATTTGATCAGGTATAATTGGTTCATCCCTTAGAATCTTAATTCGATTAGAACTAAGTCAAATTAATTCAATTATTAATAATAATCAATTATATAATGTAATTGTTACAATTCACGCTTTTATTATAATTTTTTTTATAACTATACCAATTGTTATTGGTGGTTTTGGGAATTGACTAATTCCTATAATAATAGGATGCCCTGATATATCATTTCCACGATTAAATAATATTAGATTTTGACTATTACCCCCTTCATTAATAATAATAATTTGTAGTTTTATAATTAATAACGGAACAGGAACAGGATGAACAATTTATCCTCCTTTATCTAATAATATTGCTCATAATAATATTTCAGTTGATTTAACAATTTTTTC…	Eukaryota	Metazoa	Arthropoda	Insecta	Hemiptera	Aphididae	Aphis	Aphis idaei	100	2017	Grue
A2_Blad_20	AACTTTATATTTTTTATTTGGTATTTGATCAGGTATAATTGGTTCATCCCTTAGAATCTTAATTCGATTAGAACTAAGTCAAATTAATTCAATTATTAATAATAATCAATTATATAATGTAATTGTTACAATTCACGCTTTTATTATAATTTTTTTTATAACTATACCAATTGTTATTGGTGGTTTTGGGAATTGACTAATTCCTATAATAATAGGATGCCCTGATATATCATTTCCACGATTAAATAATATTAGATTTTGACTATTACCCCCTTCATTAATAATAATAATTTGTAGTTTTATAATTAATAACGGAACAGGAACAGGATGAACAATTTATCCTCCTTTATCTAATAATATTGCTCATAATAATATTTCAGTTGATTTAACAATTTTTTC…	Eukaryota	Metazoa	Arthropoda	Insecta	Hemiptera	Aphididae	Aphis	Aphis idaei	100	2017	Grue
B10_blad19	AACTTTATATTTTTTATTTGGTATTTGATCAGGTATAATTGGTTCATCCCTTAGAATCTTAATTCGATTAGAACTAAGTCAAATTAATTCAATTATTAATAATAATCAATTATATAATGTAATTGTTACAATTCACGCTTTTATTATAATTTTTTTTATAACTATACCAATTGTTATTGGTGGTTTTGGGAATTGACTAATTCCTATAATAATAGGATGCCCTGATATATCATTTCCACGATTAAATAATATTAGATTTTGACTATTACCCCCTTCATTAATAATAATAATTTGTAGTTTTATAATTAATAACGGAACAGGAACAGGATGAACAATTTATCCTCCTTTATCTAATAATATTGCTCATAATAATATTTCAGTTGATTTAACAATTTTTTC…	Eukaryota	Metazoa	Arthropoda	Insecta	Hemiptera	Aphididae	Aphis	Aphis idaei	100	2017	Grue
B12_blad19	AACTTTATATTTTTTATTTGGTATTTGATCAGGTATAATTGGTTCATCCCTTAGAATCTTAATTCGATTAGAACTAAGTCAAATTAATTCAATTATTAATAATAATCAATTATATAATGTAATTGTTACAATTCACGCTTTTATTATAATTTTTTTTATAACTATACCAATTGTTATTGGTGGTTTTGGGAATTGACTAATTCCTATAATAATAGGATGCCCTGATATATCATTTCCACGATTAAATAATATTAGATTTTGACTATTACCCCCTTCATTAATAATAATAATTTGTAGTTTTATAATTAATAACGGAACAGGAACAGGATGAACAATTTATCCTCCTTTATCTAATAATATTGCTCATAATAATATTTCAGTTGATTTAACAATTTTTTC…	Eukaryota	Metazoa	Arthropoda	Insecta	Hemiptera	Aphididae	Aphis	Aphis idaei	100	2017	Grue
C1_blad19	AACATTATATTTCTTATTTGGTATATGATCAGGAATAATTGGATCATCACTTAGAATATTAATTCGACTTGAACTTAGACAAATCAATTCTATTATTAATAACAACCAATTATATAATGTAATTATTACAATTCATGCATTTATCATAATTTTTTTTATAACTATACCAATTGTAATTGGAGGATTTGGAAATTGATTAATTCCTTTAATAATAGGATGCCCTGATATATCATTCCCACGACTTAATAATATTAGATTTTGACTATTACCACCTTCATTAATAATAATAATTTCTAGATTTATTATTAATAATGGAACAGGAACAGGTTGAACTATTTACCCCCCTCTTTCTAATAACATTGCCCATAATAATATTTCAGTAGATTTAACTATTTTTTC…	Eukaryota	Metazoa	Arthropoda	Insecta	Hemiptera	Aphididae	Aphis	Aphis idaei	100	2017	Grue
C2_blad19	AACATTATATTTCTTATTTGGTATATGATCAGGAATAATTGGATCATCACTTAGAATATTAATTCGACTTGAACTTAGACAAATCAATTCTATTATTAATAACAACCAATTATATAATGTAATTATTACAATTCATGCATTTATCATAATTTTTTTTATAACTATACCAATTGTAATTGGAGGATTTGGAAATTGATTAATTCCTTTAATAATAGGATGCCCTGATATATCATTCCCACGACTTAATAATATTAGATTTTGACTATTACCACCTTCATTAATAATAATAATTTCTAGATTTATTATTAATAATGGAACAGGAACAGGTTGAACTATTTACCCCCCTCTTTCTAATAACATTGCCCATAATAATATTTCAGTAGATTTAACTATTTTTTC…	Eukaryota	Metazoa	Arthropoda	Insecta	Hemiptera	Aphididae	Aphis	Aphis idaei	100	2017	Grue
C2_Blad_20	AACATTATATTTCTTATTTGGTATATGATCAGGAATAATTGGATCATCACTTAGAATATTAATTCGACTTGAACTTAGACAAATCAATTCTATTATTAATAACAACCAATTATATAATGTAATTATTACAATTCATGCATTTATCATAATTTTTTTTATAACTATACCAATTGTAATTGGAGGATTTGGAAATTGATTAATTCCTTTAATAATAGGATGCCCTGATATATCATTCCCACGACTTAATAATATTAGATTTTGACTATTACCACCTTCATTAATAATAATAATTTCTAGATTTATTATTAATAATGGAACAGGAACAGGTTGAACTATTTACCCCCCTCTTTCTAATAACATTGCCCATAATAATATTTCAGTAGATTTAACTATTTTTTC…	Eukaryota	Metazoa	Arthropoda	Insecta	Hemiptera	Aphididae	Aphis	Aphis idaei	100	2017	Grue
D5_blad19	AACTCTATATTTCCTATTTGGTATTTGATCAGGTATAATTGGATCATCACTTAGAATTCTTATTCGTCTTGAATTAAGACAAATTAATTCAATTATTAATAATAATCAATTATATAATGTAATTGTTACAATCCATGCTTTTATTATAATTTTTTTTATAACTATACCAATTGTTATTGGTGGTTTTGGAAATTGATTAATTCCTATAATAATAGGATGTCCTGACATATCATTCCCACGTTTAAACAATATTAGATTTTGATTACTACCACCATCATTAATAATAATAATCTGTAGTTTCTTAATCAATAATGGAACAGGTACAGGATGAACTATTTACCCACCTTTATCAAATAATATTGCACATAATAATATTTCAGTCGATTTAACTATTTTTTC…	Eukaryota	Metazoa	Arthropoda	Insecta	Hemiptera	Aphididae	Aphis	Aphis idaei	100	2017	Grue
E3_blad19	AACTCTATATTTCCTATTTGGTATTTGATCAGGTATAATTGGATCATCACTTAGAATTCTTATTCGTCTTGAATTAAGACAAATTAATTCAATTATTAATAATAATCAATTATATAATGTAATTGTTACAATCCATGCTTTTATTATAATTTTTTTTATAACTATACCAATTGTTATTGGTGGTTTTGGAAATTGATTAATTCCTATAATAATAGGATGTCCTGACATATCATTCCCACGTTTAAACAATATTAGATTTTGATTACTACCACCATCATTAATAATAATAATCTGTAGTTTCTTAATCAATAATGGAACAGGTACAGGATGAACTATTTACCCACCTTTATCAAATAATATTGCACATAATAATATTTCAGTCGATTTAACTATTTTTTC…	Eukaryota	Metazoa	Arthropoda	Insecta	Hemiptera	Aphididae	Aphis	Aphis idaei	100	2017	Grue
E4_blad19	AATTTTATACTTTTTATTTGGAATTTGAGCAGGTATAATTGGATCATCCCTAAGAATTTTAATTCGATTAGAACTTAGACAAATCAATTCAATTATTAATAACAATCAATTATATAATGTAATTGTTACTATTCATGCTTTCATTATAATTTTTTTTATAACTATACCAATTGTAATTGGAGGATTTGGAAATTGATTAATTCCTATAATAATAGGATGCCCTGATATATCATTCCCACGATTAAATAATATTAGATTTTGATTATTACCCCCATCATTAATAATAATAATTTGTAGTTTCATAATTAATAACGGAACAGGAACAGGATGAACTATTTACCCCCCATTATCTAATAATATCGCTCATAATAATATCTCAGTTGATTTAACTATTTTCTC…	Eukaryota	Metazoa	Arthropoda	Insecta	Hemiptera	Aphididae	Aphis	Aphis idaei	100	2017	Grue
E5_blad19	AATTTTATACTTTTTATTTGGAATTTGAGCAGGTATAATTGGATCATCCCTAAGAATTTTAATTCGATTAGAACTTAGACAAATCAATTCAATTATTAATAACAATCAATTATATAATGTAATTGTTACTATTCATGCTTTCATTATAATTTTTTTTATAACTATACCAATTGTAATTGGAGGATTTGGAAATTGATTAATTCCTATAATAATAGGATGCCCTGATATATCATTCCCACGATTAAATAATATTAGATTTTGATTATTACCCCCATCATTAATAATAATAATTTGTAGTTTCATAATTAATAACGGAACAGGAACAGGATGAACTATTTACCCCCCATTATCTAATAATATCGCTCATAATAATATCTCAGTTGATTTAACTATTTTCTC…	Eukaryota	Metazoa	Arthropoda	Insecta	Hemiptera	Aphididae	Aphis	Aphis idaei	100	2017	Grue
E7_blad19	AATTTTATACTTTTTATTTGGAATTTGAGCAGGTATAATTGGATCATCCCTAAGAATTTTAATTCGATTAGAACTTAGACAAATCAATTCAATTATTAATAACAATCAATTATATAATGTAATTGTTACTATTCATGCTTTCATTATAATTTTTTTTATAACTATACCAATTGTAATTGGAGGATTTGGAAATTGATTAATTCCTATAATAATAGGATGCCCTGATATATCATTCCCACGATTAAATAATATTAGATTTTGATTATTACCCCCATCATTAATAATAATAATTTGTAGTTTCATAATTAATAACGGAACAGGAACAGGATGAACTATTTACCCCCCATTATCTAATAATATCGCTCATAATAATATCTCAGTTGATTTAACTATTTTCTC…	Eukaryota	Metazoa	Arthropoda	Insecta	Hemiptera	Aphididae	Aphis	Aphis idaei	100	2017	Grue
F10_blad19	AACTTTATACTTTTTATTTGGTATTTGATCAGGTATAATTGGATCTTCACTTAGAATTCTAATTCGTTTAGAATTAAGTCAAATTAATTCTATTATTAACAATAATCAATTATATAATGTAATTGTTACAATTCATGCTTTTATTATAATTTTTTTTATAACTATACCAATTGTAATTGGTGGATTTGGAAATTGATTAATTCCTATAATAATAGGATGTCCTGATATATCATTTCCTCGCTTAAATAATATTAGATTTTGATTATTACCTCCTTCATTAATAATAATAATTTGCAGTTTCTTAATTAATAATGGAACAGGAACAGGATGAACTATTTATCCACCTTTATCAAATAATATTGCACATAATAACATTTCAGTTGATTTAACTATTTTTTC…	Eukaryota	Metazoa	Arthropoda	Insecta	Hemiptera	Aphididae	Aphis	Aphis idaei	100	2017	Grue
F7_blad19	AACTTTATACTTTTTATTTGGTATTTGATCAGGTATAATTGGATCTTCACTTAGAATTCTAATTCGTTTAGAATTAAGTCAAATTAATTCTATTATTAACAATAATCAATTATATAATGTAATTGTTACAATTCATGCTTTTATTATAATTTTTTTTATAACTATACCAATTGTAATTGGTGGATTTGGAAATTGATTAATTCCTATAATAATAGGATGTCCTGATATATCATTTCCTCGCTTAAATAATATTAGATTTTGATTATTACCTCCTTCATTAATAATAATAATTTGCAGTTTCTTAATTAATAATGGAACAGGAACAGGATGAACTATTTATCCACCTTTATCAAATAATATTGCACATAATAACATTTCAGTTGATTTAACTATTTTTTC…	Eukaryota	Metazoa	Arthropoda	Insecta	Hemiptera	Aphididae	Aphis	Aphis idaei	100	2017	Grue
F8_blad19	AACTTTATACTTTTTATTTGGTATTTGATCAGGTATAATTGGATCTTCACTTAGAATTCTAATTCGTTTAGAATTAAGTCAAATTAATTCTATTATTAACAATAATCAATTATATAATGTAATTGTTACAATTCATGCTTTTATTATAATTTTTTTTATAACTATACCAATTGTAATTGGTGGATTTGGAAATTGATTAATTCCTATAATAATAGGATGTCCTGATATATCATTTCCTCGCTTAAATAATATTAGATTTTGATTATTACCTCCTTCATTAATAATAATAATTTGCAGTTTCTTAATTAATAATGGAACAGGAACAGGATGAACTATTTATCCACCTTTATCAAATAATATTGCACATAATAACATTTCAGTTGATTTAACTATTTTTTC…	Eukaryota	Metazoa	Arthropoda	Insecta	Hemiptera	Aphididae	Aphis	Aphis idaei	100	2017	Grue
F9_blad19	AACTTTATACTTTTTATTTGGTATCTGATCAGGTATAATTGGATCATCACTTAGAATCTTAATTCGACTAGAATTAAGACAAATTAATTCAATTATTAATAACAATCAATTATATAATGTAATTGTAACAATTCATGCTTTTATTATAATTTTTTTTATAACAATACCAATTGTAATTGGTGGTTTTGGAAATTGATTAATTCCTATAATAATAGGATGTCCTGATATATCATTTCCACGTCTAAATAATATTAGATTTTGATTACTACCCCCATCATTAATAATAATAATTTGTAGTTTTTTAATTAATAATGGTACAGGAACAGGATGAACTATTTATCCACCTTTATCAAATAATATTGCACATAATAATATTTCAGTTGATTTAACTATTTTTTC…	Eukaryota	Metazoa	Arthropoda	Insecta	Hemiptera	Aphididae	Aphis	Aphis idaei	100	2017	Grue
G4_blad19	AACTTTATACTTTTTATTTGGTATCTGATCAGGTATAATTGGATCATCACTTAGAATCTTAATTCGACTAGAATTAAGACAAATTAATTCAATTATTAATAACAATCAATTATATAATGTAATTGTAACAATTCATGCTTTTATTATAATTTTTTTTATAACAATACCAATTGTAATTGGTGGTTTTGGAAATTGATTAATTCCTATAATAATAGGATGTCCTGATATATCATTTCCACGTCTAAATAATATTAGATTTTGATTACTACCCCCATCATTAATAATAATAATTTGTAGTTTTTTAATTAATAATGGTACAGGAACAGGATGAACTATTTATCCACCTTTATCAAATAATATTGCACATAATAATATTTCAGTTGATTTAACTATTTTTTC…	Eukaryota	Metazoa	Arthropoda	Insecta	Hemiptera	Aphididae	Aphis	Aphis gossypii	100	2017	Grue
B8_Blad_21	AACTTTATATTTTCTATTTGGAATTTGATCAGGAATAATTGGATCTTCACTTAGTATTTTAATTCGATTAGAATTAAGACAAATTAATTCAATTATTAATAATAATCAATTATATAATGTAATTGTTACAATTCATGCTTTCATTATAATTTTTTTTATAACTATACCAATTGTAATTGGAGGATTTGGAAATTGATTAATTCCCATAATAATAGGTTGTCCAGATATATCTTTTCCACGATTAAATAATATTAGATTTTGATTACTACCACCTTCATTAATAATAATAATCTGTAGATTTATAATTAATAATGGAACAGGAACAGGATGAACTATTTATCCACCTTTATCAAACAATATTGCTCATAATAACATTTCAGTTGATTTAACTATTTTCTC…	Eukaryota	Metazoa	Arthropoda	Insecta	Hemiptera	Aphididae	Aphis	Aphis fabae	100	2017	Grue
B9_Blad_21	AACTTTATATTTTCTATTTGGAATTTGATCAGGAATAATTGGATCTTCACTTAGTATTTTAATTCGATTAGAATTAAGACAAATTAATTCAATTATTAATAATAATCAATTATATAATGTAATTGTTACAATTCATGCTTTCATTATAATTTTTTTTATAACTATACCAATTGTAATTGGAGGATTTGGAAATTGATTAATTCCCATAATAATAGGTTGTCCAGATATATCTTTTCCACGATTAAATAATATTAGATTTTGATTACTACCACCTTCATTAATAATAATAATCTGTAGATTTATAATTAATAATGGAACAGGAACAGGATGAACTATTTATCCACCTTTATCAAACAATATTGCTCATAATAACATTTCAGTTGATTTAACTATTTTCTC…	Eukaryota	Metazoa	Arthropoda	Insecta	Hemiptera	Aphididae	Aphis	Aphis fabae	100	2017	Grue
E3_Blad_21	AACTTTATATTTTCTATTTGGAATTTGATCAGGAATAATTGGATCTTCACTTAGTATTTTAATTCGATTAGAATTAAGACAAATTAATTCAATTATTAATAATAATCAATTATATAATGTAATTGTTACAATTCATGCTTTCATTATAATTTTTTTTATAACTATACCAATTGTAATTGGAGGATTTGGAAATTGATTAATTCCCATAATAATAGGTTGTCCAGATATATCTTTTCCACGATTAAATAATATTAGATTTTGATTACTACCACCTTCATTAATAATAATAATCTGTAGATTTATAATTAATAATGGAACAGGAACAGGATGAACTATTTATCCACCTTTATCAAACAATATTGCTCATAATAACATTTCAGTTGATTTAACTATTTTCTC…	Eukaryota	Metazoa	Arthropoda	Insecta	Hemiptera	Aphididae	Aphis	Aphis fabae	100	2017	Grue
E6_Blad_21	AACTTTATATTTTCTATTTGGAATTTGATCAGGAATAATTGGATCTTCACTTAGTATTTTAATTCGATTAGAATTAAGACAAATTAATTCAATTATTAATAATAATCAATTATATAATGTAATTGTTACAATTCATGCTTTCATTATAATTTTTTTTATAACTATACCAATTGTAATTGGAGGATTTGGAAATTGATTAATTCCCATAATAATAGGTTGTCCAGATATATCTTTTCCACGATTAAATAATATTAGATTTTGATTACTACCACCTTCATTAATAATAATAATCTGTAGATTTATAATTAATAATGGAACAGGAACAGGATGAACTATTTATCCACCTTTATCAAACAATATTGCTCATAATAACATTTCAGTTGATTTAACTATTTTCTC…	Eukaryota	Metazoa	Arthropoda	Insecta	Hemiptera	Aphididae	Aphis	Aphis fabae	100	2017	Grue
B7_Blad_21	AACTTTATATTTTCTATTTGGAATTTGATCAGGAATAATTGGATCTTCACTTAGTATTTTAATTCGATTAGAATTAAGACAAATTAATTCAATTATTAATAATAATCAATTATATAATGTAATTGTTACAATTCATGCTTTCATTATAATTTTTTTTATAACTATACCAATTGTAATTGGAGGATTTGGAAATTGATTAATTCCCATAATAATAGGTTGTCCAGATATATCTTTTCCACGATTAAATAATATTAGATTTTGATTACTACCACCTTCATTAATAATAATAATCTGTAGATTTATAATTAATAATGGAACAGGAACAGGATGAACTATTTATCCACCTTTATCAAACAATATTGCTCATAATAACATTTCAGTTGATTTAACTATTTTCTC…	Eukaryota	Metazoa	Arthropoda	Insecta	Hemiptera	Aphididae	Aphis	Aphis rumicis	100	2017	Grue
A9_blad19	AACTTTATATTTTCTATTTGGAATTTGATCAGGAATAATTGGATCTTCACTTAGTATTTTAATTCGATTAGAATTAAGACAAATTAATTCAATTATTAATAATAATCAATTATATAATGTAATTGTTACAATTCATGCTTTCATTATAATTTTTTTTATAACTATACCAATTGTAATTGGAGGATTTGGAAATTGATTAATTCCCATAATAATAGGTTGTCCAGATATATCTTTTCCACGATTAAATAATATTAGATTTTGATTACTACCACCTTCATTAATAATAATAATCTGTAGATTTATAATTAATAATGGAACAGGAACAGGATGAACTATTTATCCACCTTTATCAAACAATATTGCTCATAATAACATTTCAGTTGATTTAACTATTTTCTC…	Eukaryota	Metazoa	Arthropoda	Insecta	Hemiptera	Aphididae	Aphis	Aphis sambuci	100	2017	Grue
D12_blad19	AACTTTATATTTTCTATTTGGAATTTGATCAGGAATAATTGGATCTTCACTTAGTATTTTAATTCGATTAGAATTAAGACAAATTAATTCAATTATTAATAATAATCAATTATATAATGTAATTGTTACAATTCATGCTTTCATTATAATTTTTTTTATAACTATACCAATTGTAATTGGAGGATTTGGAAATTGATTAATTCCCATAATAATAGGTTGTCCAGATATATCTTTTCCACGATTAAATAATATTAGATTTTGATTACTACCACCTTCATTAATAATAATAATCTGTAGATTTATAATTAATAATGGAACAGGAACAGGATGAACTATTTATCCACCTTTATCAAACAATATTGCTCATAATAACATTTCAGTTGATTTAACTATTTTCTC…	Eukaryota	Metazoa	Arthropoda	Insecta	Hemiptera	Aphididae	Aphis	Aphis sambuci	100	2017	Grue
D8_blad19	AACTTTATATTTTTTATTTGGTATTTGATCAGGTATAATTGGATCTTCACTTAGAATTTTAATTCGATTAGAATTAAGACAAATTAATTCAATTATTAATAATAATCAACTATATAATGTAATTGTTACAATTCATGCTTTTATTATAATTTTTTTTATAACTATACCAATTGTAATTGGAGGTTTTGGAAATTGATTAATTCCTATAATAATAGGATGCCCAGACATATCTTTCCCACGATTAAATAATATTAGATTTTGATTATTACCACCATCACTAATAATAATAATTTGTAGATTTATAATTAATAACGGAACAGGAACAGGATGAACTATTTATCCACCCCTATCAAATAATATTGCCCATAATAATATTTCAGTTGATTTAACTATTTTTTC…	Eukaryota	Metazoa	Arthropoda	Insecta	Hemiptera	Aphididae	Aphis	Aphis sambuci	100	2017	Grue
E1_blad19	AACTTTATATTTTTTATTTGGTATTTGATCAGGTATAATTGGATCTTCACTTAGAATTTTAATTCGATTAGAATTAAGACAAATTAATTCAATTATTAATAATAATCAACTATATAATGTAATTGTTACAATTCATGCTTTTATTATAATTTTTTTTATAACTATACCAATTGTAATTGGAGGTTTTGGAAATTGATTAATTCCTATAATAATAGGATGCCCAGACATATCTTTCCCACGATTAAATAATATTAGATTTTGATTATTACCACCATCACTAATAATAATAATTTGTAGATTTATAATTAATAACGGAACAGGAACAGGATGAACTATTTATCCACCCCTATCAAATAATATTGCCCATAATAATATTTCAGTTGATTTAACTATTTTTTC…	Eukaryota	Metazoa	Arthropoda	Insecta	Hemiptera	Aphididae	Aphis	Aphis sambuci	100	2017	Grue
E2_blad19	AACTTTATATTTTTTATTTGGTATTTGATCAGGTATAATTGGATCTTCACTTAGAATTTTAATTCGATTAGAATTAAGACAAATTAATTCAATTATTAATAATAATCAACTATATAATGTAATTGTTACAATTCATGCTTTTATTATAATTTTTTTTATAACTATACCAATTGTAATTGGAGGTTTTGGAAATTGATTAATTCCTATAATAATAGGATGCCCAGACATATCTTTCCCACGATTAAATAATATTAGATTTTGATTATTACCACCATCACTAATAATAATAATTTGTAGATTTATAATTAATAACGGAACAGGAACAGGATGAACTATTTATCCACCCCTATCAAATAATATTGCCCATAATAATATTTCAGTTGATTTAACTATTTTTTC…	Eukaryota	Metazoa	Arthropoda	Insecta	Hemiptera	Aphididae	Aphis	Aphis sambuci	100	2017	Grue
H3_blad19	AACTTTATATTTTTTATTTGGTATTTGATCAGGTATAATTGGATCTTCACTTAGAATTTTAATTCGATTAGAATTAAGACAAATTAATTCAATTATTAATAATAATCAACTATATAATGTAATTGTTACAATTCATGCTTTTATTATAATTTTTTTTATAACTATACCAATTGTAATTGGAGGTTTTGGAAATTGATTAATTCCTATAATAATAGGATGCCCAGACATATCTTTCCCACGATTAAATAATATTAGATTTTGATTATTACCACCATCACTAATAATAATAATTTGTAGATTTATAATTAATAACGGAACAGGAACAGGATGAACTATTTATCCACCCCTATCAAATAATATTGCCCATAATAATATTTCAGTTGATTTAACTATTTTTTC…	Eukaryota	Metazoa	Arthropoda	Insecta	Hemiptera	Aphididae	Aphis	Aphis gossypii	100	2017	Grue
A2_Blad_21	AACTTTATATTTTTTATTTGGTATTTGATCAGGTATAATTGGATCTTCACTTAGAATTTTAATTCGATTAGAATTAAGACAAATTAATTCAATTATTAATAATAATCAACTATATAATGTAATTGTTACAATTCATGCTTTTATTATAATTTTTTTTATAACTATACCAATTGTAATTGGAGGTTTTGGAAATTGATTAATTCCTATAATAATAGGATGCCCAGACATATCTTTCCCACGATTAAATAATATTAGATTTTGATTATTACCACCATCACTAATAATAATAATTTGTAGATTTATAATTAATAACGGAACAGGAACAGGATGAACTATTTATCCACCCCTATCAAATAATATTGCCCATAATAATATTTCAGTTGATTTAACTATTTTTTC…	Eukaryota	Metazoa	Arthropoda	Insecta	Hemiptera	Aphididae	Hayhurstia	Hayhurstia atriplicis	100	2017	Grue
H1_blad19	AACTTTATATTTTTTATTTGGTATTTGATCAGGTATAATTGGATCTTCACTTAGAATTTTAATTCGATTAGAATTAAGACAAATTAATTCAATTATTAATAATAATCAACTATATAATGTAATTGTTACAATTCATGCTTTTATTATAATTTTTTTTATAACTATACCAATTGTAATTGGAGGTTTTGGAAATTGATTAATTCCTATAATAATAGGATGCCCAGACATATCTTTCCCACGATTAAATAATATTAGATTTTGATTATTACCACCATCACTAATAATAATAATTTGTAGATTTATAATTAATAACGGAACAGGAACAGGATGAACTATTTATCCACCCCTATCAAATAATATTGCCCATAATAATATTTCAGTTGATTTAACTATTTTTTC…	Eukaryota	Metazoa	Arthropoda	Insecta	Hemiptera	Aphididae	Hayhurstia	Hayhurstia atriplicis	100	2017	Grue
F2_Blad_20	TTTGGTATTTGATCAGGTATAATTGGATCTTCACTTAGAATTTTAATTCGATTAGAATTAAGACAAATTAATTCAATTATTAATAATAATCAACTATATAATGTAATTGTTACAATTCATGCTTTTATTATAATTTTTTTTATAACTATACCAATTGTAATTGGAGGTTTTGGAAATTGATTAATTCCTATAATAATAGGATGCCCAGACATATCTTTCCCACGATTAAATAATATTAGATTTTGATTATTACCACCATCACTAATAATAATAATTTGTAGATTTATAATTAATAACGGAACAGGAACAGGATGAACTATTTATCCACCCCTATCAAATAATATTGCCCATAATAATATTTCAGTTGATTTAACTATTTTTTCCCTTCATCTAGCAGGT…	Eukaryota	Metazoa	Arthropoda	Insecta	Hemiptera	Aphididae	Cavariella	Cavariella aegopodii	100	2017	Grue
G10_blad19	AACTTTATATTTTTTATTTGGTATTTGATCAGGTATAATTGGATCTTCACTTAGAATTTTAATTCGATTAGAATTAAGACAAATTAATTCAATTATTAATAATAATCAACTATATAATGTAATTGTTACAATTCATGCTTTTATTATAATTTTTTTTATAACTATACCAATTGTAATTGGAGGTTTTGGAAATTGATTAATTCCTATAATAATAGGATGCCCAGACATATCTTTCCCACGATTAAATAATATTAGATTTTGATTATTACCACCATCACTAATAATAATAATTTGTAGATTTATAATTAATAACGGAACAGGAACAGGATGAACTATTTATCCACCCCTATCAAATAATATTGCCCATAATAATATTTCAGTTGATTTAACTATTTTTTC…	Eukaryota	Metazoa	Arthropoda	Insecta	Hemiptera	Aphididae	Cavariella	Cavariella aegopodii	100	2017	Grue
G10_Blad_20	AACTTTATATTTTTTATTTGGTATTTGATCAGGTATAATTGGATCTTCACTTAGAATTTTAATTCGATTAGAATTAAGACAAATTAATTCAATTATTAATAATAATCAACTATATAATGTAATTGTTACAATTCATGCTTTTATTATAATTTTTTTTATAACTATACCAATTGTAATTGGAGGTTTTGGAAATTGATTAATTCCTATAATAATAGGATGCCCAGACATATCTTTCCCACGATTAAATAATATTAGATTTTGATTATTACCACCATCACTAATAATAATAATTTGTAGATTTATAATTAATAACGGAACAGGAACAGGATGAACTATTTATCCACCCCTATCAAATAATATTGCCCATAATAATATTTCAGTTGATTTAACTATTTTTTC…	Eukaryota	Metazoa	Arthropoda	Insecta	Hemiptera	Aphididae	Cavariella	Cavariella aegopodii	100	2017	Grue
F3_Blad_20	AACTTTATATTTTTTATTTGGTATTTGATCAGGTATAATTGGATCTTCACTTAGAATTTTAATTCGATTAGAATTAAGACAAATTAATTCAATTATTAATAATAATCAACTATATAATGTAATTGTTACAATTCATGCTTTTATTATAATTTTTTTTATAACTATACCAATTGTAATTGGAGGTTTTGGAAATTGATTAATTCCTATAATAATAGGATGCCCAGACATATCTTTCCCACGATTAAATAATATTAGATTTTGATTATTACCACCATCACTAATAATAATAATTTGTAGATTTATAATTAATAACGGAACAGGAACAGGATGAACTATTTATCCACCCCTATCAAATAATATTGCCCATAATAATATTTCAGTTGATTTAACTATTTTTTC…	Eukaryota	Metazoa	Arthropoda	Insecta	Hemiptera	Aphididae	Cavariella	Cavariella theobaldi	100	2017	Grue
D5_Blad_21	AACTTTATATTTTTTATTTGGTATTTGATCAGGTATAATTGGATCTTCACTTAGAATTTTAATTCGATTAGAATTAAGACAAATTAATTCAATTATTAATAATAATCAACTATATAATGTAATTGTTACAATTCATGCTTTTATTATAATTTTTTTTATAACTATACCAATTGTAATTGGAGGTTTTGGAAATTGATTAATTCCTATAATAATAGGATGCCCAGACATATCTTTCCCACGATTAAATAATATTAGATTTTGATTATTACCACCATCACTAATAATAATAATTTGTAGATTTATAATTAATAACGGAACAGGAACAGGATGAACTATTTATCCACCCCTATCAAATAATATTGCCCATAATAATATTTCAGTTGATTTAACTATTTTTTC…	Eukaryota	Metazoa	Arthropoda	Insecta	Hemiptera	Aphididae	Cryptomyzus	Cryptomyzus galeopsidis	100	2017	Grue
G9_blad19	AACTTTATATTTTTTATTTGGTATTTGATCAGGTATAATTGGATCTTCACTTAGAATTTTAATTCGATTAGAATTAAGACAAATTAATTCAATTATTAATAATAATCAACTATATAATGTAATTGTTACAATTCATGCTTTTATTATAATTTTTTTTATAACTATACCAATTGTAATTGGAGGTTTTGGAAATTGATTAATTCCTATAATAATAGGATGCCCAGACATATCTTTCCCACGATTAAATAATATTAGATTTTGATTATTACCACCATCACTAATAATAATAATTTGTAGATTTATAATTAATAACGGAACAGGAACAGGATGAACTATTTATCCACCCCTATCAAATAATATTGCCCATAATAATATTTCAGTTGATTTAACTATTTTTTC…	Eukaryota	Metazoa	Arthropoda	Insecta	Hemiptera	Aphididae	Cryptomyzus	Cryptomyzus galeopsidis	100	2017	Grue
G7_Blad_20	AACTTTATATTTTTTATTTGGTATTTGATCAGGTATAATTGGATCTTCACTTAGAATTTTAATTCGATTAGAATTAAGACAAATTAATTCAATTATTAATAATAATCAACTATATAATGTAATTGTTACAATTCATGCTTTTATTATAATTTTTTTTATAACTATACCAATTGTAATTGGAGGTTTTGGAAATTGATTAATTCCTATAATAATAGGATGCCCAGACATATCTTTCCCACGATTAAATAATATTAGATTTTGATTATTACCACCATCACTAATAATAATAATTTGTAGATTTATAATTAATAACGGAACAGGAACAGGATGAACTATTTATCCACCCCTATCAAATAATATTGCCCATAATAATATTTCAGTTGATTTAACTATTTTTTC…	Eukaryota	Metazoa	Arthropoda	Insecta	Hemiptera	Aphididae	Cryptomyzus	Cryptomyzus ribis	100	2017	Grue
A11_Blad_21	AACTTTATATTTTTTATTTGGTATTTGATCAGGTATAATTGGATCTTCACTTAGAATTTTAATTCGATTAGAATTAAGACAAATTAATTCAATTATTAATAATAATCAACTATATAATGTAATTGTTACAATTCATGCTTTTATTATAATTTTTTTTATAACTATACCAATTGTAATTGGAGGTTTTGGAAATTGATTAATTCCTATAATAATAGGATGCCCAGACATATCTTTCCCACGATTAAATAATATTAGATTTTGATTATTACCACCATCACTAATAATAATAATTTGTAGATTTATAATTAATAACGGAACAGGAACAGGATGAACTATTTATCCACCCCTATCAAATAATATTGCCCATAATAATATTTCAGTTGATTTAACTATTTTTTC…	Eukaryota	Metazoa	Arthropoda	Insecta	Hemiptera	Aphididae	Hayhurstia	Hayhurstia atriplicis	100	2017	Grue
A12_blad19	AACTTTATATTTTTTATTTGGTATTTGATCAGGTATAATTGGATCTTCACTTAGAATTTTAATTCGATTAGAATTAAGACAAATTAATTCAATTATTAATAATAATCAACTATATAATGTAATTGTTACAATTCATGCTTTTATTATAATTTTTTTTATAACTATACCAATTGTAATTGGAGGTTTTGGAAATTGATTAATTCCTATAATAATAGGATGCCCAGACATATCTTTCCCACGATTAAATAATATTAGATTTTGATTATTACCACCATCACTAATAATAATAATTTGTAGATTTATAATTAATAACGGAACAGGAACAGGATGAACTATTTATCCACCCCTATCAAATAATATTGCCCATAATAATATTTCAGTTGATTTAACTATTTTTTC…	Eukaryota	Metazoa	Arthropoda	Insecta	Hemiptera	Aphididae	Hayhurstia	Hayhurstia atriplicis	100	2017	Grue
A8_blad19	AACTTTATATTTTTTATTTGGTATTTGATCAGGTATAATTGGATCTTCACTTAGAATTTTAATTCGATTAGAATTAAGACAAATTAATTCAATTATTAATAATAATCAACTATATAATGTAATTGTTACAATTCATGCTTTTATTATAATTTTTTTTATAACTATACCAATTGTAATTGGAGGTTTTGGAAATTGATTAATTCCTATAATAATAGGATGCCCAGACATATCTTTCCCACGATTAAATAATATTAGATTTTGATTATTACCACCATCACTAATAATAATAATTTGTAGATTTATAATTAATAACGGAACAGGAACAGGATGAACTATTTATCCACCCCTATCAAATAATATTGCCCATAATAATATTTCAGTTGATTTAACTATTTTTTC…	Eukaryota	Metazoa	Arthropoda	Insecta	Hemiptera	Aphididae	Hayhurstia	Hayhurstia atriplicis	100	2017	Grue
C3_blad19	AACTTTATATTTTTTATTTGGTATTTGATCAGGTATAATTGGATCTTCACTTAGAATTTTAATTCGATTAGAATTAAGACAAATTAATTCAATTATTAATAATAATCAACTATATAATGTAATTGTTACAATTCATGCTTTTATTATAATTTTTTTTATAACTATACCAATTGTAATTGGAGGTTTTGGAAATTGATTAATTCCTATAATAATAGGATGCCCAGACATATCTTTCCCACGATTAAATAATATTAGATTTTGATTATTACCACCATCACTAATAATAATAATTTGTAGATTTATAATTAATAACGGAACAGGAACAGGATGAACTATTTATCCACCCCTATCAAATAATATTGCCCATAATAATATTTCAGTTGATTTAACTATTTTTTC…	Eukaryota	Metazoa	Arthropoda	Insecta	Hemiptera	Aphididae	Hayhurstia	Hayhurstia atriplicis	100	2017	Grue
D12_Blad_20	AACTTTATATTTTTTATTTGGTATTTGATCAGGTATAATTGGATCTTCACTTAGAATTTTAATTCGATTAGAATTAAGACAAATTAATTCAATTATTAATAATAATCAACTATATAATGTAATTGTTACAATTCATGCTTTTATTATAATTTTTTTTATAACTATACCAATTGTAATTGGAGGTTTTGGAAATTGATTAATTCCTATAATAATAGGATGCCCAGACATATCTTTCCCACGATTAAATAATATTAGATTTTGATTATTACCACCATCACTAATAATAATAATTTGTAGATTTATAATTAATAACGGAACAGGAACAGGATGAACTATTTATCCACCCCTATCAAATAATATTGCCCATAATAATATTTCAGTTGATTTAACTATTTTTTC…	Eukaryota	Metazoa	Arthropoda	Insecta	Hemiptera	Aphididae	Hayhurstia	Hayhurstia atriplicis	100	2017	Grue
D1_blad19	AACTTTATATTTTTTATTTGGTATTTGATCAGGTATAATTGGATCTTCACTTAGAATTTTAATTCGATTAGAATTAAGACAAATTAATTCAATTATTAATAATAATCAACTATATAATGTAATTGTTACAATTCATGCTTTTATTATAATTTTTTTTATAACTATACCAATTGTAATTGGAGGTTTTGGAAATTGATTAATTCCTATAATAATAGGATGCCCAGACATATCTTTCCCACGATTAAATAATATTAGATTTTGATTATTACCACCATCACTAATAATAATAATTTGTAGATTTATAATTAATAACGGAACAGGAACAGGATGAACTATTTATCCACCCCTATCAAATAATATTGCCCATAATAATATTTCAGTTGATTTAACTATTTTTTC…	Eukaryota	Metazoa	Arthropoda	Insecta	Hemiptera	Aphididae	Hayhurstia	Hayhurstia atriplicis	100	2017	Grue
E10_blad19	AACTTTATATTTTTTATTTGGTATTTGATCAGGTATAATTGGATCTTCACTTAGAATTTTAATTCGATTAGAATTAAGACAAATTAATTCAATTATTAATAATAATCAACTATATAATGTAATTGTTACAATTCATGCTTTTATTATAATTTTTTTTATAACTATACCAATTGTAATTGGAGGTTTTGGAAATTGATTAATTCCTATAATAATAGGATGCCCAGACATATCTTTCCCACGATTAAATAATATTAGATTTTGATTATTACCACCATCACTAATAATAATAATTTGTAGATTTATAATTAATAACGGAACAGGAACAGGATGAACTATTTATCCACCCCTATCAAATAATATTGCCCATAATAATATTTCAGTTGATTTAACTATTTTTTC…	Eukaryota	Metazoa	Arthropoda	Insecta	Hemiptera	Aphididae	Hayhurstia	Hayhurstia atriplicis	100	2017	Grue
E12_blad19	AACATTATATTTTTTATTTGGAATCTGATCAGGGATAATTGGATCTTCACTTAGAATCCTAATTCGATTAGAATTAAGTCAAATTAATTCAATTATTAATAATAATCAATTATACAATGTAATTGTTACTATTCATGCTTTTATTATAATTTTTTTTATAACTATACCAATTGTAATTGGAGGATTTGGAAATTGATTAATTCCCATAATAATAGGATGTCCTGACATATCATTTCCACGATTAAATAATATTAGATTTTGACTTTTACCACCATCTTTAATAATAATAATCTCAAGATTTTTAATTAATAATGGTACAGGAACAGGATGAACAATTTACCCCCCTCTATCTAATAATATTGCACATAATAATATTTCCGTAGATTTAACTATTTTTTC…	Eukaryota	Metazoa	Arthropoda	Insecta	Hemiptera	Aphididae	Hayhurstia	Hayhurstia atriplicis	100	2017	Grue
C10_Blad_21	AACATTATATTTTTTATTTGGAATCTGATCAGGGATAATTGGATCTTCACTTAGAATCCTAATTCGATTAGAATTAAGTCAAATTAATTCAATTATTAATAATAATCAATTATACAATGTAATTGTTACTATTCATGCTTTTATTATAATTTTTTTTATAACTATACCAATTGTAATTGGAGGATTTGGAAATTGATTAATTCCCATAATAATAGGATGTCCTGACATATCATTTCCACGATTAAATAATATTAGATTTTGACTTTTACCACCATCTTTAATAATAATAATCTCAAGATTTTTAATTAATAATGGTACAGGAACAGGATGAACAATTTACCCCCCTCTATCTAATAATATTGCACATAATAATATTTCCGTAGATTTAACTATTTTTTC…	Eukaryota	Metazoa	Arthropoda	Insecta	Hemiptera	Aphididae	Hyperomyzus	Hyperomyzus lactucae	100	2017	Grue
C2_Blad_21	AACATTATATTTTTTATTTGGAATCTGATCAGGGATAATTGGATCTTCACTTAGAATCCTAATTCGATTAGAATTAAGTCAAATTAATTCAATTATTAATAATAATCAATTATACAATGTAATTGTTACTATTCATGCTTTTATTATAATTTTTTTTATAACTATACCAATTGTAATTGGAGGATTTGGAAATTGATTAATTCCCATAATAATAGGATGTCCTGACATATCATTTCCACGATTAAATAATATTAGATTTTGACTTTTACCACCATCTTTAATAATAATAATCTCAAGATTTTTAATTAATAATGGTACAGGAACAGGATGAACAATTTACCCCCCTCTATCTAATAATATTGCACATAATAATATTTCCGTAGATTTAACTATTTTTTC…	Eukaryota	Metazoa	Arthropoda	Insecta	Hemiptera	Aphididae	Hyperomyzus	Hyperomyzus lactucae	100	2017	Grue
C4_Blad_21	AACTTTATATTTTTTATTTGGTATTTGATCAGGTATAATTGGATCTTCTCTTAGAATATTAATTCGATTAGAACTTAGACAAATTAATTCAATTATTAATAATAATCAACTTTACAATGTGATTGTTACAATCCATGCTTTCATTATAATTTTCTTTATAACTATACCAATTGTAATTGGTGGATTTGGGAATTGATTAATTCCTATAATAATAGGATGTCCTGATATATCTTTCCCTCGATTAAATAATATTAGATTTTGATTACTCCCCCCTTCCTTAATAATAATAATCTGTAGATTTATAATTAATAACGGAACAGGAACAGGATGAACAATTTATCCACCATTATCTAATAATATTGCACATAATAATATTTCAGTTGATTTAACAATTTTTTC…	Eukaryota	Metazoa	Arthropoda	Insecta	Hemiptera	Aphididae	Hyperomyzus	Hyperomyzus lactucae	100	2017	Grue
C8_blad19	AACTTTATATTTTTTATTTGGTATTTGATCAGGTATAATTGGATCTTCACTTAGAATTCTAATTCGACTAGAACTAAGCCAAATTAATTCAATTATTAATAACAATCAATTATATAATGTAATTGTAACAATTCATGCTTTTATTATAATTTTTTTCATAACTATACCAATCGTAATTGGAGGGTTTGGAAATTGATTAATCCCTATAATAATAGGGTGTCCAGACATATCTTTCCCACGATTAAACAACATTAGATTTTGATTACTTCCACCATCATTAATAATAATAATATCTAGATTTATAATTAATAATGGAACAGGGACAGGATGAACTATTTATCCACCACTATCAAATAATATTGCTCATAATAATATTTCAGTTGACTTAACTATTTTTTC…	Eukaryota	Metazoa	Arthropoda	Insecta	Hemiptera	Aphididae	Hyperomyzus	Hyperomyzus pallidus	100	2017	Grue
B5_Blad_20	AACTTTATATTTTTTATTTGGTATTTGATCAGGTATAATTGGATCTTCACTTAGAATTTTAATTCGATTAGAATTAAGTCAAATCAATTCAATCATTAATAATAATCAATTATACAATGTAATTGTTACAATCCATGCTTTTATTATAATTTTTTTTATAACTATACCAATTGTAATTGGTGGATTTGGAAACTGATTAATTCCTATAATAATAGGATGCCCAGATATATCATTCCCACGACTAAATAATATTAGATTCTGATTATTGCCCCCATCATTAATAATAATAATCTGTAGATTCATAATTAATAATGGAACAGGAACAGGATGAACTATTTATCCCCCATTATCAAATAATATTGCCCATAATAATATCTCAGTTGATTTAACTATCTTTTC…	Eukaryota	Metazoa	Arthropoda	Insecta	Hemiptera	Aphididae	Hyperomyzus	Hyperomyzus pallidus	100	2017	Grue
A12_Blad_21	AACTTTATATTTTTTATTTGGTATTTGATCAGGTATAATTGGATCTTCACTTAGAATTTTAATTCGATTAGAATTAAGTCAAATCAATTCAATCATTAATAATAATCAATTATACAATGTAATTGTTACAATCCATGCTTTTATTATAATTTTTTTTATAACTATACCAATTGTAATTGGTGGATTTGGAAACTGATTAATTCCTATAATAATAGGATGCCCAGATATATCATTCCCACGACTAAATAATATTAGATTCTGATTATTGCCCCCATCATTAATAATAATAATCTGTAGATTCATAATTAATAATGGAACAGGAACAGGATGAACTATTTATCCCCCATTATCAAATAATATTGCCCATAATAATATCTCAGTTGATTTAACTATCTTTTC…	Eukaryota	Metazoa	Arthropoda	Insecta	Hemiptera	Aphididae	Macrosiphoniella	Macrosiphoniella artemisiae	100	2017	Grue
B10_Blad_20	AACTTTATATTTTTTATTTGGTATTTGATCAGGAATAATTGGATCTTCACTTAGAATTTTGATTCGATTAGAACTAAGTCAAATCAATTCAATTATCAATAATAACCAATTATATAATGTAATTGTTACAATTCATGCTTTTATTATAATTTTTTTTATAACTATACCAATTGTAATTGGTGGATTTGGAAATTGATTAATTCCTATAATAATAGGATGTCCAGATATATCTTTTCCACGATTAAATAATATTAGATTCTGATTATTACCACCCTCATTAATAATAATAATTTGTAGATTCATAATTAATAATGGAACAGGAACAGGATGAACTATTTATCCACCTTTATCAAATAATATTGCTCATAATAATATTTCAGTTGATTTAACCATCTTCTC…	Eukaryota	Metazoa	Arthropoda	Insecta	Hemiptera	Aphididae	Metopolophium	Metopolophium dirhodum	100	2017	Grue
B11_Blad_20	AACTTTATATTTTTTATTTGGTATTTGATCAGGTATAATTGGATCTTCACTTAGAATTCTAATTCGACTAGAACTAAGCCAAATTAATTCAATTATTAATAACAATCAATTATATAATGTAATTGTAACAATTCATGCTTTTATTATAATTTTTTTCATAACTATACCAATCGTAATTGGAGGGTTTGGAAATTGATTAATCCCTATAATAATAGGGTGTCCAGACATATCTTTCCCACGATTAAACAACATTAGATTTTGATTACTTCCACCATCATTAATAATAATAATATCTAGATTTATAATTAATAATGGAACAGGGACAGGATGAACTATTTATCCACCACTATCAAATAATATTGCTCATAATAATATTTCAGTTGACTTAACTATTTTTTC…	Eukaryota	Metazoa	Arthropoda	Insecta	Hemiptera	Aphididae	Metopolophium	Metopolophium dirhodum	100	2017	Grue
B5_blad19	AACTTTATATTTTTTATTTGGTATTTGATCAGGTATAATTGGCTCTTCTCTTAGAATTTTAATCCGATTAGAATTAAGTCAAATTAATTCAATTATTAATAATAACCAACTATATAATGTAATTGTTACAATCCATGCTTTTATTATAATTTTTTTTATAACTATACCAATCGTTATTGGAGGTTTTGGAAATTGATTAATTCCTATAATAATAGGATGCCCAGATATATCTTTCCCACGACTAAATAATATTAGATTCTGATTATTACCACCCTCATTAATAATAATAATTTGCAGATTTATAATTAATAATGGAACAGGAACAGGATGAACTATTTATCCACCTTTATCAAATAACATTGCTCATAATAATATTTCAGTAGACTTAACTATTTTTTC…	Eukaryota	Metazoa	Arthropoda	Insecta	Hemiptera	Aphididae	Metopolophium	Metopolophium dirhodum	100	2017	Grue
B6_blad19	AACTTTATATTTTTTATTTGGTATTTGATCAGGTATAATTGGCTCTTCTCTTAGAATTTTAATCCGATTAGAATTAAGTCAAATTAATTCAATTATTAATAATAACCAACTATATAATGTAATTGTTACAATCCATGCTTTTATTATAATTTTTTTTATAACTATACCAATCGTTATTGGAGGTTTTGGAAATTGATTAATTCCTATAATAATAGGATGCCCAGATATATCTTTCCCACGACTAAATAATATTAGATTCTGATTATTACCACCCTCATTAATAATAATAATTTGCAGATTTATAATTAATAATGGAACAGGAACAGGATGAACTATTTATCCACCTTTATCAAATAACATTGCTCATAATAATATTTCAGTAGACTTAACTATTTTTTC…	Eukaryota	Metazoa	Arthropoda	Insecta	Hemiptera	Aphididae	Metopolophium	Metopolophium dirhodum	100	2017	Grue
B7_blad19	AACTTTATATTTTTTATTTGGTATTTGATCAGGTATAATTGGCTCTTCTCTTAGAATTTTAATCCGATTAGAATTAAGTCAAATTAATTCAATTATTAATAATAACCAACTATATAATGTAATTGTTACAATCCATGCTTTTATTATAATTTTTTTTATAACTATACCAATCGTTATTGGAGGTTTTGGAAATTGATTAATTCCTATAATAATAGGATGCCCAGATATATCTTTCCCACGACTAAATAATATTAGATTCTGATTATTACCACCCTCATTAATAATAATAATTTGCAGATTTATAATTAATAATGGAACAGGAACAGGATGAACTATTTATCCACCTTTATCAAATAACATTGCTCATAATAATATTTCAGTAGACTTAACTATTTTTTC…	Eukaryota	Metazoa	Arthropoda	Insecta	Hemiptera	Aphididae	Metopolophium	Metopolophium dirhodum	100	2017	Grue
B7_Blad_20	AACTTTATATTTTTTATTTGGTATTTGATCAGGTATAATTGGTTCTTCTCTTAGAATTTTAATCCGATTAGAATTAAGTCAAATTAATTCAATTATTAATAATAATCAATTATATAATGTAATTGTTACAATTCATGCTTTTATTATAATTTTTTTTATAACTATACCAATCGTTATTGGAGGTTTTGGAAATTGATTAATTCCTATAATAATAGGATGTCCAGATATATCTTTTCCACGACTAAATAATATTAGATTCTGATTATTACCACCCTCATTAATAATAATAATTTGCAGATTTATAATTAATAACGGAACAGGAACAGGATGAACTATTTATCCACCTTTATCAAATAATATTGCTCATAATAATATTTCAGTAGACTTAACTATTTTTTC…	Eukaryota	Metazoa	Arthropoda	Insecta	Hemiptera	Aphididae	Metopolophium	Metopolophium dirhodum	100	2017	Grue
B8_Blad_20	AACTTTATATTTTTTATTTGGTATTTGATCAGGTATAATTGGTTCTTCTCTTAGAATTTTAATCCGATTAGAATTAAGTCAAATTAATTCAATTATTAATAATAATCAATTATATAATGTAATTGTTACAATTCATGCTTTTATTATAATTTTTTTTATAACTATACCAATCGTTATTGGAGGTTTTGGAAATTGATTAATTCCTATAATAATAGGATGTCCAGATATATCTTTTCCACGACTAAATAATATTAGATTCTGATTATTACCACCCTCATTAATAATAATAATTTGCAGATTTATAATTAATAACGGAACAGGAACAGGATGAACTATTTATCCACCTTTATCAAATAATATTGCTCATAATAATATTTCAGTAGACTTAACTATTTTTTC…	Eukaryota	Metazoa	Arthropoda	Insecta	Hemiptera	Aphididae	Metopolophium	Metopolophium dirhodum	100	2017	Grue
B9_blad19	AACTTTATATTTTTTATTTGGTATTTGATCAGGTATAATTGGTTCTTCTCTTAGAATTTTAATCCGATTAGAATTAAGTCAAATTAATTCAATTATTAATAATAATCAATTATATAATGTAATTGTTACAATTCATGCTTTTATTATAATTTTTTTTATAACTATACCAATCGTTATTGGAGGTTTTGGAAATTGATTAATTCCTATAATAATAGGATGTCCAGATATATCTTTTCCACGACTAAATAATATTAGATTCTGATTATTACCACCCTCATTAATAATAATAATTTGCAGATTTATAATTAATAACGGAACAGGAACAGGATGAACTATTTATCCACCTTTATCAAATAATATTGCTCATAATAATATTTCAGTAGACTTAACTATTTTTTC…	Eukaryota	Metazoa	Arthropoda	Insecta	Hemiptera	Aphididae	Metopolophium	Metopolophium dirhodum	100	2017	Grue
B9_Blad_20	AACTTTATATTTTTTATTTGGTATTTGATCAGGTATAATTGGATCTTCATTAAGAATTTTAATTCGATTAGAATTAAGTCAAATTAATTCAATTATTAATAATAATCAATTATATAATGTAATTGTTACAATTCATGCTTTTATTATAATTTTTTTTATAACTATACCAATTGTAATTGGAGGCTTTGGAAATTGATTAATCCCTATAATAATAGGTTGTCCAGATATATCTTTTCCACGACTAAATAATATCAGATTCTGATTATTACCACCTTCATTAATAATAATAATTTCCAGATTTATAATTAATAACGGAACAGGAACAGGATGAACTATTTATCCACCTTTATCAAATAATATTGCTCATAATAATATCTCAGTTGACTTAACTATTTTTTC…	Eukaryota	Metazoa	Arthropoda	Insecta	Hemiptera	Aphididae	Metopolophium	Metopolophium dirhodum	100	2017	Grue
C10_blad19	AACTTTATATTTTTTATTTGGTATTTGATCAGGTATAATTGGATCTTCATTAAGAATTTTAATTCGATTAGAATTAAGTCAAATTAATTCAATTATTAATAATAATCAATTATATAATGTAATTGTTACAATTCATGCTTTTATTATAATTTTTTTTATAACTATACCAATTGTAATTGGAGGCTTTGGAAATTGATTAATCCCTATAATAATAGGTTGTCCAGATATATCTTTTCCACGACTAAATAATATCAGATTCTGATTATTACCACCTTCATTAATAATAATAATTTCCAGATTTATAATTAATAACGGAACAGGAACAGGATGAACTATTTATCCACCTTTATCAAATAATATTGCTCATAATAATATCTCAGTTGACTTAACTATTTTTTC…	Eukaryota	Metazoa	Arthropoda	Insecta	Hemiptera	Aphididae	Metopolophium	Metopolophium dirhodum	100	2017	Grue
C5_Blad_20	AACTTTATATTTTTTATTTGGTATTTGATCAGGTATAATTGGATCTTCATTAAGAATTTTAATTCGATTAGAATTAAGTCAAATTAATTCAATTATTAATAATAATCAATTATATAATGTAATTGTTACAATTCATGCTTTTATTATAATTTTTTTTATAACTATACCAATTGTAATTGGAGGCTTTGGAAATTGATTAATCCCTATAATAATAGGTTGTCCAGATATATCTTTTCCACGACTAAATAATATCAGATTCTGATTATTACCACCTTCATTAATAATAATAATTTCCAGATTTATAATTAATAACGGAACAGGAACAGGATGAACTATTTATCCACCTTTATCAAATAATATTGCTCATAATAATATCTCAGTTGACTTAACTATTTTTTC…	Eukaryota	Metazoa	Arthropoda	Insecta	Hemiptera	Aphididae	Metopolophium	Metopolophium dirhodum	100	2017	Grue
C6_Blad_20	AACTTTATATTTTTTATTTGGTATTTGATCAGGTATAATTGGATCTTCATTAAGAATTTTAATTCGATTAGAATTAAGTCAAATTAATTCAATTATTAATAATAATCAATTATATAATGTAATTGTTACAATTCATGCTTTTATTATAATTTTTTTTATAACTATACCAATTGTAATTGGAGGCTTTGGAAATTGATTAATCCCTATAATAATAGGTTGTCCAGATATATCTTTTCCACGACTAAATAATATCAGATTCTGATTATTACCACCTTCATTAATAATAATAATTTCCAGATTTATAATTAATAACGGAACAGGAACAGGATGAACTATTTATCCACCTTTATCAAATAATATTGCTCATAATAATATCTCAGTTGACTTAACTATTTTTTC…	Eukaryota	Metazoa	Arthropoda	Insecta	Hemiptera	Aphididae	Metopolophium	Metopolophium dirhodum	100	2017	Grue
C7_Blad_20	AACTTTATATTTTTTATTTGGTATTTGATCAGGTATAATTGGATCTTCATTAAGAATTTTAATTCGATTAGAATTAAGTCAAATTAATTCAATTATTAATAATAATCAATTATATAATGTAATTGTTACAATTCATGCTTTTATTATAATTTTTTTTATAACTATACCAATTGTAATTGGAGGCTTTGGAAATTGATTAATCCCTATAATAATAGGTTGTCCAGATATATCTTTTCCACGACTAAATAATATCAGATTCTGATTATTACCACCTTCATTAATAATAATAATTTCCAGATTTATAATTAATAACGGAACAGGAACAGGATGAACTATTTATCCACCTTTATCAAATAATATTGCTCATAATAATATCTCAGTTGACTTAACTATTTTTTC…	Eukaryota	Metazoa	Arthropoda	Insecta	Hemiptera	Aphididae	Metopolophium	Metopolophium dirhodum	100	2017	Grue
C8_Blad_20	AACTTTATATTTTTTATTTGGTATTTGATCAGGTATAATTGGATCTTCATTAAGAATTTTAATTCGATTAGAATTAAGTCAAATTAATTCAATTATTAATAATAATCAATTATATAATGTAATTGTTACAATTCATGCTTTTATTATAATTTTTTTTATAACTATACCAATTGTAATTGGAGGCTTTGGAAATTGATTAATCCCTATAATAATAGGTTGTCCAGATATATCTTTTCCACGACTAAATAATATCAGATTCTGATTATTACCACCTTCATTAATAATAATAATTTCCAGATTTATAATTAATAACGGAACAGGAACAGGATGAACTATTTATCCACCTTTATCAAATAATATTGCTCATAATAATATCTCAGTTGACTTAACTATTTTTTC…	Eukaryota	Metazoa	Arthropoda	Insecta	Hemiptera	Aphididae	Metopolophium	Metopolophium dirhodum	100	2017	Grue
C9_Blad_20	AACTTTATATTTTTTATTTGGTATTTGATCAGGTATAATTGGATCTTCATTAAGAATTTTAATTCGATTAGAATTAAGTCAAATTAATTCAATTATTAATAATAATCAATTATATAATGTAATTGTTACAATTCATGCTTTTATTATAATTTTTTTTATAACTATACCAATTGTAATTGGAGGCTTTGGAAATTGATTAATCCCTATAATAATAGGTTGTCCAGATATATCTTTTCCACGACTAAATAATATCAGATTCTGATTATTACCACCTTCATTAATAATAATAATTTCCAGATTTATAATTAATAACGGAACAGGAACAGGATGAACTATTTATCCACCTTTATCAAATAATATTGCTCATAATAATATCTCAGTTGACTTAACTATTTTTTC…	Eukaryota	Metazoa	Arthropoda	Insecta	Hemiptera	Aphididae	Metopolophium	Metopolophium dirhodum	100	2017	Grue
[truncated: 1,449 more rows]
