# Supplementary material for: Aphid populations and virus vector potential in potato fields across seasons and regions in Norway
Source: Sci Rep. 2025 Oct 21;15:36675. doi: 10.1038/s41598-025-20355-5 (PMC12540715; doi:10.1038/s41598-025-20355-5)
Supplement: Supplementary file 2 — Supplementary Information 2. [file 41598_2025_20355_MOESM2_ESM.xlsx]

## Sheet: Intraspecific distance
Table S2. Intraspecific and interspecific distances
Table 1. Intraspecific distance
Table 2. Interspecific distance
Table 3. Caption
	d	S.E.
Rhopalosiphum padi	0.00113602	0.000462744
Aphis idaei	0.00320413	0.000853842
Aphis sambuci	0.000713346	0.000479361
Pleotrichophorus glandulosus	0.00736402	0.00112023
Macrosiphum euphorbiae	0.00088325	0.000869826
Uroleucon achilleae	0.00216936	0.00131406
Aphis rumicis	0.000282902	0.000188179
Hyperomyzus lactucae	4.57558e-05	4.81085e-05
Rhopalosiphum insertum	0.000793651	0.000876305
Cavariella aegopodii	0	0
Cryptomyzus galeopsidis	0.0103634	0.00156384
Acyrthosiphon pisum	0	0
Hayhurstia atriplicis	0.00152919	0.000824969
Nasonovia ribisnigri	0.00124084	0.000761129
Anoecia corni	0.00958314	0.00159141
Macrosiphoniella artemisiae	0.00182927	0.00128994
Aphis gossypii	0.0284926	0.00422217
Tuberculatus annulatus	0.0136884	0.00253121
Aphis confusa	0	0
Aphis mamonthovae	0.000355281	0.000270027
Amphorophora rubi	0.00278627	0.0012405
Chaitophorus populialbae	0	0
Hyperomyzus pallidus	0.000859708	0.000545936
Pterocallis alni	0.00074388	0.000396711
Aphis fabae	0.00136774	0.000769153
Aphis urticata	0.000217439	0.000227127
Hyalopterus pruni	0.00174217	0.00128997
Tuberculatus remaudierei	0.00613514	0.00244022
Cryptomyzus ribis	0.00153649	0.000547133
Uroleucon taraxaci	0	0
Aphis ruborum	0	0
Uroleucon ambrosiae	0.000678071	0.000676556
Sitobion avenae	0.00102677	0.000700078
Aphis frangulae	0	0
Aulacorthum solani	0	0
Myzus persicae	0.00520809	0.00155032
Euceraphis betulae	0.00295847	0.00130126
Metopolophium dirhodum	0.00229119	0.000402784
Aphis craccivora	0.000162684	0.00017465
Nippolachnus piri	0.00170405	0.00108005
Anuraphis pyrilaseri	0.000715913	0.000777318
Acyrthosiphon malvae	0.000912895	0.000902548
Myzus ornatus	0	0
Macrosiphum funestum	0.000761036	0.000802096
Aphis coronillae	0.00178941	0.00113318
Acyrthosiphon churchillense	0	0
Pemphigus bursarius	0.00734482	0.00221024
Brachycaudus helichrysi	0.000681771	0.000448875
Microlophium carnosum	0.000608597	0.000614701
Pachypappa rosettei	0.00101704	0.00103037
Chaitophorus populeti	n/c	n/c
Calaphis flava	0.00628247	0.00176813
Eriosoma anncharlotteae	0.00363585	0.00123883
Uroleucon eupatoricolens	n/c	n/c
Chaitophorus pustulatus	0	0
Tuberculatus querceus	0	0
Callipterinella tuberculata	n/c	n/c
Dysaphis plantaginea	0.0266912	0.00467186
Chaitophorus saliapterus	0	0
Clethrobius comes	0.00458018	0.00217734
Macrosiphum rosae	n/c	n/c
Capitophorus elaeagni	0.0147298	0.00281229
Coloradoa rufomaculata	n/c	n/c
Chaitophorus nigricantis	0.00634929	0.00311609
Cavariella pastinacae	0.00986353	0.00166245
Therioaphis tenera	0.0729882	0.0122366
Thecabius affinis	0.000914904	0.000601139
Phyllaphis fagi	0.00152207	0.0012829
Phorodon humuli	0	0
Diuraphis frequens	0.0185685	0.00369175
Aphis craccae	0	0
Calaphis betulicola	0.00101471	0.00101166
Uroleucon hypochoeridis	n/c	n/c
Drepanosiphum platanoidis	n/c	n/c
Hyperomyzus rhinanthi	n/c	n/c
Pemphigus betae	n/c	n/c
Megoura viciae	0	0
Saltusaphis scirpus	n/c	n/c
Rhopalosiphum maidis	0	0
Toxopterina vandergooti	n/c	n/c
Therioaphis trifolii	0.00061435	0.000609827
Callipterinella calliptera	n/c	n/c
Anoecia fulviabdominalis	0	0
Myzus cerasi	0	0
Cinara pini	n/c	n/c
Lipaphis erysimi	0	0
Aphis cytisorum	0.000761036	0.000710618
Aphis ulmariae	0.00152207	0.00160586
Macrosiphoniella oblonga	0	0
Uroleucon cirsii	0	0
Aphis grossulariae	n/c	n/c
Dysaphis angelicae	n/c	n/c
Capitophorus hippophaes	0.00920271	0.00356889
Aphis punicae	0	0
Thelaxes dryophila	0	0
Myzocallis coryli	0.0159134	0.00397099
Aphis farinosa	0	0
Glyphina longiseta	n/c	n/c
Elatobium abietinum	0.00101471	0.0011684
Brachycaudus rumexicolens	n/c	n/c
Periphyllus testudinaceus	0	0
Eucallipterus tiliae	0.0749905	0.00874691
Cinara pilicornis	n/c	n/c
Euceraphis papyrifericola	0	0
Chaitophorus kapuri	n/c	n/c
Ericaphis fimbriata	n/c	n/c
Cavariella theobaldi	0	0
Aphis pomi	n/c	n/c
Brachycaudus spiraeae	0	0
Tetraneura ulmi	0.00305344	0.00234407
Euceraphis punctipennis	0.000361218	0.000252892
Uroleucon breviscriptum	n/c	n/c
Acyrthosiphon assiniboinense	0	0
Metopeurum fuscoviride	n/c	n/c
Macrosiphoniella millefolii	0.000566894	0.000583258
Megoura brevipilosa	0	0
Schizaphis graminum	0	0
Aphis forbesi	0.00429187	0.00298576
Macchiatiella rhamni	n/c	n/c
Hyalopteroides humilis	0.0321556	0.00602353
Aphis solanella	0	0
Brachycaudus amygdalinus	0	0
Chaitophorus tremulae	n/c	n/c
Kaltenbachiella ulmifusa	0	0
Aphis taraxacicola	n/c	n/c
Muscaphis escherichi	n/c	n/c
Aphis serpylli	0	0
Aphis equiseticola	n/c	n/c
Pemphigus populiglobuli	n/c	n/c
Macrosiphoniella subterranea	n/c	n/c
Uroleucon sonchi	n/c	n/c
Subsaltusaphis virginica	n/c	n/c
Hyadaphis coriandri	n/c	n/c
Jacksonia papillata	n/c	n/c
Brachycaudus cardui	n/c	n/c
Forda marginata	n/c	n/c
Myzus ascalonicus	n/c	n/c

## Sheet: Interspecific distances
	Rhopalosiphum_padi	Aphis_idaei	Aphis_sambuci	Pleotrichophorus_glandulosus	Macrosiphum_euphorbiae	Uroleucon_achilleae	Aphis_rumicis	Hyperomyzus_lactucae	Rhopalosiphum_insertum	Cavariella_aegopodii	Cryptomyzus_galeopsidis	Acyrthosiphon_pisum	Hayhurstia_atriplicis	Nasonovia_ribisnigri	Anoecia_corni	Macrosiphoniella_artemisiae	Aphis_gossypii	Tuberculatus_annulatus	Aphis_confusa	Aphis_mamonthovae	Amphorophora_rubi	Chaitophorus_populialbae	Hyperomyzus_pallidus	Pterocallis_alni	Aphis_fabae	Aphis_urticata	Hyalopterus_pruni	Tuberculatus_remaudierei	Cryptomyzus_ribis	Uroleucon_taraxaci	Aphis_ruborum	Uroleucon_ambrosiae	Sitobion_avenae	Aphis_frangulae	Aulacorthum_solani	Myzus_persicae	Euceraphis_betulae	Metopolophium_dirhodum	Aphis_craccivora	Nippolachnus_piri	Anuraphis_pyrilaseri	Acyrthosiphon_malvae	Myzus_ornatus	Macrosiphum_funestum	Aphis_coronillae	Acyrthosiphon_churchillense	Pemphigus_bursarius	Brachycaudus_helichrysi	Microlophium_carnosum
Rhopalosiphum_padi
Aphis_idaei	0.101187
Aphis_sambuci	0.100592	0.0859177
Pleotrichophorus_glandulosus	0.118645	0.108501	0.109707
Macrosiphum_euphorbiae	0.0871103	0.105173	0.100072	0.095325
Uroleucon_achilleae	0.103326	0.102882	0.0954539	0.103596	0.07568
Aphis_rumicis	0.0974825	0.0657447	0.0721403	0.107186	0.0876031	0.0902855
Hyperomyzus_lactucae	0.0907126	0.0911835	0.0929571	0.0972828	0.0531124	0.0694172	0.0755241
Rhopalosiphum_insertum	0.0365338	0.0915145	0.0900874	0.110982	0.0744359	0.0903052	0.0910874	0.0767006
Cavariella_aegopodii	0.108221	0.113033	0.111938	0.102993	0.0941227	0.0977193	0.0992614	0.0992322	0.103504
Cryptomyzus_galeopsidis	0.0839019	0.0902114	0.0923402	0.0896328	0.0479623	0.05972	0.0696037	0.0391664	0.0708701	0.0860069
Acyrthosiphon_pisum	0.0947398	0.0910109	0.099963	0.0940183	0.0515693	0.0704447	0.0911897	0.0653581	0.0789921	0.0895303	0.058894
Hayhurstia_atriplicis	0.100135	0.0948919	0.101885	0.0910641	0.0720581	0.0800213	0.0778055	0.0577128	0.0804928	0.0985373	0.0484569	0.0687194
Nasonovia_ribisnigri	0.0900822	0.0945536	0.087552	0.103451	0.0577064	0.0697871	0.0754482	0.0488676	0.0847207	0.09319	0.0476763	0.0609059	0.0763466
Anoecia_corni	0.134681	0.133383	0.134428	0.152534	0.137355	0.139107	0.123916	0.142207	0.128999	0.139644	0.13822	0.139561	0.132454	0.138736
Macrosiphoniella_artemisiae	0.105973	0.105205	0.10557	0.111636	0.0844764	0.0800128	0.0963151	0.0810895	0.104012	0.102935	0.0712316	0.0875664	0.0921154	0.0731203	0.14333
Aphis_gossypii	0.089638	0.0581099	0.0865331	0.110113	0.0939538	0.0963864	0.0672677	0.075485	0.0841628	0.103379	0.08001	0.09077	0.0875285	0.0915795	0.139588	0.105474
Tuberculatus_annulatus	0.0970901	0.119499	0.108459	0.113329	0.111465	0.123525	0.107033	0.124797	0.100149	0.106618	0.113195	0.10556	0.112274	0.110561	0.13411	0.139419	0.120683
Aphis_confusa	0.0855485	0.0523464	0.0875017	0.107752	0.0942504	0.0960521	0.0655001	0.0687069	0.0815923	0.0977014	0.075161	0.0926347	0.0864362	0.0908181	0.139834	0.102979	0.0188838	0.123055
Aphis_mamonthovae	0.101123	0.0648209	0.0889295	0.117866	0.106555	0.101012	0.0702596	0.0825126	0.0955379	0.104694	0.0833615	0.103169	0.0951846	0.0938848	0.143868	0.112207	0.0373878	0.130652	0.0232331
Amphorophora_rubi	0.0870925	0.0952372	0.0985436	0.0996233	0.0545238	0.0624753	0.0792546	0.0527546	0.0785561	0.0843999	0.0444158	0.0680475	0.0632129	0.0483986	0.132164	0.0763926	0.0880375	0.111489	0.0829791	0.0898132
Chaitophorus_populialbae	0.158518	0.145383	0.147738	0.139008	0.134408	0.142822	0.131132	0.135224	0.156814	0.153841	0.143002	0.148023	0.140081	0.148364	0.156848	0.147371	0.153205	0.15848	0.151441	0.170677	0.130599
Hyperomyzus_pallidus	0.0835535	0.0985856	0.0930734	0.0999211	0.0521621	0.0708794	0.0755053	0.0158779	0.0698845	0.0932653	0.0406667	0.0641057	0.0568357	0.0431263	0.131802	0.0819033	0.0850087	0.119011	0.0810209	0.0897741	0.0518485	0.141818
Pterocallis_alni	0.114032	0.118934	0.120331	0.113518	0.102981	0.114656	0.111259	0.122103	0.1156	0.106732	0.111654	0.104328	0.117289	0.101841	0.120456	0.1205	0.123055	0.112964	0.122328	0.128839	0.107944	0.166548	0.119025
Aphis_fabae	0.0881643	0.0643268	0.070943	0.10239	0.09045	0.0964408	0.0404318	0.0801959	0.084771	0.0867667	0.0781143	0.0894251	0.0840619	0.0804106	0.119802	0.102822	0.0629602	0.101649	0.0598855	0.0665207	0.08596	0.14357	0.0786379	0.111446
Aphis_urticata	0.0914521	0.0696086	0.0859516	0.114591	0.104443	0.106558	0.0639518	0.0941305	0.0835071	0.113534	0.0909048	0.0940932	0.0998758	0.0900068	0.140156	0.106373	0.0700424	0.118511	0.0671762	0.0808747	0.098382	0.145682	0.093747	0.130702	0.0690994
Hyalopterus_pruni	0.0923337	0.109646	0.0926608	0.124072	0.10706	0.110331	0.0906205	0.104877	0.0945184	0.113998	0.104181	0.106565	0.101479	0.107162	0.148357	0.120947	0.107526	0.109704	0.106339	0.11158	0.109482	0.151786	0.104147	0.125458	0.0868576	0.113681
Tuberculatus_remaudierei	0.117134	0.130955	0.120773	0.122083	0.119953	0.137783	0.129664	0.122977	0.105924	0.126387	0.120796	0.109781	0.121912	0.123955	0.132762	0.136489	0.130435	0.0715751	0.130741	0.141838	0.122398	0.169352	0.117558	0.116747	0.110144	0.133648	0.130345
Cryptomyzus_ribis	0.0954418	0.106091	0.0895421	0.0961898	0.066521	0.0751759	0.0873515	0.0587254	0.0878944	0.0824643	0.0530461	0.0743772	0.0799242	0.0561842	0.145793	0.0746896	0.100902	0.117131	0.096043	0.10122	0.0479275	0.131512	0.0564664	0.1137	0.088732	0.0995731	0.115545	0.125512
Uroleucon_taraxaci	0.0849833	0.0976534	0.102975	0.0957569	0.0661612	0.0485083	0.0820694	0.0601896	0.0709817	0.0887191	0.0470055	0.0618285	0.0742583	0.0663637	0.140414	0.0735795	0.0917342	0.114871	0.0940216	0.0992534	0.0558335	0.140532	0.0623609	0.11156	0.0871595	0.0973657	0.0976041	0.130154	0.0688016
Aphis_ruborum	0.0995746	0.0646679	0.0961134	0.109623	0.104931	0.10504	0.0751913	0.0822762	0.0938898	0.10298	0.0829716	0.0997393	0.0923374	0.0961628	0.142532	0.119356	0.0394555	0.128977	0.0249598	0.0328213	0.0913021	0.158829	0.0932128	0.123328	0.0717956	0.0809043	0.118648	0.142506	0.101528	0.104453
Uroleucon_ambrosiae	0.0837741	0.0972006	0.0962512	0.0981867	0.0708213	0.0574207	0.0813892	0.0623807	0.0697826	0.0945357	0.0495258	0.0685413	0.0753396	0.0726593	0.132653	0.0758784	0.0919063	0.124577	0.0928822	0.0946036	0.0615797	0.137581	0.0609104	0.112915	0.0802493	0.0979072	0.101484	0.133975	0.0728995	0.0316269	0.100215
Sitobion_avenae	0.105581	0.111422	0.102141	0.110576	0.06692	0.0901727	0.0786793	0.064576	0.0922417	0.100379	0.055387	0.0683749	0.0750783	0.0624465	0.127892	0.0938977	0.104621	0.124647	0.102377	0.108759	0.0666612	0.155262	0.0620916	0.118163	0.093155	0.109311	0.113892	0.128824	0.0641342	0.0709221	0.110701	0.0750103
Aphis_frangulae	0.103179	0.0646174	0.0893621	0.117817	0.107168	0.10095	0.0700007	0.0809266	0.0944642	0.105154	0.0838057	0.103418	0.0951443	0.0940775	0.142619	0.112257	0.0387966	0.130054	0.0250391	0.00149217	0.0894852	0.169805	0.0882847	0.128244	0.0666871	0.0801535	0.111934	0.141178	0.101135	0.0997337	0.031569	0.0945279	0.108087
Aulacorthum_solani	0.0851521	0.0926207	0.103457	0.0980245	0.0548359	0.0652014	0.0787851	0.0571731	0.0868107	0.0976566	0.0505469	0.0489957	0.07123	0.0571349	0.132116	0.0862325	0.0929337	0.107113	0.0923409	0.108164	0.0527259	0.135169	0.0607855	0.108088	0.0920513	0.104607	0.104604	0.127	0.0622208	0.0602707	0.100885	0.0690661	0.0599791	0.108254
Myzus_persicae	0.0926964	0.106648	0.103192	0.111206	0.0862174	0.0855482	0.0906853	0.0740384	0.0901326	0.100061	0.0662522	0.0934666	0.0796426	0.0677131	0.13336	0.0920329	0.0924039	0.12226	0.0912878	0.0964395	0.0658699	0.1517	0.0761451	0.125429	0.0884224	0.108052	0.112177	0.137303	0.0837505	0.0812411	0.094772	0.077741	0.0770805	0.0964611	0.0724049
Euceraphis_betulae	0.131931	0.135242	0.134989	0.13252	0.116484	0.13219	0.126858	0.127354	0.1274	0.128773	0.118572	0.117266	0.13444	0.107437	0.160221	0.136566	0.133385	0.127303	0.132411	0.136133	0.117829	0.158387	0.126677	0.111368	0.124944	0.130272	0.144274	0.13661	0.122219	0.121978	0.124927	0.119446	0.128813	0.134966	0.126815	0.133183
Metopolophium_dirhodum	0.0980324	0.107314	0.0984115	0.108218	0.0586125	0.0726857	0.091064	0.0675164	0.0868958	0.08926	0.0526369	0.0647728	0.0766028	0.0619224	0.127658	0.0868108	0.103271	0.110758	0.101491	0.105081	0.0583612	0.142839	0.0580899	0.105353	0.0975873	0.1061	0.111907	0.116201	0.0548303	0.068968	0.115841	0.0745897	0.0663809	0.105679	0.0461999	0.0797613	0.136669
Aphis_craccivora	0.0943605	0.0686087	0.0914288	0.110939	0.083332	0.09359	0.0566205	0.0870279	0.0820789	0.110329	0.0839655	0.0814454	0.0859115	0.0844215	0.134189	0.105245	0.0766882	0.105235	0.0786295	0.0871995	0.0836266	0.144377	0.0874073	0.110151	0.0623125	0.075365	0.0973324	0.123501	0.108674	0.0733648	0.0838718	0.0808519	0.0951961	0.0868708	0.0872061	0.105003	0.133202	0.0977432
Nippolachnus_piri	0.147644	0.142567	0.153041	0.163172	0.147981	0.147518	0.132569	0.143802	0.148809	0.155459	0.147395	0.15549	0.149985	0.153485	0.160749	0.151927	0.140391	0.164261	0.140096	0.147826	0.148576	0.174821	0.138885	0.164266	0.134367	0.14559	0.180269	0.176798	0.147709	0.142251	0.143992	0.143438	0.156995	0.147072	0.155701	0.164493	0.191013	0.154783	0.135896
Anuraphis_pyrilaseri	0.102084	0.110909	0.086056	0.116567	0.0839969	0.0906145	0.0997411	0.0740995	0.0892066	0.119608	0.0674848	0.0846583	0.0902159	0.0731829	0.142434	0.111509	0.107327	0.136209	0.106267	0.107955	0.0680997	0.147519	0.0661741	0.138865	0.108727	0.109151	0.128314	0.133404	0.0743708	0.0872529	0.115178	0.0878734	0.0775034	0.107602	0.0824281	0.0772636	0.145322	0.0780245	0.111864	0.15407
Acyrthosiphon_malvae	0.0891992	0.0986347	0.0880083	0.0913861	0.0455009	0.0656211	0.0726533	0.0416312	0.0699547	0.0843454	0.0403896	0.0516273	0.0622159	0.0504488	0.126278	0.08095	0.0868278	0.10712	0.0826556	0.0946687	0.0530234	0.137935	0.0456237	0.098032	0.0787784	0.0946151	0.103631	0.11666	0.0564878	0.057535	0.0965443	0.0614103	0.0471084	0.0948153	0.0514585	0.06945	0.1137	0.04523	0.0892472	0.156001	0.0752982
Myzus_ornatus	0.0835071	0.0888033	0.0926609	0.0924638	0.0727247	0.082939	0.0802832	0.0651847	0.0810513	0.0888091	0.0469749	0.075147	0.0657633	0.0639206	0.140156	0.0827051	0.0831356	0.115643	0.078556	0.0888292	0.0540554	0.145976	0.065635	0.134537	0.0832813	0.0905234	0.102697	0.130243	0.0638907	0.0715872	0.0854496	0.0737086	0.0725644	0.089377	0.0584439	0.0675241	0.136143	0.0637982	0.0958052	0.151671	0.0707339	0.0643455
Macrosiphum_funestum	0.0919803	0.0958313	0.0992164	0.0870455	0.0347704	0.0713859	0.0834427	0.063315	0.0916042	0.0835555	0.0559604	0.0607855	0.0758202	0.0529556	0.138639	0.0853589	0.0882855	0.110298	0.0854084	0.0973527	0.0589321	0.142547	0.0622721	0.0909302	0.0828395	0.0991228	0.108441	0.126536	0.0717721	0.0651096	0.0941921	0.0757508	0.0795148	0.0982277	0.0571988	0.0852568	0.127312	0.0619252	0.0850514	0.145201	0.0925195	0.0522699	0.0729588
Aphis_coronillae	0.0964344	0.0707545	0.0902085	0.113508	0.0853329	0.0962732	0.0559094	0.0897377	0.0841263	0.112462	0.0862025	0.0838612	0.088764	0.086424	0.132726	0.106549	0.0792209	0.103938	0.0812832	0.0863794	0.0860416	0.147108	0.0901839	0.112318	0.0607498	0.0777026	0.0962198	0.121863	0.111171	0.0756193	0.086953	0.0834045	0.0937749	0.0860338	0.0896029	0.103536	0.135317	0.0967368	0.00271813	0.137843	0.114576	0.0880084	0.0983421	0.086375
Acyrthosiphon_churchillense	0.0975148	0.10846	0.0979336	0.093938	0.0565166	0.0736966	0.0890486	0.0538922	0.0899093	0.0905246	0.0488925	0.055754	0.0678452	0.0562372	0.137702	0.0848412	0.096584	0.104478	0.0959346	0.102906	0.0512254	0.144441	0.0528391	0.111521	0.0942626	0.106213	0.115289	0.121309	0.0605449	0.0552287	0.101175	0.0690334	0.067813	0.103104	0.0524084	0.0877764	0.121119	0.0462854	0.0883065	0.15578	0.0758105	0.0481604	0.0702469	0.0601442	0.0874849
Pemphigus_bursarius	0.116119	0.126436	0.116044	0.119531	0.104967	0.121006	0.104874	0.11778	0.109996	0.122412	0.106595	0.105895	0.113352	0.108265	0.124678	0.119293	0.123453	0.134274	0.124376	0.132689	0.107189	0.134457	0.118334	0.12806	0.111302	0.121337	0.119582	0.13912	0.124179	0.111184	0.127127	0.114306	0.119838	0.132171	0.118339	0.115423	0.118587	0.127495	0.108089	0.155348	0.129676	0.110387	0.122749	0.109572	0.110077	0.123043
Brachycaudus_helichrysi	0.0974513	0.100454	0.106897	0.0860539	0.076496	0.0803942	0.0768193	0.0701766	0.0951039	0.0785119	0.0508911	0.0843838	0.0691218	0.0701928	0.141958	0.0894123	0.0948665	0.114639	0.0908487	0.0960398	0.0573373	0.132918	0.0639463	0.124109	0.0792215	0.0953775	0.120813	0.125386	0.0539378	0.0649378	0.0958697	0.0705637	0.0738498	0.0959222	0.0702583	0.0778476	0.143698	0.0694178	0.0915069	0.139214	0.0809135	0.0679223	0.0567132	0.0731526	0.0941831	0.0650661	0.130998
Microlophium_carnosum	0.110134	0.103779	0.107128	0.102453	0.055062	0.0700073	0.0911021	0.0672906	0.0966873	0.0908654	0.0602788	0.0558433	0.071373	0.0611545	0.12815	0.0820791	0.101255	0.112055	0.101323	0.11551	0.0612189	0.144968	0.0648954	0.0980913	0.0904005	0.106478	0.110224	0.115096	0.06937	0.06679	0.104911	0.0780758	0.0710219	0.115929	0.063731	0.0866883	0.123868	0.0674897	0.0957353	0.156616	0.0931506	0.0559365	0.0835185	0.0553353	0.0980088	0.0586873	0.118953	0.0871145
Pachypappa_rosettei	0.12663	0.123273	0.125388	0.122176	0.12266	0.130681	0.124585	0.125214	0.12323	0.147493	0.117177	0.119727	0.119922	0.12047	0.134079	0.12487	0.142401	0.132114	0.144804	0.148449	0.120369	0.139991	0.129836	0.130205	0.124985	0.135474	0.130421	0.141162	0.121367	0.126683	0.146719	0.127997	0.125444	0.147908	0.0999368	0.125128	0.155722	0.125302	0.136327	0.162296	0.128119	0.115325	0.112246	0.117976	0.13461	0.123222	0.114828	0.12985	0.123578
Chaitophorus_populeti	0.166818	0.166778	0.150076	0.156051	0.151233	0.145856	0.146037	0.152179	0.153513	0.163114	0.146774	0.171131	0.138558	0.150503	0.177058	0.149396	0.156237	0.16937	0.15358	0.159209	0.145363	0.132661	0.147517	0.153588	0.156933	0.15883	0.159247	0.157915	0.141239	0.163468	0.153698	0.159233	0.160251	0.158281	0.151839	0.156857	0.178023	0.13986	0.158552	0.179021	0.169254	0.156715	0.151532	0.142006	0.16125	0.159562	0.171409	0.153795	0.150449
Calaphis_flava	0.120328	0.119399	0.132149	0.128994	0.120548	0.11331	0.117124	0.131801	0.111955	0.146368	0.123429	0.119407	0.105025	0.114835	0.140719	0.134663	0.129041	0.125411	0.12812	0.130534	0.115784	0.166139	0.130977	0.113185	0.115992	0.133676	0.110214	0.130365	0.139618	0.115594	0.125028	0.120545	0.134643	0.129246	0.12704	0.120655	0.125225	0.128744	0.114439	0.164271	0.132863	0.130833	0.125449	0.114881	0.113147	0.131938	0.121125	0.125659	0.125616
Eriosoma_anncharlotteae	0.103353	0.119524	0.10994	0.111249	0.113355	0.12101	0.108071	0.118468	0.104249	0.111943	0.106948	0.107103	0.10909	0.0957486	0.133408	0.124986	0.121302	0.106404	0.122526	0.12054	0.104419	0.158626	0.106963	0.114299	0.104306	0.115262	0.136375	0.114599	0.10103	0.108909	0.116877	0.102958	0.115161	0.121461	0.111144	0.115369	0.127609	0.110922	0.113999	0.142019	0.12625	0.106467	0.111489	0.10523	0.116354	0.113445	0.117184	0.110369	0.112822
Uroleucon_eupatoricolens	0.080185	0.0909964	0.0932671	0.100654	0.0716808	0.0573251	0.0787069	0.0609773	0.0632729	0.0988833	0.0496887	0.0675566	0.0759383	0.070541	0.132904	0.0753174	0.0873567	0.119453	0.0878501	0.0914848	0.0617824	0.137102	0.0608964	0.113938	0.078105	0.089702	0.0915217	0.129247	0.0739063	0.0332523	0.09703	0.000518105	0.079274	0.0916601	0.0698628	0.073841	0.112598	0.0738909	0.0788116	0.148572	0.087974	0.0616289	0.069712	0.0751308	0.081428	0.0697663	0.114301	0.0714326	0.080603
Chaitophorus_pustulatus	0.161898	0.161795	0.157823	0.153934	0.143373	0.167497	0.147636	0.152035	0.16099	0.185111	0.149889	0.15524	0.143611	0.160117	0.172916	0.172571	0.169567	0.160925	0.168885	0.172657	0.158696	0.127357	0.142851	0.180109	0.154096	0.155204	0.174183	0.150313	0.15175	0.15917	0.180131	0.158522	0.165772	0.174109	0.153682	0.159021	0.183413	0.146404	0.151719	0.182803	0.152033	0.160355	0.165012	0.162884	0.150811	0.159473	0.155288	0.147972	0.150534
Tuberculatus_querceus	0.124693	0.1172	0.131383	0.127973	0.112221	0.126209	0.124227	0.125649	0.112093	0.133518	0.120471	0.112645	0.117619	0.11554	0.149794	0.122602	0.117499	0.13152	0.120709	0.124395	0.126484	0.159481	0.118384	0.121785	0.115252	0.117324	0.141023	0.124868	0.11912	0.124242	0.12444	0.11582	0.133316	0.122509	0.131508	0.138407	0.133153	0.124016	0.105973	0.164738	0.126072	0.121188	0.122244	0.10813	0.108116	0.127804	0.153059	0.124904	0.12644
Callipterinella_tuberculata	0.115181	0.127547	0.129254	0.127732	0.123992	0.115978	0.127324	0.133006	0.10055	0.144121	0.117027	0.121714	0.121851	0.121547	0.142814	0.13522	0.131603	0.117862	0.130891	0.132621	0.116361	0.168695	0.132954	0.114846	0.113039	0.132616	0.127749	0.112953	0.131083	0.118588	0.127203	0.11973	0.138027	0.132215	0.129364	0.115423	0.127168	0.129555	0.12103	0.157087	0.136588	0.128204	0.129106	0.118532	0.119552	0.140376	0.117002	0.131308	0.131495
Dysaphis_plantaginea	0.0951377	0.110725	0.101838	0.0933188	0.0751909	0.0831365	0.081642	0.0683582	0.0960892	0.0858277	0.0575651	0.0828822	0.0717444	0.0697986	0.134263	0.0823619	0.0989869	0.111183	0.0971033	0.104071	0.054905	0.14749	0.0650911	0.121959	0.0873052	0.103911	0.105766	0.120441	0.0683513	0.0732076	0.102323	0.0809598	0.0723488	0.104296	0.0729774	0.0599561	0.130046	0.0705472	0.0980527	0.148944	0.0817556	0.0716804	0.0589558	0.0751417	0.097357	0.0671235	0.115375	0.0650307	0.0814445
Chaitophorus_saliapterus	0.174035	0.150383	0.153483	0.14107	0.150916	0.157705	0.138363	0.149828	0.160028	0.161511	0.154497	0.168501	0.137602	0.159266	0.165737	0.160436	0.157704	0.151583	0.153282	0.160818	0.150987	0.102219	0.151814	0.153336	0.148924	0.162698	0.164955	0.160239	0.146363	0.15939	0.151209	0.149142	0.155319	0.16021	0.149793	0.155617	0.183966	0.153701	0.144023	0.178005	0.165567	0.154652	0.151498	0.149318	0.146518	0.157455	0.157709	0.14071	0.156055
Clethrobius_comes	0.121467	0.149678	0.125001	0.119772	0.119767	0.138797	0.133764	0.117956	0.116317	0.130462	0.116563	0.121322	0.129275	0.113604	0.135413	0.134495	0.146092	0.120012	0.146762	0.143166	0.114623	0.159798	0.110655	0.119541	0.113803	0.133535	0.139311	0.12826	0.105585	0.114239	0.14098	0.112448	0.126097	0.142112	0.132446	0.134058	0.074224	0.125402	0.135674	0.155993	0.131078	0.111525	0.133903	0.122866	0.134196	0.110731	0.126044	0.122917	0.12166
Macrosiphum_rosae	0.0937325	0.101113	0.103178	0.0892765	0.0383917	0.076506	0.0873005	0.0670804	0.0933355	0.0818654	0.0592821	0.0657489	0.0796504	0.0567005	0.140574	0.0905246	0.0935138	0.107754	0.0905688	0.102614	0.0626681	0.14452	0.0626568	0.0926493	0.0867356	0.10439	0.113797	0.126918	0.0723106	0.0701234	0.0994501	0.0808434	0.0834132	0.103623	0.062196	0.0901153	0.129115	0.0623804	0.0902922	0.149432	0.0964843	0.052653	0.0767561	0.00572524	0.0916089	0.0605069	0.113575	0.0769684	0.0557978
Capitophorus_elaeagni	0.115612	0.102478	0.0989466	0.0671846	0.0980749	0.100012	0.100405	0.0936854	0.104973	0.0964236	0.0894708	0.0803506	0.0869228	0.0879772	0.146205	0.097333	0.113544	0.111248	0.113117	0.114797	0.0907796	0.143943	0.0865281	0.116367	0.100872	0.110159	0.116688	0.11737	0.081526	0.0975936	0.116234	0.103959	0.100435	0.115912	0.0927995	0.100064	0.131473	0.0923026	0.118023	0.158015	0.0999687	0.0852488	0.0907565	0.0987326	0.120478	0.0939671	0.115217	0.0861352	0.0975321
Coloradoa_rufomaculata	0.106022	0.0978247	0.113451	0.109676	0.0649672	0.0836002	0.0769983	0.0700396	0.096307	0.0921913	0.0721327	0.0668602	0.0712632	0.0727705	0.130135	0.0941929	0.095136	0.112965	0.0923409	0.0939821	0.0656895	0.137194	0.0711055	0.104344	0.0829648	0.0992941	0.0932749	0.12499	0.085457	0.0784759	0.0976215	0.0841176	0.0763973	0.0934666	0.0684653	0.0783989	0.117339	0.0785847	0.0805114	0.159143	0.101772	0.0591091	0.0851127	0.0634862	0.0792932	0.0768791	0.104681	0.0881696	0.0687969
Chaitophorus_nigricantis	0.178128	0.155734	0.145747	0.147588	0.151411	0.15577	0.135625	0.153136	0.167098	0.159054	0.157777	0.168945	0.143736	0.161941	0.172067	0.163326	0.160748	0.155193	0.156554	0.156401	0.156944	0.09983	0.155462	0.163476	0.148425	0.160268	0.157884	0.1654	0.149444	0.163854	0.158398	0.158577	0.150468	0.155993	0.149096	0.155136	0.182332	0.15055	0.153079	0.178374	0.164161	0.153087	0.154701	0.149598	0.151982	0.153978	0.153044	0.146904	0.163467
Cavariella_pastinacae	0.0968804	0.104729	0.102323	0.0986115	0.090899	0.0950333	0.0968491	0.0930633	0.0973044	0.0545551	0.0845602	0.0849448	0.0929142	0.0933459	0.136223	0.10358	0.0970112	0.109117	0.0891559	0.105818	0.0829148	0.156613	0.093492	0.106148	0.0917065	0.107068	0.105116	0.120749	0.0928632	0.0937989	0.097601	0.0908512	0.0973124	0.106196	0.0910676	0.0977676	0.125761	0.100023	0.105284	0.146964	0.10928	0.0815012	0.0913079	0.0817783	0.107032	0.10451	0.116818	0.0878526	0.0868637
Therioaphis_tenera	0.122415	0.127352	0.1305	0.128247	0.138812	0.128918	0.128437	0.127069	0.111087	0.150868	0.119719	0.14063	0.119987	0.135536	0.140947	0.12924	0.124655	0.128161	0.12131	0.128775	0.136471	0.169095	0.122798	0.144837	0.121665	0.12745	0.151667	0.126609	0.129846	0.13149	0.129483	0.117157	0.141978	0.128136	0.136864	0.13622	0.153384	0.131708	0.124779	0.172644	0.139174	0.126661	0.132916	0.133163	0.125372	0.13585	0.135018	0.145359	0.138073
Thecabius_affinis	0.111548	0.106349	0.11506	0.102834	0.106405	0.103341	0.110079	0.0975336	0.108259	0.122742	0.0916308	0.108095	0.0977446	0.100577	0.147597	0.120136	0.10231	0.134969	0.100513	0.10416	0.0961095	0.14909	0.105274	0.109954	0.107364	0.114843	0.126208	0.132474	0.10782	0.0982865	0.101961	0.100581	0.114373	0.103842	0.0979047	0.108056	0.138337	0.110141	0.112203	0.156896	0.123891	0.0986886	0.104144	0.0973933	0.114532	0.107947	0.0938206	0.105765	0.111945
Phyllaphis_fagi	0.131637	0.133321	0.133769	0.132216	0.133565	0.120293	0.130029	0.128285	0.131877	0.137549	0.125036	0.129858	0.121417	0.122448	0.145057	0.130651	0.132697	0.142497	0.131753	0.139279	0.125763	0.154238	0.125244	0.119519	0.126208	0.140772	0.139325	0.159158	0.133752	0.133813	0.13702	0.135106	0.135093	0.137724	0.135648	0.135044	0.133207	0.141052	0.136272	0.15255	0.158585	0.123661	0.135454	0.122956	0.135229	0.144857	0.124935	0.131649	0.134151
Phorodon_humuli	0.1042	0.0961829	0.0892323	0.0979346	0.0763082	0.0750742	0.0686834	0.0719958	0.100329	0.0923655	0.0590898	0.0743112	0.065929	0.0651111	0.132825	0.0882203	0.0945108	0.106264	0.0940216	0.0974196	0.0641446	0.148427	0.0688722	0.120367	0.0696806	0.0960129	0.0995398	0.123908	0.070342	0.0751755	0.102565	0.0807914	0.0638089	0.0971086	0.0602707	0.0507518	0.134115	0.0673607	0.0959672	0.15008	0.076997	0.0595498	0.0585205	0.0714207	0.0947634	0.0753311	0.123354	0.0686506	0.0685358
Diuraphis_frequens	0.0951414	0.0956571	0.0964142	0.0935903	0.0647047	0.0833978	0.0747495	0.0642455	0.0792891	0.0999969	0.0643254	0.0760167	0.0651286	0.0701155	0.137285	0.0976145	0.0873841	0.119233	0.0850973	0.0872942	0.0780932	0.143836	0.0635454	0.119821	0.0834198	0.0935394	0.106317	0.130025	0.0865	0.0773047	0.0931465	0.0876367	0.085229	0.0875266	0.0800577	0.0946176	0.13203	0.0831161	0.0862466	0.142735	0.0976228	0.0666918	0.0786046	0.0668502	0.0886175	0.0761876	0.112337	0.0851484	0.0832342
Aphis_craccae	0.0955859	0.0755698	0.0963019	0.114075	0.0820075	0.0883967	0.0586518	0.0906204	0.0910486	0.106341	0.0815154	0.0817743	0.0826738	0.0838158	0.136293	0.108082	0.0767348	0.10412	0.0771546	0.0822169	0.0809421	0.151441	0.087594	0.111372	0.0671577	0.0786994	0.102614	0.120709	0.108407	0.0735695	0.0840738	0.0876917	0.0952066	0.0819688	0.0838439	0.108152	0.136567	0.0925893	0.0199648	0.138941	0.113082	0.0912531	0.0938936	0.0803956	0.0226886	0.0854968	0.112214	0.0865456	0.0944723
Calaphis_betulicola	0.126412	0.134583	0.148951	0.141461	0.139839	0.138843	0.139519	0.141825	0.122762	0.154964	0.136143	0.137252	0.127364	0.127943	0.168603	0.136869	0.146563	0.132376	0.144956	0.158063	0.13084	0.166002	0.139292	0.126668	0.135216	0.139701	0.13061	0.14008	0.149766	0.136082	0.146542	0.129908	0.156401	0.157231	0.136082	0.141774	0.125426	0.147141	0.145848	0.171705	0.161137	0.144594	0.139552	0.141672	0.148153	0.14721	0.142573	0.151136	0.132691
Uroleucon_hypochoeridis	0.0919865	0.0960959	0.103317	0.0959102	0.0685587	0.0522709	0.0805277	0.0652641	0.0829285	0.0922698	0.0563484	0.0698559	0.0776278	0.0633744	0.140827	0.0753802	0.0941488	0.11551	0.0940891	0.104581	0.0523795	0.135169	0.0642549	0.111569	0.0903326	0.102745	0.102825	0.126699	0.064046	0.0374594	0.106344	0.0428901	0.0761083	0.104597	0.065229	0.0780864	0.12394	0.073938	0.0803236	0.14806	0.0911913	0.0542325	0.0733832	0.0663262	0.0828758	0.0584945	0.111717	0.0700312	0.06679
Drepanosiphum_platanoidis	0.113352	0.121505	0.120752	0.118672	0.101044	0.109745	0.114773	0.117099	0.107816	0.118494	0.107952	0.104713	0.114305	0.105059	0.122095	0.124182	0.118232	0.107113	0.121972	0.123678	0.105202	0.127592	0.115715	0.102909	0.101047	0.123698	0.129705	0.11842	0.113426	0.102656	0.121701	0.101535	0.108871	0.123204	0.0991467	0.105092	0.118309	0.104942	0.120997	0.162732	0.124376	0.101593	0.107697	0.100898	0.122986	0.114991	0.108528	0.111798	0.111772
Hyperomyzus_rhinanthi	0.0972065	0.116152	0.101515	0.101172	0.0681068	0.0683993	0.0924454	0.0569554	0.0778146	0.0924198	0.0476768	0.0742131	0.0736132	0.0584702	0.142753	0.0815345	0.0990623	0.123636	0.0941294	0.101071	0.0577897	0.146425	0.0537559	0.133234	0.097071	0.104644	0.113424	0.134066	0.0606854	0.0569075	0.107997	0.0607978	0.0641058	0.100921	0.0571455	0.0680131	0.134494	0.0559902	0.109852	0.153783	0.0786831	0.0546607	0.0601522	0.0715362	0.109006	0.0637733	0.126131	0.0623114	0.077008
Pemphigus_betae	0.112816	0.118532	0.102404	0.102869	0.10762	0.107431	0.104357	0.111367	0.105357	0.1294	0.0972181	0.112746	0.110414	0.104366	0.121028	0.10813	0.120929	0.13213	0.121889	0.129044	0.108928	0.134817	0.108203	0.125522	0.105185	0.116399	0.122314	0.135638	0.120395	0.102635	0.134434	0.0961769	0.121814	0.128248	0.114967	0.118848	0.137121	0.114571	0.107741	0.143946	0.123575	0.105061	0.109647	0.100444	0.109817	0.116759	0.0517863	0.1159	0.116764
Megoura_viciae	0.0916952	0.0963404	0.0978255	0.0973285	0.0546096	0.0596039	0.0753396	0.0585909	0.0722038	0.0836348	0.0417532	0.0606655	0.0692985	0.0541462	0.129829	0.0736217	0.0931984	0.111035	0.0922552	0.102672	0.0462637	0.136744	0.0592837	0.114911	0.0804314	0.0938971	0.106513	0.124795	0.0539299	0.051957	0.10272	0.0623571	0.0585269	0.102642	0.0585686	0.0719015	0.116168	0.0557751	0.0937603	0.149722	0.0675619	0.0428584	0.0568686	0.0581534	0.0961246	0.0569712	0.0976648	0.0602425	0.0569135
Saltusaphis_scirpus	0.110984	0.127346	0.12182	0.118259	0.112966	0.125051	0.10601	0.116601	0.123681	0.120478	0.112681	0.116086	0.11564	0.109301	0.136561	0.122436	0.114199	0.122087	0.112995	0.116472	0.114825	0.163002	0.111234	0.111288	0.102131	0.111159	0.118653	0.139174	0.118431	0.116705	0.120236	0.113719	0.125321	0.116003	0.116786	0.115902	0.121906	0.116877	0.101235	0.158938	0.141482	0.110323	0.11126	0.10611	0.100305	0.116786	0.124973	0.117733	0.129724
Rhopalosiphum_maidis	0.0824077	0.101102	0.0994403	0.116342	0.104131	0.0864601	0.0939394	0.0926011	0.0659616	0.11004	0.090145	0.102692	0.0964846	0.100645	0.152638	0.122837	0.100734	0.114038	0.100812	0.113164	0.101825	0.151441	0.0944385	0.124047	0.092432	0.104261	0.0944354	0.126557	0.110067	0.085577	0.109578	0.0911714	0.0995758	0.113503	0.0941294	0.0889216	0.138455	0.0944193	0.102859	0.168663	0.110952	0.0810696	0.0955803	0.0958045	0.101305	0.104768	0.125394	0.10294	0.111973
Toxopterina_vandergooti	0.10989	0.0755793	0.0881154	0.114105	0.0926518	0.10212	0.0670219	0.0893373	0.0968783	0.113535	0.0836248	0.085756	0.0779776	0.0910463	0.146829	0.110247	0.0728254	0.123332	0.0721156	0.0774201	0.0865266	0.166735	0.0931072	0.125774	0.0703762	0.0822988	0.104855	0.140923	0.107038	0.102872	0.0771012	0.0900971	0.111306	0.0774013	0.0977566	0.108763	0.130994	0.112456	0.0805967	0.13992	0.11939	0.0984437	0.0890758	0.0903748	0.0828871	0.1049	0.109365	0.112092	0.0910553
Therioaphis_trifolii	0.116597	0.11178	0.11502	0.131585	0.128499	0.12129	0.10614	0.113498	0.102374	0.138417	0.101426	0.127613	0.112678	0.118511	0.132436	0.126393	0.111566	0.115653	0.106221	0.120628	0.130094	0.153654	0.112111	0.133992	0.104705	0.109564	0.128536	0.122391	0.123656	0.115024	0.116984	0.112651	0.123077	0.120131	0.126024	0.141036	0.13492	0.116791	0.117246	0.161853	0.131301	0.0995103	0.118743	0.123888	0.116327	0.127576	0.126087	0.126833	0.136594
Callipterinella_calliptera	0.108001	0.112937	0.125783	0.114881	0.10976	0.113607	0.116419	0.120425	0.0966365	0.134935	0.117211	0.113004	0.115563	0.106442	0.143397	0.135362	0.121233	0.102311	0.120091	0.118215	0.113893	0.155341	0.123865	0.104279	0.113143	0.116695	0.111653	0.110143	0.131135	0.118558	0.11632	0.117908	0.133706	0.11761	0.122114	0.122451	0.110838	0.133322	0.117567	0.151331	0.132584	0.117428	0.123689	0.118558	0.116033	0.1294	0.10822	0.125959	0.117073
Anoecia_fulviabdominalis	0.123544	0.135844	0.129341	0.145171	0.139077	0.124735	0.130494	0.141147	0.128167	0.137252	0.134552	0.132669	0.13904	0.126303	0.0722485	0.145987	0.132577	0.140227	0.13321	0.138922	0.132484	0.173502	0.134806	0.134939	0.126269	0.129319	0.141764	0.159316	0.137293	0.135351	0.127402	0.131085	0.131566	0.139673	0.120404	0.129735	0.150779	0.13169	0.133409	0.161084	0.13193	0.132402	0.134238	0.127763	0.134734	0.139058	0.128948	0.133932	0.134895
Myzus_cerasi	0.116981	0.114224	0.101674	0.0951807	0.0817889	0.0860629	0.0890267	0.0640125	0.103299	0.0982315	0.0638375	0.0908287	0.0777715	0.0729772	0.143431	0.0874169	0.101582	0.126196	0.0965869	0.0999316	0.0701474	0.150379	0.0648788	0.115305	0.0956406	0.120203	0.11278	0.133054	0.073706	0.0814727	0.102333	0.0885555	0.0746312	0.098929	0.0722126	0.0767527	0.131614	0.0744602	0.112226	0.151088	0.0913479	0.072604	0.0673151	0.0822043	0.110081	0.0752406	0.128727	0.0788818	0.0846227
Cinara_pini	0.128926	0.140759	0.119823	0.116633	0.121741	0.125517	0.114664	0.123833	0.122364	0.125714	0.116375	0.1219	0.12108	0.115054	0.1335	0.138412	0.127573	0.127476	0.125446	0.125292	0.113123	0.153349	0.122538	0.134544	0.110235	0.12173	0.125769	0.134322	0.122542	0.123861	0.125287	0.114444	0.11487	0.123817	0.131062	0.119207	0.134422	0.136645	0.114375	0.146284	0.136459	0.115641	0.123683	0.116692	0.115983	0.125637	0.120619	0.12143	0.117048
Lipaphis_erysimi	0.105204	0.0879896	0.103032	0.0940056	0.0744049	0.0868202	0.0855822	0.07508	0.0902059	0.102657	0.0703026	0.0719314	0.069353	0.0831131	0.130134	0.101031	0.0787941	0.102471	0.0735954	0.0872447	0.0859693	0.144299	0.0774443	0.114834	0.088127	0.0889367	0.104517	0.115957	0.0854543	0.0767781	0.0802881	0.0790693	0.0806829	0.0862889	0.0803037	0.0855382	0.130469	0.0800913	0.0900115	0.134996	0.0929763	0.0674467	0.0717971	0.0680451	0.0924093	0.0786697	0.119044	0.0801161	0.0768257
Aphis_cytisorum	0.103414	0.0693158	0.0896733	0.111792	0.0965754	0.0968006	0.0609151	0.087814	0.0989672	0.117563	0.0908159	0.0926053	0.0962115	0.0842707	0.139212	0.10894	0.0749657	0.109795	0.0758098	0.0838949	0.0933502	0.155822	0.0968401	0.113765	0.0624323	0.0932364	0.110142	0.12125	0.103479	0.0872709	0.0843205	0.0895506	0.0928703	0.0835908	0.0842372	0.0903218	0.133996	0.0965006	0.0480351	0.152195	0.119533	0.0814666	0.0978853	0.09263	0.0466781	0.0981447	0.11802	0.101336	0.100386
Aphis_ulmariae	0.100144	0.0643274	0.0879317	0.121117	0.107644	0.107837	0.0642904	0.0900338	0.0995065	0.100309	0.0915417	0.102435	0.0889473	0.0949075	0.125875	0.105967	0.0539544	0.127971	0.0481926	0.0547296	0.0939652	0.163891	0.0900002	0.128252	0.0570491	0.0715455	0.115122	0.128645	0.10412	0.105368	0.0549018	0.0989213	0.104898	0.0551409	0.109027	0.0936657	0.142709	0.105843	0.0813103	0.142695	0.113529	0.0921893	0.086204	0.0984438	0.080057	0.0966832	0.13349	0.0951183	0.109488
Macrosiphoniella_oblonga	0.0783692	0.093728	0.0963638	0.10926	0.0685842	0.0702253	0.0872128	0.0770602	0.0812195	0.102704	0.0624247	0.0770544	0.0878925	0.0743407	0.133539	0.0774199	0.0869034	0.11721	0.0854968	0.0974916	0.0726533	0.142477	0.0793785	0.113648	0.0869562	0.0975752	0.0976901	0.135941	0.0743431	0.0669581	0.097768	0.0576094	0.0873085	0.0980022	0.0719614	0.100072	0.127307	0.07098	0.0868731	0.149564	0.0999482	0.0641205	0.0716549	0.0684399	0.0884959	0.075286	0.119092	0.0871476	0.0786356
Uroleucon_cirsii	0.104316	0.0993151	0.103317	0.0975561	0.0763674	0.0556071	0.0820705	0.072126	0.0912953	0.0973657	0.0589964	0.0787484	0.0861449	0.0739879	0.136465	0.0806811	0.106383	0.127165	0.104709	0.109966	0.0638874	0.131576	0.0709743	0.124198	0.0939427	0.106315	0.1083	0.137123	0.07227	0.0408377	0.113476	0.0495149	0.0826758	0.109813	0.0721156	0.0936511	0.131533	0.08617	0.0890449	0.157947	0.0895952	0.0692687	0.0751345	0.082118	0.0917173	0.0720088	0.105897	0.0733807	0.0736309
Aphis_grossulariae	0.0997058	0.0679487	0.077034	0.104543	0.096374	0.101453	0.0672306	0.085783	0.0847053	0.11004	0.0870146	0.0979062	0.0864109	0.0833613	0.126086	0.0981745	0.0740045	0.111437	0.0755521	0.0791508	0.0913422	0.151583	0.0858683	0.118195	0.0741805	0.0789596	0.116978	0.122108	0.0959384	0.092308	0.0841198	0.0980718	0.0993762	0.0786	0.106701	0.0963474	0.136172	0.103579	0.0771012	0.138393	0.090978	0.0897413	0.0859325	0.0993621	0.075871	0.0924655	0.123077	0.0978978	0.0981002
Dysaphis_angelicae	0.104416	0.0973559	0.111747	0.0960504	0.0778266	0.0917528	0.0888503	0.075464	0.0990157	0.0871299	0.0626086	0.0858225	0.0830572	0.0729745	0.1428	0.0846038	0.0945943	0.1146	0.0941741	0.102906	0.0610558	0.140532	0.0795946	0.125834	0.0838317	0.10811	0.117158	0.123292	0.0741396	0.0785238	0.101285	0.0892924	0.0814467	0.103115	0.0702203	0.0757513	0.130203	0.0775833	0.100964	0.151799	0.0827354	0.0695585	0.0536051	0.0833202	0.103084	0.0771546	0.125063	0.056597	0.0871389
Capitophorus_hippophaes	0.10821	0.101252	0.0988271	0.0830643	0.0918805	0.0969459	0.0987268	0.0890635	0.104064	0.0979366	0.0860783	0.0801438	0.0917131	0.0919814	0.13734	0.0976568	0.10518	0.110932	0.103936	0.116486	0.0879664	0.133187	0.0916026	0.124373	0.0929873	0.103874	0.10363	0.117345	0.0916275	0.0836697	0.11306	0.0928945	0.0865906	0.116913	0.0864811	0.0977153	0.13032	0.0849355	0.0972971	0.168304	0.106858	0.0725827	0.0905724	0.0914899	0.0958039	0.0820249	0.109852	0.0871875	0.0880088
Aphis_punicae	0.097572	0.0614744	0.0890018	0.114286	0.103052	0.0975288	0.0669207	0.082306	0.0920615	0.101197	0.0799956	0.0996226	0.0916915	0.0904204	0.143659	0.108663	0.0348963	0.127011	0.0201283	0.0029876	0.086405	0.166823	0.0895639	0.125424	0.063201	0.0774525	0.111653	0.138141	0.0977632	0.0958045	0.0296535	0.0911714	0.108834	0.00443522	0.104654	0.0932185	0.132451	0.101585	0.0837368	0.147598	0.111384	0.0912531	0.0854172	0.0940532	0.0829798	0.0994205	0.129079	0.0925629	0.111973
Thelaxes_dryophila	0.12849	0.120453	0.131063	0.124528	0.12574	0.136315	0.11497	0.125731	0.126458	0.144121	0.119763	0.127277	0.120339	0.1151	0.136452	0.12272	0.126348	0.143972	0.120279	0.123656	0.118673	0.127789	0.120463	0.121894	0.12313	0.127667	0.132781	0.129949	0.136708	0.131134	0.121717	0.122736	0.123446	0.122634	0.132916	0.127367	0.143962	0.145785	0.125911	0.163349	0.137112	0.115656	0.140134	0.123503	0.123406	0.140296	0.1302	0.125163	0.131643
Myzocallis_coryli	0.101387	0.130252	0.132625	0.13565	0.108914	0.121058	0.114841	0.128935	0.105057	0.12732	0.116111	0.118781	0.125349	0.120251	0.159463	0.122447	0.117723	0.114589	0.117221	0.128516	0.110535	0.158717	0.121192	0.123933	0.111082	0.120048	0.124143	0.114667	0.122331	0.110633	0.126872	0.111477	0.132789	0.127537	0.123296	0.114988	0.140492	0.122676	0.103536	0.162489	0.132749	0.116469	0.132435	0.108274	0.105806	0.126833	0.128732	0.122539	0.123545
Aphis_farinosa	0.115703	0.0839381	0.0948787	0.12858	0.114119	0.119831	0.0705544	0.103281	0.109376	0.126222	0.100207	0.116243	0.0973635	0.102074	0.144824	0.107142	0.0936387	0.130174	0.0927545	0.0961572	0.0966448	0.161057	0.107235	0.144186	0.0792238	0.0927074	0.109859	0.13967	0.0998786	0.10813	0.0927131	0.107014	0.102388	0.0971846	0.101096	0.114622	0.153315	0.0949424	0.0857639	0.1571	0.126416	0.103565	0.0940623	0.109722	0.0846567	0.11004	0.131241	0.108451	0.114014
Glyphina_longiseta	0.118331	0.116645	0.126315	0.135054	0.122342	0.124929	0.100814	0.127696	0.130231	0.136973	0.119583	0.134692	0.12309	0.113341	0.11764	0.113842	0.126856	0.124017	0.127653	0.127516	0.124568	0.144638	0.124268	0.109864	0.114824	0.120249	0.133019	0.135636	0.122008	0.115053	0.130909	0.118067	0.125611	0.126607	0.1223	0.117685	0.141944	0.117063	0.11009	0.136691	0.13064	0.119242	0.127533	0.120478	0.10875	0.127606	0.126547	0.118299	0.128162
Elatobium_abietinum	0.0992994	0.108986	0.109957	0.119042	0.0890322	0.0915774	0.0919194	0.0971816	0.096869	0.102811	0.0784935	0.0948333	0.0995497	0.0842266	0.152555	0.0990796	0.109466	0.132029	0.109571	0.109428	0.0764323	0.158467	0.0961787	0.116877	0.0946886	0.115429	0.117979	0.134066	0.0864847	0.0887502	0.11721	0.094619	0.102489	0.109707	0.10234	0.0983289	0.112934	0.101408	0.101008	0.14969	0.103244	0.0860363	0.0916744	0.0921585	0.0999638	0.100557	0.113414	0.0919369	0.0977473
Brachycaudus_rumexicolens	0.104404	0.102587	0.0860813	0.0929175	0.0747949	0.0783545	0.0636402	0.0687347	0.100329	0.0940212	0.0588632	0.0758309	0.0711345	0.068541	0.126751	0.0814788	0.100662	0.110021	0.0995954	0.0976836	0.0639133	0.140808	0.0670728	0.102574	0.0783949	0.0960129	0.0978591	0.122676	0.0707314	0.0836697	0.0991024	0.0813726	0.0762812	0.0970861	0.0671103	0.0667993	0.122808	0.069236	0.0943924	0.155515	0.0778662	0.0645029	0.0653232	0.0749037	0.0935011	0.0738309	0.117675	0.0653419	0.0752533
Periphyllus_testudinaceus	0.151497	0.132985	0.144646	0.135616	0.147408	0.146114	0.147485	0.15201	0.140237	0.149927	0.154684	0.138752	0.151073	0.144631	0.157197	0.156227	0.153364	0.141231	0.155068	0.164548	0.150157	0.126749	0.148527	0.138512	0.140417	0.129095	0.157188	0.144995	0.129748	0.148023	0.156943	0.146696	0.154459	0.164418	0.134986	0.150529	0.157551	0.139607	0.139523	0.163289	0.1476	0.143506	0.149419	0.134986	0.141455	0.140594	0.150874	0.140678	0.130145
Eucallipterus_tiliae	0.119572	0.118664	0.116656	0.118208	0.114778	0.121178	0.110024	0.117068	0.11163	0.134792	0.112765	0.120849	0.120796	0.113837	0.135359	0.115429	0.11805	0.1311	0.116613	0.123969	0.108294	0.146355	0.119182	0.12456	0.107884	0.120474	0.130214	0.128954	0.121381	0.113395	0.123877	0.114982	0.131039	0.12335	0.125725	0.125965	0.127216	0.130307	0.111959	0.155247	0.130033	0.110576	0.127037	0.111509	0.111296	0.123984	0.0867485	0.133305	0.122961
Cinara_pilicornis	0.134359	0.127393	0.123838	0.115242	0.113066	0.131296	0.111324	0.109508	0.131519	0.122351	0.117707	0.116685	0.116116	0.116568	0.140171	0.135362	0.122737	0.139687	0.118336	0.118101	0.117922	0.156774	0.111778	0.134787	0.114006	0.127306	0.125873	0.13597	0.122142	0.129332	0.127141	0.124566	0.121573	0.116831	0.125744	0.122206	0.141159	0.129167	0.127095	0.142395	0.144141	0.110365	0.123765	0.114572	0.124608	0.133083	0.124396	0.125283	0.130973
Euceraphis_papyrifericola	0.123661	0.129446	0.136751	0.135547	0.10973	0.120692	0.121984	0.113163	0.115306	0.131386	0.110085	0.11627	0.124268	0.109787	0.148713	0.131705	0.130509	0.128303	0.127357	0.130906	0.111728	0.158837	0.118393	0.116658	0.121546	0.123698	0.145071	0.133383	0.113132	0.113332	0.12362	0.116332	0.114645	0.129692	0.127804	0.128876	0.0343567	0.127869	0.125687	0.172291	0.136343	0.105176	0.127444	0.125861	0.124327	0.122211	0.120059	0.136492	0.122448
Chaitophorus_kapuri	0.160683	0.151834	0.161175	0.137486	0.147532	0.148152	0.13671	0.149994	0.151706	0.150167	0.138618	0.153426	0.126938	0.156	0.157355	0.157449	0.162683	0.141558	0.163506	0.173231	0.137937	0.100632	0.133581	0.16073	0.140543	0.159151	0.166916	0.139053	0.144604	0.140661	0.163167	0.134566	0.155647	0.17264	0.144441	0.155004	0.175145	0.142902	0.149431	0.174337	0.152715	0.149124	0.1516	0.150002	0.148027	0.142296	0.157596	0.132828	0.142911
Ericaphis_fimbriata	0.0916059	0.0845849	0.0764562	0.092087	0.0646986	0.0635099	0.080426	0.0472929	0.0815235	0.0916439	0.043552	0.0560338	0.0664955	0.0533437	0.12548	0.077403	0.0876779	0.119366	0.0877903	0.0915653	0.0532672	0.135	0.0585754	0.103086	0.0876009	0.0973931	0.0995896	0.115056	0.0655817	0.0543616	0.0915791	0.0530969	0.061907	0.0920465	0.0473436	0.0536586	0.117397	0.0625196	0.0899418	0.159685	0.0637207	0.0537061	0.0525886	0.0580128	0.0927668	0.0619017	0.111827	0.0690043	0.071109
Cavariella_theobaldi	0.115517	0.11358	0.121261	0.113372	0.104841	0.110506	0.10453	0.109981	0.113087	0.0559845	0.0923887	0.0882128	0.0975849	0.0981117	0.142841	0.110065	0.112675	0.106599	0.108365	0.111841	0.0915331	0.163281	0.10339	0.10846	0.092646	0.119203	0.117313	0.131272	0.0981056	0.0974916	0.106416	0.102128	0.107034	0.11255	0.0993703	0.110441	0.134061	0.0999842	0.113623	0.173534	0.119374	0.0895049	0.0940193	0.0939007	0.115883	0.10115	0.126253	0.0926193	0.0908273
Aphis_pomi	0.101037	0.0783948	0.0879574	0.116471	0.096385	0.10413	0.0736451	0.108518	0.0947022	0.115559	0.096971	0.0855497	0.102674	0.100519	0.142784	0.117683	0.0851749	0.110182	0.092834	0.091194	0.114311	0.159202	0.0973456	0.129214	0.0655905	0.085976	0.101088	0.132215	0.115596	0.0942762	0.0961258	0.0981312	0.118247	0.0908558	0.0926288	0.104296	0.141741	0.0994704	0.0776509	0.148033	0.116387	0.103616	0.0976606	0.097948	0.0764945	0.108588	0.12816	0.108312	0.105178
Brachycaudus_spiraeae	0.0903915	0.0949915	0.0960361	0.0791031	0.0610788	0.0653358	0.0685158	0.0551519	0.0841753	0.0734777	0.0386081	0.0738493	0.0577887	0.0623496	0.144063	0.0742621	0.080407	0.109196	0.075296	0.0837732	0.0459473	0.12591	0.0559119	0.111471	0.076221	0.0870373	0.106477	0.125608	0.0525226	0.0551728	0.081942	0.0590438	0.0688259	0.0833726	0.0619458	0.0640421	0.132669	0.0641357	0.0814106	0.138446	0.0740741	0.0529014	0.0453691	0.0646582	0.0839756	0.05854	0.122341	0.0197273	0.0751273
Tetraneura_ulmi	0.114761	0.136699	0.140999	0.146766	0.131822	0.143373	0.130207	0.123015	0.107642	0.148727	0.124136	0.140486	0.126692	0.126947	0.146895	0.143803	0.130039	0.138312	0.124703	0.137366	0.127324	0.156286	0.121735	0.13204	0.129207	0.138229	0.155078	0.14204	0.132333	0.137564	0.133642	0.132746	0.146029	0.138421	0.135714	0.140927	0.149915	0.141685	0.133313	0.16556	0.139823	0.129539	0.132907	0.143074	0.135388	0.141257	0.127833	0.135119	0.160207
Euceraphis_punctipennis	0.117973	0.128928	0.129156	0.13377	0.10738	0.12025	0.119715	0.112562	0.109453	0.125898	0.106533	0.115798	0.121547	0.111345	0.144994	0.127698	0.128047	0.129725	0.125293	0.132428	0.105892	0.151234	0.115982	0.114937	0.119739	0.128486	0.131769	0.126761	0.107932	0.11123	0.121731	0.108825	0.117904	0.131973	0.121842	0.124407	0.0388475	0.125583	0.125727	0.170027	0.135864	0.106392	0.125205	0.120049	0.128056	0.127415	0.115162	0.130619	0.123689
Uroleucon_breviscriptum	0.0828354	0.0919362	0.0961409	0.103492	0.0724155	0.0581057	0.0758612	0.0615981	0.0657173	0.0999251	0.0466999	0.0683466	0.0730933	0.0712702	0.132336	0.0760998	0.0881796	0.11741	0.0887688	0.0924444	0.0624021	0.138587	0.06163	0.113193	0.0807476	0.0906414	0.0924813	0.131305	0.0746723	0.0335875	0.0943262	0.00111957	0.0763262	0.092703	0.0705851	0.0735692	0.110006	0.0746464	0.0814368	0.148092	0.0906668	0.0622618	0.070431	0.0759093	0.0841323	0.0704866	0.111635	0.0721607	0.0777505
Acyrthosiphon_assiniboinense	0.0868718	0.105164	0.105043	0.0992866	0.0451078	0.0735737	0.0873029	0.0554677	0.0864369	0.0959471	0.0557606	0.0508487	0.0771546	0.0539254	0.135772	0.0822278	0.0969647	0.114544	0.0977566	0.106556	0.0561697	0.144368	0.0543875	0.108137	0.0949585	0.0957182	0.113664	0.128779	0.062178	0.0553101	0.10857	0.0725044	0.0645363	0.106843	0.0558338	0.0873134	0.119628	0.0541745	0.0901804	0.147936	0.080876	0.0446288	0.0736129	0.0506815	0.0924604	0.0343784	0.121174	0.0735473	0.0538161
Metopeurum_fuscoviride	0.0951937	0.0911107	0.0925082	0.088945	0.0609801	0.061633	0.0770637	0.0585289	0.0841753	0.0870524	0.0532771	0.0703809	0.081052	0.0656832	0.135115	0.0442783	0.0904014	0.127363	0.0871931	0.0978611	0.0575961	0.126021	0.0608507	0.111243	0.0884729	0.08877	0.108257	0.128698	0.0590182	0.0535812	0.101075	0.0590979	0.077883	0.0970588	0.0736217	0.0839402	0.121911	0.0756109	0.0904971	0.146044	0.0829328	0.057496	0.0651716	0.0684186	0.0932549	0.0702203	0.105923	0.0667645	0.0685358
Macrosiphoniella_millefolii	0.0998584	0.103391	0.108453	0.0968511	0.0804609	0.0728847	0.090181	0.0666535	0.0790638	0.100218	0.0562439	0.0858008	0.0763386	0.0799582	0.137178	0.0626723	0.0947938	0.127096	0.0925749	0.108647	0.0783819	0.132044	0.0638817	0.103849	0.0956718	0.105046	0.103634	0.118808	0.0776907	0.0655097	0.108004	0.0696029	0.0894937	0.106634	0.0828718	0.0869707	0.116754	0.0776207	0.101145	0.14621	0.093063	0.0725745	0.0799246	0.0894859	0.104084	0.0772324	0.126817	0.0773094	0.0802728
Megoura_brevipilosa	0.100372	0.106679	0.108825	0.118136	0.0772038	0.0848117	0.0925166	0.0669829	0.0911497	0.106215	0.058876	0.0809175	0.0743377	0.065143	0.13016	0.0791803	0.104486	0.127869	0.102923	0.113588	0.0606772	0.150002	0.0606668	0.118517	0.101047	0.113296	0.122351	0.12638	0.0737482	0.0767781	0.10614	0.0796981	0.0765882	0.113357	0.0754335	0.0752988	0.129103	0.0757705	0.106052	0.153251	0.0861102	0.0678676	0.0751875	0.0731958	0.108921	0.0703052	0.102783	0.0754244	0.0688594
Schizaphis_graminum	0.060913	0.103236	0.10149	0.10785	0.0890185	0.0990017	0.102637	0.0839239	0.0563005	0.0978161	0.081517	0.0903169	0.0929657	0.0886393	0.138194	0.0963432	0.095456	0.102016	0.0904863	0.102682	0.0777459	0.163093	0.0772887	0.107838	0.0976756	0.107696	0.0990621	0.111065	0.0874732	0.0803623	0.108137	0.0859913	0.0900718	0.104873	0.0872709	0.0885869	0.12889	0.0843078	0.099476	0.161008	0.0970625	0.0792461	0.0717427	0.0923409	0.0983414	0.0820805	0.124764	0.0906686	0.104796
Aphis_forbesi	0.149319	0.129536	0.153602	0.164463	0.145468	0.146193	0.126878	0.140308	0.142474	0.159487	0.145326	0.154963	0.146028	0.154654	0.166271	0.153599	0.131481	0.160843	0.131737	0.137699	0.15021	0.173781	0.135909	0.174199	0.135204	0.137703	0.177553	0.177788	0.148877	0.140495	0.136616	0.144011	0.158527	0.137339	0.155663	0.159038	0.189691	0.154105	0.134839	0.00427546	0.15177	0.158025	0.145388	0.144641	0.137723	0.16244	0.153051	0.141506	0.160361
Macchiatiella_rhamni	0.0934365	0.0940904	0.0936766	0.104965	0.0797713	0.0912205	0.078849	0.0715516	0.0841054	0.0975523	0.0609451	0.0827727	0.0706311	0.0739586	0.13994	0.0963012	0.0906282	0.110977	0.08801	0.0915788	0.0701997	0.162798	0.0700354	0.110608	0.0836879	0.0842435	0.10531	0.121612	0.0716851	0.0731412	0.0956292	0.0810563	0.0788062	0.0922751	0.0696384	0.0696258	0.124577	0.0680067	0.0915335	0.162664	0.0883273	0.0597659	0.0622989	0.0732231	0.0927074	0.0806859	0.128247	0.0674972	0.0902372
Hyalopteroides_humilis	0.0955258	0.102848	0.107869	0.0983694	0.0681975	0.0835297	0.0906859	0.0670997	0.0817198	0.086034	0.0527135	0.0676867	0.0727621	0.0636928	0.129444	0.0917299	0.101505	0.109175	0.0981649	0.101586	0.0636447	0.148127	0.0582672	0.103904	0.0947465	0.102299	0.11526	0.125451	0.0569285	0.0679247	0.0975603	0.0699152	0.0705648	0.101674	0.0604303	0.0860666	0.11801	0.0477566	0.107891	0.148273	0.0819644	0.0449688	0.0694533	0.06835	0.110218	0.0565156	0.130823	0.06633	0.0695796
Aphis_solanella	0.0991603	0.0698302	0.0897225	0.113501	0.106357	0.112881	0.0493092	0.0924875	0.101942	0.0949482	0.0871801	0.1033	0.0877478	0.0958608	0.119699	0.101012	0.0689309	0.0986014	0.0665524	0.0732114	0.0980745	0.146852	0.0881909	0.1272	0.00124318	0.0691129	0.0962947	0.108092	0.106386	0.101637	0.081369	0.0887749	0.105564	0.0732086	0.098853	0.0941928	0.141392	0.112702	0.0811412	0.142748	0.125892	0.0941262	0.0871358	0.0986448	0.0791396	0.106207	0.128135	0.0850332	0.106921
Brachycaudus_amygdalinus	0.0968603	0.0960191	0.0996616	0.10248	0.0727686	0.0882391	0.0788102	0.0686209	0.0864067	0.0906142	0.0561001	0.0741039	0.0693426	0.0704478	0.141701	0.0877835	0.0884611	0.114864	0.0838047	0.0887621	0.0640812	0.161249	0.0656397	0.111316	0.0866025	0.0890937	0.110134	0.127624	0.0654418	0.071744	0.0907513	0.0824046	0.0735049	0.089123	0.0635483	0.0726423	0.129883	0.0653559	0.0936233	0.159265	0.0840471	0.0562297	0.0617159	0.0651613	0.0950326	0.0753311	0.128242	0.0649434	0.0822857
Chaitophorus_tremulae	0.159528	0.150201	0.160036	0.137156	0.147751	0.148367	0.134432	0.148408	0.150559	0.148472	0.135967	0.153887	0.127916	0.152525	0.15248	0.154016	0.161589	0.139922	0.162409	0.172586	0.139414	0.104147	0.130882	0.159615	0.138668	0.157882	0.166011	0.136896	0.142568	0.14052	0.162065	0.134122	0.149211	0.17209	0.142496	0.153778	0.17412	0.142829	0.14796	0.164526	0.153184	0.149405	0.150003	0.150317	0.146511	0.144224	0.158296	0.132365	0.140971
Kaltenbachiella_ulmifusa	0.113389	0.116951	0.131187	0.114652	0.104285	0.102495	0.109585	0.109732	0.108473	0.122142	0.102838	0.104279	0.106966	0.106116	0.135037	0.122073	0.109823	0.121754	0.109483	0.116521	0.103228	0.13643	0.111942	0.106141	0.105758	0.120069	0.109568	0.132962	0.12582	0.0922022	0.116374	0.0980109	0.128615	0.115819	0.10614	0.120261	0.109267	0.115534	0.104358	0.166761	0.128247	0.108558	0.111225	0.109643	0.107079	0.10791	0.109542	0.116279	0.117048
Aphis_taraxacicola	0.0924023	0.0570201	0.0944044	0.112817	0.100197	0.10027	0.0714581	0.0747424	0.0878616	0.10221	0.0808254	0.0983169	0.0864843	0.0964294	0.143361	0.107903	0.0214147	0.125611	0.00485636	0.028045	0.0866435	0.153748	0.0874508	0.126538	0.0651399	0.0697128	0.115251	0.1337	0.100372	0.0964791	0.0315273	0.095263	0.105225	0.029792	0.10024	0.102692	0.138059	0.107707	0.0801227	0.1326	0.113049	0.088025	0.0854651	0.090963	0.0829771	0.104101	0.126838	0.0963188	0.106135
Muscaphis_escherichi	0.0885238	0.0849551	0.0929466	0.094179	0.0686352	0.0875869	0.0803954	0.0684447	0.0872235	0.0769984	0.0696936	0.0675261	0.0761057	0.0742215	0.125169	0.0922698	0.0821691	0.112733	0.0771222	0.0891589	0.069091	0.146265	0.0659192	0.115217	0.0804739	0.0959168	0.094223	0.125064	0.0771109	0.073452	0.0873001	0.0773926	0.0739154	0.0892411	0.0736679	0.0928528	0.120005	0.078969	0.0832468	0.136732	0.0963681	0.0674247	0.0733495	0.0735075	0.0858298	0.0703537	0.108379	0.0751118	0.0772495
Aphis_serpylli	0.081703	0.0588482	0.0857413	0.0985061	0.0891603	0.0862568	0.0604829	0.0737303	0.0828461	0.0941294	0.0703255	0.0856518	0.0776478	0.0803535	0.136131	0.102923	0.032335	0.113723	0.0169787	0.024792	0.0708519	0.155194	0.0774209	0.112908	0.0614494	0.0688189	0.109864	0.125263	0.0925782	0.088795	0.0265289	0.087679	0.102188	0.0263713	0.0958045	0.0926303	0.121289	0.0946696	0.0730855	0.139987	0.100903	0.0809638	0.073467	0.0781597	0.0757455	0.0837697	0.117073	0.080606	0.0943382
Aphis_equiseticola	0.10128	0.0776616	0.0761316	0.117996	0.0996322	0.0937954	0.0722264	0.0926269	0.092017	0.111988	0.0927714	0.0857282	0.0969134	0.0772895	0.133902	0.0928703	0.0718286	0.10314	0.0703052	0.0718917	0.094831	0.159119	0.0930898	0.116665	0.0738846	0.0807014	0.105248	0.114015	0.103003	0.0958869	0.0824204	0.101758	0.0938627	0.0720237	0.104654	0.0940094	0.136597	0.101658	0.0706446	0.149786	0.108158	0.0878414	0.0959421	0.0973141	0.0693334	0.097562	0.117618	0.104632	0.0997652
Pemphigus_populiglobuli	0.109405	0.123587	0.125789	0.109855	0.109462	0.110494	0.11491	0.102551	0.102701	0.12591	0.0998637	0.11107	0.107812	0.106497	0.129179	0.120478	0.118855	0.13215	0.118299	0.125408	0.103668	0.144198	0.110163	0.118425	0.107547	0.125352	0.127702	0.132673	0.12214	0.0991325	0.121716	0.0985673	0.12518	0.124678	0.114967	0.108521	0.135144	0.127475	0.10257	0.145779	0.126887	0.108591	0.125494	0.104005	0.10455	0.11502	0.0521761	0.117667	0.117172
Macrosiphoniella_subterranea	0.098887	0.106807	0.101517	0.10101	0.0746518	0.0700777	0.0923745	0.0685245	0.0881549	0.100887	0.0690391	0.0827383	0.0914524	0.0742531	0.136882	0.0565848	0.0962097	0.123153	0.0957698	0.10477	0.0641187	0.128157	0.0659448	0.114989	0.0956817	0.111494	0.104774	0.12474	0.070822	0.0668419	0.111848	0.0775908	0.0948655	0.104724	0.0786697	0.0860821	0.133061	0.0725413	0.104669	0.14767	0.092844	0.0694355	0.0852376	0.0785885	0.103571	0.0702203	0.112738	0.0820547	0.0739546
Uroleucon_sonchi	0.0895775	0.0975579	0.097545	0.102328	0.0658904	0.0483612	0.077001	0.0635497	0.0705415	0.0973657	0.0488283	0.0668379	0.0759247	0.0670992	0.136986	0.0703537	0.0856833	0.118823	0.0854084	0.0975782	0.0558595	0.136908	0.0589231	0.114952	0.0899071	0.0991996	0.104604	0.134483	0.064046	0.0311906	0.0975437	0.0371049	0.0708441	0.0979493	0.0636264	0.0792889	0.114587	0.063771	0.0831973	0.136215	0.0838247	0.0509848	0.0716282	0.0634401	0.0860745	0.0635483	0.108918	0.0765973	0.0685358
Subsaltusaphis_virginica	0.125434	0.123471	0.127501	0.123454	0.113259	0.118931	0.120158	0.11697	0.110718	0.133241	0.110596	0.120515	0.103779	0.117298	0.153875	0.133002	0.128653	0.124357	0.125609	0.127177	0.110534	0.14954	0.117638	0.129344	0.108978	0.134532	0.111237	0.127789	0.11725	0.118494	0.127307	0.11374	0.135223	0.127171	0.114991	0.13253	0.134574	0.128147	0.114724	0.182093	0.144085	0.121108	0.120104	0.111623	0.116487	0.114991	0.133823	0.125381	0.110038
Hyadaphis_coriandri	0.0973477	0.103819	0.10138	0.0928706	0.0677172	0.0856857	0.0904983	0.0770041	0.089361	0.0768791	0.062076	0.0722033	0.0594222	0.0776452	0.126607	0.0946	0.098141	0.110946	0.0992848	0.106268	0.0692286	0.135169	0.0763108	0.111414	0.09022	0.113204	0.10639	0.122062	0.0720455	0.0701516	0.0974444	0.0763256	0.07909	0.106483	0.0620341	0.0833136	0.126938	0.0738681	0.0890672	0.144363	0.0946381	0.0661824	0.0666842	0.0681844	0.091215	0.0669154	0.110491	0.0730374	0.0654913
Jacksonia_papillata	0.102864	0.0941921	0.0910443	0.101072	0.0827627	0.10923	0.0889404	0.0841466	0.0872235	0.106526	0.07964	0.084372	0.0918262	0.0680183	0.144254	0.105021	0.106861	0.114141	0.104768	0.104635	0.0761176	0.149927	0.0811531	0.124165	0.0834882	0.0958089	0.0995328	0.126657	0.077236	0.087089	0.106416	0.0909986	0.0848594	0.104798	0.0770985	0.0870365	0.116574	0.0845186	0.094248	0.151806	0.0940382	0.0743332	0.0752981	0.0837344	0.0929475	0.0805527	0.120923	0.0874772	0.0843672
Brachycaudus_cardui	0.0976564	0.103945	0.0961627	0.0862583	0.0678768	0.0768388	0.0855153	0.0721516	0.0851438	0.0939767	0.0579203	0.0807239	0.0762454	0.0773213	0.135456	0.0889695	0.0917019	0.121162	0.0872299	0.0906002	0.0661721	0.142787	0.0675108	0.114989	0.0816075	0.104477	0.113927	0.13083	0.0742505	0.0769147	0.0922784	0.0740942	0.0813767	0.0903596	0.0721751	0.0674826	0.129966	0.069106	0.0992406	0.151718	0.0791299	0.0641737	0.0617499	0.0664558	0.101806	0.0703537	0.116104	0.0567211	0.0889276
Forda_marginata	0.131139	0.12396	0.131224	0.125142	0.135978	0.139474	0.121907	0.133005	0.120528	0.140532	0.125322	0.129121	0.13179	0.12562	0.142431	0.120579	0.136137	0.137611	0.134585	0.14198	0.117105	0.160826	0.133341	0.114758	0.113418	0.136264	0.124763	0.142867	0.123985	0.109715	0.145571	0.120955	0.123441	0.14117	0.109663	0.121444	0.147992	0.120276	0.118313	0.170805	0.149163	0.11675	0.120202	0.129593	0.116657	0.131238	0.135135	0.128885	0.131247
Myzus_ascalonicus	0.108466	0.105009	0.118667	0.117621	0.0986446	0.106394	0.10556	0.0895174	0.120034	0.112136	0.0930004	0.103663	0.101771	0.091676	0.148693	0.117551	0.104188	0.136006	0.101451	0.110331	0.0989432	0.165432	0.0949993	0.143111	0.098238	0.108459	0.128696	0.147653	0.108811	0.101438	0.101184	0.108865	0.113334	0.110636	0.103606	0.101195	0.144325	0.110553	0.11405	0.148149	0.11834	0.0954705	0.100006	0.0835954	0.116648	0.101999	0.131085	0.0931485	0.103581
[truncated: 88 more columns]

## Sheet: Caption
Table Intraspecific distance. Estimates of Average Evolutionary Divergence over Sequence Pairs within Groups
The number of base substitutions per site from averaging over all sequence pairs within each group are shown. Standard error estimate(s) are shown above the diagonal. Analyses were conducted using the Kimura 2-parameter model [1]. This analysis involved 2218 nucleotide sequences. All ambiguous positions were removed for each sequence pair (pairwise deletion option). There were a total of 694 posi…
Table Interspecific distance. Estimates of Evolutionary Divergence over Sequence Pairs between Groups
The number of base substitutions per site from averaging over all sequence pairs between groups are shown. Analyses were conducted using the Kimura 2-parameter model [1]. This analysis involved 2218 nucleotide sequences. All ambiguous positions were removed for each sequence pair (pairwise deletion option). There were a total of 694 positions in the final dataset. Evolutionary analyses were condu…
1. Kimura M. (1980). A simple method for estimating evolutionary rate of base substitutions through comparative studies of nucleotide sequences. Journal of Molecular Evolution 16:111-120.
2. Tamura K., Stecher G., and Kumar S. (2021). MEGA 11: Molecular Evolutionary Genetics Analysis Version 11. Molecular Biology and Evolution https://doi.org/10.1093/molbev/msab120.
Disclaimer: Although utmost care has been taken to ensure the correctness of the caption, the caption text is provided "as is" without any warranty of any kind. Authors advise the user to carefully check the caption prior to its use for any purpose and report any errors or problems to the authors immediately (www.megasoftware.net). In no event shall the authors and their employers be liable for a…
