# Supplementary material for: Aphid populations and virus vector potential in potato fields across seasons and regions in Norway
Source: Sci Rep. 2025 Oct 21;15:36675. doi: 10.1038/s41598-025-20355-5 (PMC12540715; doi:10.1038/s41598-025-20355-5)
Supplement: Supplementary file 4 — Supplementary Information 4. [file 41598_2025_20355_MOESM4_ESM.xlsx]

## Sheet: Grimstad
Table S4. Weekly species diversity of alate aphids caught in yellow pan traps placed in potato fields from emergence of the potato plants to haulm destruction in 2016 -2018.
Species were identified by barcoding (≥ 98% blastn similarity).
Table 1. Grimstad
Table 2. Grue
Table 3. Stange
Table 4. Stjørdal
Table 5. Overhalla
Grimstad 2016	Trapping periods:
	2016-06-03	2016-06-10	2016-06-17	2016-06-24	2016-07-01	2016-07-07	2016-07-14	2016-07-21	2016-07-28	2016-08-04	2016-08-11
All species trapped	2016-06-10	2016-06-17	2016-06-24	2016-07-01	2016-07-07	2016-07-14	2016-07-21	2016-07-28	2016-08-04	2016-08-11	2016-08-17
Acyrthosiphon malvae				Acyrthosiphon malvae
Acyrthosiphon pisum					Acyrthosiphon pisum
Amphorophora rubi	Amphorophora rubi	Amphorophora rubi	Amphorophora rubi	Amphorophora rubi
Anoecia corni							Anoecia corni				Anoecia corni
Anuraphis pyrilaseri	Anuraphis pyrilaseri					Anuraphis pyrilaseri	Anuraphis pyrilaseri	Anuraphis pyrilaseri
Aphis confusa	Aphis confusa
Aphis craccivora	Aphis craccivora					Aphis craccivora
Aphis cytisorum		Aphis cytisorum
Aphis fabae	Aphis fabae	Aphis fabae	Aphis fabae	Aphis fabae		Aphis fabae
Aphis farinosa	Aphis farinosa
Aphis frangulae				Aphis frangulae
Aphis gossypii		Aphis gossypii	Aphis gossypii		Aphis gossypii
Aphis idaei	Aphis idaei	Aphis idaei	Aphis idaei	Aphis idaei	Aphis idaei	Aphis idaei	Aphis idaei
Aphis mamonthovae							Aphis mamonthovae
Aphis punicae	Aphis punicae
Aphis ruborum		Aphis ruborum	Aphis ruborum		Aphis ruborum		Aphis ruborum
Aphis rumicis	Aphis rumicis			Aphis rumicis		Aphis rumicis
Aphis sambuci		Aphis sambuci	Aphis sambuci	Aphis sambuci
Aphis urticata	Aphis urticata
Brachycaudus helichrysi	Brachycaudus helichrysi						Brachycaudus helichrysi
Brachycaudus rumexicolens	Brachycaudus rumexicolens
Calaphis betulicola			Calaphis betulicola
Capitophorus elaeagni				Capitophorus elaeagni			Capitophorus elaeagni
Cavariella aegopodii	Cavariella aegopodii	Cavariella aegopodii		Cavariella aegopodii
Cavariella pastinacae	Cavariella pastinacae	Cavariella pastinacae	Cavariella pastinacae
Cinara pilicornis	Cinara pilicornis
Cryptomyzus galeopsidis	Cryptomyzus galeopsidis										Cryptomyzus galeopsidis
Elatobium abietinum	Elatobium abietinum
Ericaphis fimbriata			Ericaphis fimbriata
Eucallipterus tiliae			Eucallipterus tiliae
Euceraphis betulae	Euceraphis betulae
Euceraphis papyrifericola	Euceraphis papyrifericola
Hyperomyzus lactucae	Hyperomyzus lactucae	Hyperomyzus lactucae	Hyperomyzus lactucae
Macrosiphoniella artemisiae		Macrosiphoniella artemisiae									Macrosiphoniella artemisiae
Macrosiphoniella oblonga				Macrosiphoniella oblonga			Macrosiphoniella oblonga			Macrosiphoniella oblonga
Macrosiphum euphorbiae	Macrosiphum euphorbiae	Macrosiphum euphorbiae	Macrosiphum euphorbiae	Macrosiphum euphorbiae	Macrosiphum euphorbiae			Macrosiphum euphorbiae		Macrosiphum euphorbiae
Macrosiphum funestum		Macrosiphum funestum
Metopolophium dirhodum				Metopolophium dirhodum
Microlophium carnosum				Microlophium carnosum
Myzocallis coryli	Myzocallis coryli	Myzocallis coryli	Myzocallis coryli
Myzus cerasi	Myzus cerasi		Myzus cerasi
Periphyllus testudinaceus	Periphyllus testudinaceus
Phorodon humuli		Phorodon humuli
Phyllaphis fagi		Phyllaphis fagi
Pterocallis alni							Pterocallis alni	Pterocallis alni
Rhopalosiphum insertum											Rhopalosiphum insertum
Rhopalosiphum maidis				Rhopalosiphum maidis
Rhopalosiphum padi	Rhopalosiphum padi		Rhopalosiphum padi	Rhopalosiphum padi				Rhopalosiphum padi			Rhopalosiphum padi
Sitobion avenae				Sitobion avenae							Sitobion avenae
Tetraneura ulmi								Tetraneura ulmi
Tuberculatus annulatus					Tuberculatus annulatus	Tuberculatus annulatus	Tuberculatus annulatus
Uroleucon achilleae							Uroleucon achilleae
No. of species	No. of species	No. of species	No. of species	No. of species	No. of species	No. of species	No. of species	No. of species	No. of species	No. of species	No. of species
52	25	16	15	16	6	6	11	5	0	2	6
Grimstad 2017	Trapping periods:
	2017-05-22	2017-05-29	2017-06-05	2017-06-12	2017-06-19	2017-06-26	2017-07-03	2017-07-10	2017-07-17	2017-07-24	2017-07-31	2017-08-07	2017-08-14	2017-08-21	2017-08-31
All species trapped	2017-05-29	2017-06-05	2017-06-12	2017-06-19	2017-06-26	2017-07-03	2017-07-10	2017-07-17	2017-07-24	2017-07-31	2017-08-07	2017-08-14	2017-08-21	2017-08-29	2017-09-05
Acyrthosiphon churchillense			Acyrthosiphon churchillense	Acyrthosiphon churchillense	Acyrthosiphon churchillense
Acyrthosiphon malvae		Acyrthosiphon malvae
Acyrthosiphon pisum									Acyrthosiphon pisum
Amphorophora rubi		Amphorophora rubi	Amphorophora rubi	Amphorophora rubi	Amphorophora rubi	Amphorophora rubi
Anoecia corni							Anoecia corni		Anoecia corni		Anoecia corni		Anoecia corni	Anoecia corni	Anoecia corni
Anuraphis pyrilaseri		Anuraphis pyrilaseri							Anuraphis pyrilaseri
Aphis confusa			Aphis confusa	Aphis confusa		Aphis confusa
Aphis coronillae		Aphis coronillae
Aphis craccivora		Aphis craccivora
Aphis cytisorum											Aphis cytisorum
Aphis fabae		Aphis fabae	Aphis fabae	Aphis fabae	Aphis fabae	Aphis fabae	Aphis fabae	Aphis fabae		Aphis fabae	Aphis fabae	Aphis fabae	Aphis fabae	Aphis fabae	Aphis fabae
Aphis farinosa		Aphis farinosa	Aphis farinosa			Aphis farinosa
Aphis frangulae		Aphis frangulae	Aphis frangulae	Aphis frangulae		Aphis frangulae		Aphis frangulae	Aphis frangulae	Aphis frangulae	Aphis frangulae	Aphis frangulae	Aphis frangulae	Aphis frangulae
Aphis gossypii		Aphis gossypii	Aphis gossypii	Aphis gossypii	Aphis gossypii	Aphis gossypii	Aphis gossypii		Aphis gossypii
Aphis idaei		Aphis idaei	Aphis idaei	Aphis idaei	Aphis idaei	Aphis idaei	Aphis idaei	Aphis idaei	Aphis idaei	Aphis idaei					Aphis idaei
Aphis mamonthovae		Aphis mamonthovae	Aphis mamonthovae	Aphis mamonthovae	Aphis mamonthovae	Aphis mamonthovae	Aphis mamonthovae		Aphis mamonthovae	Aphis mamonthovae	Aphis mamonthovae	Aphis mamonthovae		Aphis mamonthovae
Aphis ruborum			Aphis ruborum			Aphis ruborum	Aphis ruborum	Aphis ruborum			Aphis ruborum
Aphis rumicis		Aphis rumicis	Aphis rumicis	Aphis rumicis	Aphis rumicis	Aphis rumicis	Aphis rumicis	Aphis rumicis	Aphis rumicis	Aphis rumicis	Aphis rumicis	Aphis rumicis	Aphis rumicis	Aphis rumicis
Aphis sambuci			Aphis sambuci	Aphis sambuci	Aphis sambuci	Aphis sambuci	Aphis sambuci
Aphis serpylli				Aphis serpylli	Aphis serpylli
Aphis taraxacicola							Aphis taraxacicola
Aphis urticata			Aphis urticata	Aphis urticata	Aphis urticata	Aphis urticata	0
Aulacorthum solani			Aulacorthum solani	Aulacorthum solani
Brachycaudus cardui		Brachycaudus cardui
Brachycaudus helichrysi		Brachycaudus helichrysi	Brachycaudus helichrysi			Brachycaudus helichrysi		Brachycaudus helichrysi		Brachycaudus helichrysi	Brachycaudus helichrysi
Calaphis flava						Calaphis flava
Callipterinella tuberculata				Callipterinella tuberculata
Capitophorus hippophaes															Capitophorus hippophaes
Cavariella aegopodii		Cavariella aegopodii		Cavariella aegopodii		Cavariella aegopodii
Cavariella theobaldi	Cavariella theobaldi								Cavariella theobaldi
Chaitophorus populialbae		Chaitophorus populialbae				Chaitophorus populialbae
Cryptomyzus galeopsidis		Cryptomyzus galeopsidis	Cryptomyzus galeopsidis		Cryptomyzus galeopsidis	Cryptomyzus galeopsidis	Cryptomyzus galeopsidis	Cryptomyzus galeopsidis	Cryptomyzus galeopsidis		Cryptomyzus galeopsidis	Cryptomyzus galeopsidis
Cryptomyzus ribis				Cryptomyzus ribis	Cryptomyzus ribis						Cryptomyzus ribis	Cryptomyzus ribis	Cryptomyzus ribis	Cryptomyzus ribis	Cryptomyzus ribis
Dysaphis plantaginea															Dysaphis plantaginea
Eriosoma anncharlotteae					Eriosoma anncharlotteae
Euceraphis betulae		Euceraphis betulae	Euceraphis betulae	Euceraphis betulae	Euceraphis betulae						Euceraphis betulae	Euceraphis betulae
Euceraphis punctipennis										Euceraphis punctipennis
Forda marginata			Forda marginata
Hayhurstia atriplicis						Hayhurstia atriplicis			Hayhurstia atriplicis		Hayhurstia atriplicis				Hayhurstia atriplicis
Hyperomyzus lactucae		Hyperomyzus lactucae	Hyperomyzus lactucae	Hyperomyzus lactucae	Hyperomyzus lactucae			Hyperomyzus lactucae	Hyperomyzus lactucae	Hyperomyzus lactucae		Hyperomyzus lactucae			Hyperomyzus lactucae
Hyperomyzus pallidus											Hyperomyzus pallidus	Hyperomyzus pallidus
Jacksonia papillata	Jacksonia papillata
Macrosiphoniella artemisiae						Macrosiphoniella artemisiae		Macrosiphoniella artemisiae
Macrosiphoniella oblonga					Macrosiphoniella oblonga
Macrosiphoniella subterranea														Macrosiphoniella subterranea
Macrosiphum euphorbiae		Macrosiphum euphorbiae		Macrosiphum euphorbiae	Macrosiphum euphorbiae	Macrosiphum euphorbiae		Macrosiphum euphorbiae	Macrosiphum euphorbiae	Macrosiphum euphorbiae	Macrosiphum euphorbiae	Macrosiphum euphorbiae		Macrosiphum euphorbiae	Macrosiphum euphorbiae
Macrosiphum funestum				Macrosiphum funestum
Myzocallis coryli					Myzocallis coryli
Myzus ascalonicus		Myzus ascalonicus
Myzus cerasi							Myzus cerasi
Myzus persicae		Myzus persicae		Myzus persicae					Myzus persicae	Myzus persicae
Nasonovia ribisnigri						Nasonovia ribisnigri
Pemphigus bursarius					Pemphigus bursarius	Pemphigus bursarius
Periphyllus testudinaceus					Periphyllus testudinaceus		Periphyllus testudinaceus
Phorodon humuli							Phorodon humuli		Phorodon humuli
Pterocallis alni				Pterocallis alni				Pterocallis alni
Rhopalosiphum padi	Rhopalosiphum padi	Rhopalosiphum padi	Rhopalosiphum padi	Rhopalosiphum padi					Rhopalosiphum padi			Rhopalosiphum padi	Rhopalosiphum padi	Rhopalosiphum padi	Rhopalosiphum padi
Sitobion avenae								0	Sitobion avenae	Sitobion avenae		Sitobion avenae
Tetraneura ulmi								Tetraneura ulmi
Thelaxes dryophila														Thelaxes dryophila
Tuberculatus annulatus			Tuberculatus annulatus	Tuberculatus annulatus		Tuberculatus annulatus	Tuberculatus annulatus			Tuberculatus annulatus	Tuberculatus annulatus
Tuberculatus querceus									Tuberculatus querceus
Tuberculatus remaudierei			Tuberculatus remaudierei	Tuberculatus remaudierei	Tuberculatus remaudierei
Uroleucon achilleae									Uroleucon achilleae	Uroleucon achilleae	Uroleucon achilleae	Uroleucon achilleae	Uroleucon achilleae
No. of species	No. of species	No. of species	No. of species	No. of species	No. of species	No. of species	No. of species	No. of species	No. of species	No. of species	No. of species	No. of species	No. of species	No. of species	No. of species
64	3	23	22	25	21	23	15	13	19	13	16	13	7	10	10
Grimstad 2018	Trapping periods:
	2018-06-04	2018-06-11	2018-06-18	2018-06-25	2018-07-02	2018-07-09	2018-07-16	2018-07-27	2018-08-01	2018-08-06	2018-08-13	2018-08-21
All species trapped	2018-06-11	2018-06-18	2018-06-25	2018-07-02	2018-07-09	2018-07-16	2018-07-27	2018-08-01	2018-08-06	2018-08-13	2018-08-21	2018-08-30
Acyrthosiphon churchillense	Acyrthosiphon churchillense
Acyrthosiphon pisum	Acyrthosiphon pisum							Acyrthosiphon pisum
Amphorophora rubi	Amphorophora rubi	Amphorophora rubi	Amphorophora rubi	Amphorophora rubi		Amphorophora rubi	Amphorophora rubi
Aphis coronillae					Aphis coronillae
Aphis craccae					Aphis craccae			Aphis craccae	Aphis craccae
Aphis craccivora	Aphis craccivora		Aphis craccivora		Aphis craccivora		Aphis craccivora
Aphis cytisorum					Aphis cytisorum
Aphis fabae	Aphis fabae	Aphis fabae	Aphis fabae		Aphis fabae		Aphis fabae				Aphis fabae
Aphis gossypii	Aphis gossypii	Aphis gossypii	Aphis gossypii	Aphis gossypii	Aphis gossypii	Aphis gossypii
Aphis grossulariae							Aphis grossulariae
Aphis idaei	Aphis idaei	Aphis idaei	Aphis idaei	Aphis idaei	Aphis idaei	Aphis idaei	Aphis idaei
Aphis mamonthovae										Aphis mamonthovae
Aphis punicae							Aphis punicae
Aphis ruborum		Aphis ruborum	Aphis ruborum		Aphis ruborum	Aphis ruborum
Aphis rumicis	Aphis rumicis	Aphis rumicis	Aphis rumicis	Aphis rumicis	Aphis rumicis		Aphis rumicis	Aphis rumicis	Aphis rumicis	Aphis rumicis	Aphis rumicis
Aphis sambuci												Aphis sambuci
Aphis ulmariae						Aphis ulmariae
Capitophorus hippophaes								Capitophorus hippophaes
Chaitophorus populialbae	Chaitophorus populialbae			Chaitophorus populialbae
Cinara pini		Cinara pini
Cryptomyzus galeopsidis					Cryptomyzus galeopsidis					Cryptomyzus galeopsidis		Cryptomyzus galeopsidis
Dysaphis angelicae							0	Dysaphis angelicae
Hayhurstia atriplicis					Hayhurstia atriplicis		Hayhurstia atriplicis	Hayhurstia atriplicis		Hayhurstia atriplicis	Hayhurstia atriplicis	Hayhurstia atriplicis
Hyalopterus pruni								Hyalopterus pruni			Hyalopterus pruni
Hyperomyzus lactucae								Hyperomyzus lactucae		Hyperomyzus lactucae
Lipaphis erysimi					Lipaphis erysimi
Macrosiphoniella oblonga						Macrosiphoniella oblonga
Macrosiphum euphorbiae											Macrosiphum euphorbiae
Macrosiphum funestum	Macrosiphum funestum	Macrosiphum funestum
Megoura viciae					Megoura viciae	Megoura viciae
Microlophium carnosum						Microlophium carnosum
Myzus cerasi		Myzus cerasi
Myzus persicae	Myzus persicae
Pemphigus bursarius		Pemphigus bursarius	Pemphigus bursarius	Pemphigus bursarius
Pterocallis alni	Pterocallis alni		Pterocallis alni	Pterocallis alni		Pterocallis alni	Pterocallis alni	Pterocallis alni		Pterocallis alni
Rhopalosiphum maidis	Rhopalosiphum maidis
Rhopalosiphum padi	Rhopalosiphum padi	Rhopalosiphum padi	Rhopalosiphum padi	Rhopalosiphum padi	Rhopalosiphum padi	Rhopalosiphum padi	Rhopalosiphum padi
Sitobion avenae			Sitobion avenae	Sitobion avenae			Sitobion avenae	Sitobion avenae
Thecabius affinis					Thecabius affinis	Thecabius affinis	Thecabius affinis	Thecabius affinis	Thecabius affinis
Thelaxes dryophila										Thelaxes dryophila		Thelaxes dryophila
Therioaphis trifolii											Therioaphis trifolii	Therioaphis trifolii
Tuberculatus querceus		Tuberculatus querceus
Uroleucon cirsii					Uroleucon cirsii
No. of species	No. of species	No. of species	No. of species	No. of species	No. of species	No. of species	No. of species	No. of species	No. of species	No. of species	No. of species	No. of species
43	14	12	11	9	16	11	13	11	3	7	6	5

## Sheet: Grue
Grue 2016	Trapping periods:
	2016-06-20	2016-07-01	2016-07-07	2016-07-14	2016-07-21	2016-07-28	2016-08-04	2016-08-11	2016-08-18	2016-08-25
All species trapped	2016-07-01	2016-07-07	2016-07-14	2016-07-21	2016-07-28	2016-08-04	2016-08-11	2016-08-18	2016-08-25	2016-09-05
Amphorophora rubi	Amphorophora rubi		Amphorophora rubi
Anoecia corni								Anoecia corni		Anoecia corni
Aphis coronillae	Aphis coronillae
Aphis fabae				Aphis fabae						Aphis fabae
Aphis gossypii	Aphis gossypii		Aphis gossypii
Aphis idaei	Aphis idaei	Aphis idaei	Aphis idaei
Aphis pomi	Aphis pomi
Aphis rumicis	Aphis rumicis
Aphis sambuci	Aphis sambuci
Aphis urticata		Aphis urticata
Aulacorthum solani						Aulacorthum solani
Brachycaudus spiraeae	Brachycaudus spiraeae
Calaphis betulicola	Calaphis betulicola
Calaphis flava	Calaphis flava
Cavariella aegopodii	Cavariella aegopodii	Cavariella aegopodii
Cavariella pastinacae	Cavariella pastinacae		Cavariella pastinacae
Cavariella theobaldi	Cavariella theobaldi
Cryptomyzus galeopsidis										Cryptomyzus galeopsidis
Eriosoma anncharlotteae	Eriosoma anncharlotteae
Euceraphis betulae	Euceraphis betulae	Euceraphis betulae	Euceraphis betulae	Euceraphis betulae				Euceraphis betulae
Euceraphis papyrifericola	Euceraphis papyrifericola	Euceraphis papyrifericola
Euceraphis punctipennis	Euceraphis punctipennis	Euceraphis punctipennis		Euceraphis punctipennis				Euceraphis punctipennis
Hayhurstia atriplicis				Hayhurstia atriplicis				Hayhurstia atriplicis
Hyperomyzus pallidus			Hyperomyzus pallidus
Macrosiphoniella millefolii	Macrosiphoniella millefolii
Metopeurum fuscoviride			Metopeurum fuscoviride
Pterocallis alni	Pterocallis alni
Rhopalosiphum padi	Rhopalosiphum padi	Rhopalosiphum padi						Rhopalosiphum padi	Rhopalosiphum padi	Rhopalosiphum padi
Therioaphis tenera					Therioaphis tenera
No. of species	No. of species	No. of species	No. of species	No. of species	No. of species	No. of species	No. of species	No. of species	No. of species	No. of species
29	20	7	7	4	1	1	0	5	1	4
Grue 2017	Trapping periods:
	2017-06-16	2017-06-26	2017-07-03	2017-07-10	2017-07-17	2017-07-24	2017-07-31	2017-08-07	2017-08-14	2017-08-21
All species trapped	2017-06-26	2017-07-03	2017-07-10	2017-07-17	2017-07-24	2017-07-31	2017-08-07	2017-08-14	2017-08-21	2017-08-30
Acyrthosiphon pisum						Acyrthosiphon pisum		Acyrthosiphon pisum		Acyrthosiphon pisum
Amphorophora rubi		Amphorophora rubi	Amphorophora rubi			Amphorophora rubi
Anoecia corni										Anoecia corni
Aphis coronillae	Aphis coronillae	Aphis coronillae				Aphis coronillae
Aphis craccae		Aphis craccae
Aphis craccivora			Aphis craccivora	Aphis craccivora	Aphis craccivora	Aphis craccivora
Aphis fabae				Aphis fabae				Aphis fabae	Aphis fabae	Aphis fabae
Aphis farinosa		Aphis farinosa			Aphis farinosa
Aphis frangulae										Aphis frangulae
Aphis gossypii	Aphis gossypii	Aphis gossypii		Aphis gossypii	Aphis gossypii	Aphis gossypii
Aphis idaei	Aphis idaei	Aphis idaei	Aphis idaei	Aphis idaei		Aphis idaei	Aphis idaei
Aphis mamonthovae										Aphis mamonthovae
Aphis rumicis	Aphis rumicis								Aphis rumicis
Aphis sambuci	Aphis sambuci	Aphis sambuci	Aphis sambuci
Cavariella aegopodii					Cavariella aegopodii			Cavariella aegopodii	Cavariella aegopodii
Cavariella theobaldi								Cavariella theobaldi
Cryptomyzus galeopsidis					Cryptomyzus galeopsidis	Cryptomyzus galeopsidis	Cryptomyzus galeopsidis	Cryptomyzus galeopsidis	Cryptomyzus galeopsidis	Cryptomyzus galeopsidis
Cryptomyzus ribis									Cryptomyzus ribis
Dysaphis plantaginea					Dysaphis plantaginea
Hayhurstia atriplicis	Hayhurstia atriplicis	Hayhurstia atriplicis	Hayhurstia atriplicis		Hayhurstia atriplicis	Hayhurstia atriplicis		Hayhurstia atriplicis	Hayhurstia atriplicis
Hyalopterus pruni									Hyalopterus pruni
Hyperomyzus lactucae						Hyperomyzus lactucae	Hyperomyzus lactucae	Hyperomyzus lactucae	Hyperomyzus lactucae	Hyperomyzus lactucae
Hyperomyzus pallidus		Hyperomyzus pallidus				Hyperomyzus pallidus	Hyperomyzus pallidus	Hyperomyzus pallidus
Macrosiphoniella artemisiae									Macrosiphoniella artemisiae
Metopolophium dirhodum	Metopolophium dirhodum	Metopolophium dirhodum				Metopolophium dirhodum	Metopolophium dirhodum	Metopolophium dirhodum	Metopolophium dirhodum	Metopolophium dirhodum
Microlophium carnosum	Microlophium carnosum							Microlophium carnosum	Microlophium carnosum
Myzus persicae	Myzus persicae	Myzus persicae						Myzus persicae
Nasonovia ribisnigri							Nasonovia ribisnigri
Pemphigus bursarius		Pemphigus bursarius		Pemphigus bursarius	Pemphigus bursarius				Pemphigus bursarius
Rhopalosiphum insertum				Rhopalosiphum insertum					Rhopalosiphum insertum
Rhopalosiphum padi				Rhopalosiphum padi		Rhopalosiphum padi	Rhopalosiphum padi	Rhopalosiphum padi	Rhopalosiphum padi	Rhopalosiphum padi
Sitobion avenae								Sitobion avenae	Sitobion avenae
Uroleucon sonchi				Uroleucon sonchi
Uroleucon taraxaci						Uroleucon taraxaci
No. of species	No. of species	No. of species	No. of species	No. of species	No. of species	No. of species	No. of species	No. of species	No. of species	No. of species
34	9	12	5	8	8	13	7	13	15	9
Grue 2018	Trapping periods:
	2018-06-08	2018-06-15	2018-06-22	2018-07-02	2018-07-09	2018-07-16	2018-07-22	2018-07-30	2018-08-06	2018-08-13	2018-08-20	2018-08-27	2018-09-03	2018-09-11
All species trapped	2018-06-15	2018-06-22	2018-07-02	2018-07-09	2018-07-16	2018-07-22	2018-07-30	2018-08-06	2018-08-13	2018-08-20	2018-08-27	2018-09-03	2018-09-11	2018-09-19
Acyrthosiphon churchillense		0	Acyrthosiphon churchillense
Acyrthosiphon pisum					Acyrthosiphon pisum				0	Acyrthosiphon pisum
Aphis coronillae	Aphis coronillae				Aphis coronillae
Aphis craccivora			Aphis craccivora
Aphis fabae								Aphis fabae
Aphis gossypii	Aphis gossypii		Aphis gossypii		Aphis gossypii
Aphis idaei			Aphis idaei		Aphis idaei
Callipterinella calliptera							Callipterinella calliptera
Cavariella pastinacae	Cavariella pastinacae
Chaitophorus populialbae														Chaitophorus populialbae
Hayhurstia atriplicis				Hayhurstia atriplicis	Hayhurstia atriplicis	Hayhurstia atriplicis	Hayhurstia atriplicis	Hayhurstia atriplicis	Hayhurstia atriplicis	Hayhurstia atriplicis	Hayhurstia atriplicis	Hayhurstia atriplicis	Hayhurstia atriplicis	Hayhurstia atriplicis
Megoura viciae				Megoura viciae
Myzus persicae														Myzus persicae
Pemphigus betae	Pemphigus betae
Pemphigus bursarius			Pemphigus bursarius							Pemphigus bursarius
Rhopalosiphum maidis	Rhopalosiphum maidis
Rhopalosiphum padi		Rhopalosiphum padi	Rhopalosiphum padi	Rhopalosiphum padi	Rhopalosiphum padi		Rhopalosiphum padi	Rhopalosiphum padi
Sitobion avenae							Sitobion avenae
Thecabius affinis														Thecabius affinis
Therioaphis trifolii					Therioaphis trifolii						Therioaphis trifolii	Therioaphis trifolii
Toxopterina vandergooti				Toxopterina vandergooti
No. of species	No. of species	No. of species	No. of species	No. of species	No. of species	No. of species	No. of species	No. of species	No. of species	No. of species	No. of species	No. of species	No. of species	No. of species
21	5	2	6	4	7	1	4	3	2	3	2	2	1	4

## Sheet: Stange
Stange 2016	Trapping periods:						Aphids not identified to species
	2016-06-24	2016-06-30	2016-07-07	2016-07-14	2016-07-21	2016-07-28	2016-08-04	2016-08-11	2016-08-18	2016-08-25	2016-09-01	2016-09-08
All species trapped	2016-06-30	2016-07-07	2016-07-14	2016-07-21	2016-07-28	2016-08-04	2016-08-11	2016-08-18	2016-08-25	2016-09-01	2016-09-08	2016-09-14
Acyrthosiphon churchillense	Acyrthosiphon churchillense
Acyrthosiphon pisum				Acyrthosiphon pisum	Acyrthosiphon pisum
Aphis coronillae					Aphis coronillae
Aphis fabae												Aphis fabae
Aphis sambuci			Aphis sambuci
Calaphis flava	Calaphis flava
Cavariella pastinacae	Cavariella pastinacae
Chaitophorus tremulae	Chaitophorus tremulae
Cryptomyzus galeopsidis					Cryptomyzus galeopsidis	Cryptomyzus galeopsidis
Cryptomyzus ribis												Cryptomyzus ribis
Eucallipterus tiliae	Eucallipterus tiliae					Eucallipterus tiliae
Euceraphis betulae	Euceraphis betulae	Euceraphis betulae		Euceraphis betulae	Euceraphis betulae
Euceraphis papyrifericola		Euceraphis papyrifericola	Euceraphis papyrifericola	Euceraphis papyrifericola
Euceraphis punctipennis		Euceraphis punctipennis	Euceraphis punctipennis	Euceraphis punctipennis	Euceraphis punctipennis
Hayhurstia atriplicis				Hayhurstia atriplicis		Hayhurstia atriplicis
Macrosiphoniella millefolii		Macrosiphoniella millefolii
Megoura viciae			Megoura viciae	Megoura viciae
Metopolophium dirhodum		Metopolophium dirhodum
Myzus persicae												Myzus persicae
Rhopalosiphum padi		Rhopalosiphum padi	Rhopalosiphum padi	Rhopalosiphum padi		Rhopalosiphum padi						Rhopalosiphum padi
Sitobion avenae			Sitobion avenae		Sitobion avenae	Sitobion avenae
Uroleucon taraxaci				Uroleucon taraxaci
No. of species	No. of species	No. of species	No. of species	No. of species	No. of species	No. of species						No. of species
22	6	6	6	8	6	5						4
Stange 2017	Trapping periods:
	2017-06-15	2017-06-22	2017-06-29	2017-07-05	2017-07-12	2017-07-20	2017-07-26	2017-08-02	2017-08-09	2017-08-16
All species trapped	2017-06-22	2017-06-29	2017-07-05	2017-07-12	2017-07-20	2017-07-26	2017-08-02	2017-08-09	2017-08-16	2017-08-25
Acyrthosiphon malvae								Acyrthosiphon malvae
Acyrthosiphon pisum									Acyrthosiphon pisum
Amphorophora rubi					Amphorophora rubi
Anoecia corni										Anoecia corni
Aphis coronillae	Aphis coronillae
Aphis fabae									Aphis fabae	Aphis fabae
Aphis gossypii					Aphis gossypii
Aphis idaei			Aphis idaei			Aphis idaei		Aphis idaei
Aphis rumicis							Aphis rumicis	Aphis rumicis	Aphis rumicis
Aphis sambuci				Aphis sambuci
Cryptomyzus galeopsidis	Cryptomyzus galeopsidis							Cryptomyzus galeopsidis	Cryptomyzus galeopsidis	Cryptomyzus galeopsidis
Eriosoma anncharlotteae		Eriosoma anncharlotteae		Eriosoma anncharlotteae
Euceraphis betulae	Euceraphis betulae	Euceraphis betulae
Hayhurstia atriplicis							Hayhurstia atriplicis		Hayhurstia atriplicis	Hayhurstia atriplicis
Hyperomyzus lactucae								Hyperomyzus lactucae	Hyperomyzus lactucae
Hyperomyzus pallidus										Hyperomyzus pallidus
Metopolophium dirhodum						Metopolophium dirhodum				Metopolophium dirhodum
Myzus persicae										Myzus persicae
Nasonovia ribisnigri					Nasonovia ribisnigri	Nasonovia ribisnigri			Nasonovia ribisnigri
Pemphigus bursarius					Pemphigus bursarius
Rhopalosiphum padi	Rhopalosiphum padi						Rhopalosiphum padi	Rhopalosiphum padi	Rhopalosiphum padi	Rhopalosiphum padi
Sitobion avenae								Sitobion avenae		Sitobion avenae
No. of species	No. of species	No. of species	No. of species	No. of species	No. of species	No. of species		No. of species	No. of species	No. of species
22	4	2	1	2	4	3	3	7	8	9

## Sheet: Stjørdal
Stjørdal 2016	Trapping periods:
	2016-06-22	2016-06-29	2016-07-05	2016-07-12	2016-07-19	2016-07-26	2016-08-02	2016-08-09	2016-08-16	2016-08-23
All species trapped	2016-06-29	2016-07-05	2016-07-12	2016-07-19	2016-07-26	2016-08-02	2016-08-09	2016-08-16	2016-08-23	2016-08-30
Aphis craccivora			Aphis craccivora
Aphis fabae										Aphis fabae
Aphis gossypii	Aphis gossypii	Aphis gossypii
Aphis solanella										Aphis solanella
Cryptomyzus galeopsidis								Cryptomyzus galeopsidis	Cryptomyzus galeopsidis	Cryptomyzus galeopsidis
Eucallipterus tiliae			Eucallipterus tiliae
Euceraphis betulae	Euceraphis betulae
Rhopalosiphum padi								Rhopalosiphum padi	Rhopalosiphum padi	Rhopalosiphum padi
Thecabius affinis	Thecabius affinis		Thecabius affinis		Thecabius affinis
Uroleucon cirsii			Uroleucon cirsii
No. of species	No. of species	No. of species	No. of species	No. of species	No. of species	No. of species	No. of species	No. of species	No. of species	No. of species
10	3	1	4	0	1	0	0	2	2	4
Stjørdal 2017	Trapping periods:	Aphids not identified to species
	2017-06-12	2017-06-19	2017-06-26	2017-07-03	2017-07-10	2017-07-17	2017-07-24	2017-07-31	2017-08-07	2017-08-14	2017-08-21
All species trapped	2017-06-19	2017-06-26	2017-07-03	2017-07-10	2017-07-17	2017-07-24	2017-07-31	2017-08-07	2017-08-14	2017-08-21	2017-08-30
Aphis fabae											Aphis fabae
Aphis gossypii	Aphis gossypii
Aphis rumicis	Aphis rumicis
Aulacorthum solani	Aulacorthum solani
Hyperomyzus lactucae	Hyperomyzus lactucae									Hyperomyzus lactucae	Hyperomyzus lactucae
Metopolophium dirhodum										Metopolophium dirhodum
Rhopalosiphum insertum	Rhopalosiphum insertum
Rhopalosiphum padi	Rhopalosiphum padi									Rhopalosiphum padi	Rhopalosiphum padi
No. of species	No. of species									No. of species	No. of species
8	6									3	3
	25	26	27	28	29	30	31	32	33	34	35
Stjørdal 2018	Trapping periods:	Aphids not identified to species
	2018-06-04	2018-06-11	2018-06-18	2018-06-25	2018-07-02	2018-07-09	2018-07-16	2018-07-24	2018-07-31	2018-08-06	2018-08-13	2018-08-20
All species trapped	2018-06-11	2018-06-18	2018-06-25	2018-07-02	2018-07-09	2018-07-16	2018-07-24	2018-07-31	2018-08-06	2018-08-13	2018-08-20	2018-08-27
Aphis coronillae					Aphis coronillae		Aphis coronillae
Aphis craccae								Aphis craccae
Aphis fabae		Aphis fabae						Aphis fabae
Aphis frangulae											Aphis frangulae
Aphis idaei			Aphis idaei	Aphis idaei
Aphis mamonthovae										Aphis mamonthovae
Aphis rumicis		Aphis rumicis						Aphis rumicis	Aphis rumicis
Calaphis betulicola								Calaphis betulicola
Calaphis flava				Calaphis flava
Cavariella pastinacae					Cavariella pastinacae
Chaitophorus nigricantis		Chaitophorus nigricantis					Chaitophorus nigricantis
Chaitophorus saliapterus			Chaitophorus saliapterus			Chaitophorus saliapterus
Clethrobius comes		Clethrobius comes		Clethrobius comes
Coloradoa rufomaculata					Coloradoa rufomaculata
Cryptomyzus galeopsidis						Cryptomyzus galeopsidis	Cryptomyzus galeopsidis	Cryptomyzus galeopsidis	Cryptomyzus galeopsidis	Cryptomyzus galeopsidis	Cryptomyzus galeopsidis
Drepanosiphum platanoidis											Drepanosiphum platanoidis
Hayhurstia atriplicis				Hayhurstia atriplicis	Hayhurstia atriplicis	Hayhurstia atriplicis	Hayhurstia atriplicis			Hayhurstia atriplicis		Hayhurstia atriplicis
Hyperomyzus lactucae	Hyperomyzus lactucae	Hyperomyzus lactucae	Hyperomyzus lactucae	Hyperomyzus lactucae	Hyperomyzus lactucae		Hyperomyzus lactucae	Hyperomyzus lactucae			Hyperomyzus lactucae	Hyperomyzus lactucae
Hyperomyzus rhinanthi											Hyperomyzus rhinanthi
Macrosiphum rosae		Macrosiphum rosae
Metopolophium dirhodum				Metopolophium dirhodum	Metopolophium dirhodum	Metopolophium dirhodum
Myzus persicae						Myzus persicae
Phorodon humuli	Phorodon humuli
Phyllaphis fagi			Phyllaphis fagi
Pterocallis alni		Pterocallis alni	Pterocallis alni	Pterocallis alni		Pterocallis alni	Pterocallis alni	Pterocallis alni
Rhopalosiphum padi	Rhopalosiphum padi	Rhopalosiphum padi	Rhopalosiphum padi	Rhopalosiphum padi	Rhopalosiphum padi	Rhopalosiphum padi	Rhopalosiphum padi					Rhopalosiphum padi
Thecabius affinis			Thecabius affinis
Uroleucon hypochoeridis							Uroleucon hypochoeridis
Uroleucon taraxaci					Uroleucon taraxaci
No. of species	No. of species	No. of species	No. of species	No. of species	No. of species	No. of species	No. of species	No. of species	No. of species	No. of species	No. of species	No. of species
29	3	8	7	8	8	7	8	7	2	3	5	3

## Sheet: Overhalla
Overhalla 2016	Trapping periods:
	2016-06-10	2016-06-17	2016-06-24	2016-07-01	2016-07-08	2016-07-15	2016-07-22	2016-07-29	2016-08-05	2016-08-12	2016-08-18	2016-08-26
All species trapped	2016-06-17	2016-06-24	2016-07-01	2016-07-08	2016-07-15	2016-07-22	2016-07-29	2016-08-05	2016-08-12	2016-08-18	2016-08-26	2016-08-31
Acyrthosiphon pisum					Acyrthosiphon pisum
Amphorophora rubi					Amphorophora rubi
Aphis idaei				Aphis idaei			Aphis idaei		Aphis idaei
Calaphis flava		Calaphis flava			Calaphis flava	Calaphis flava
Cavariella pastinacae	Cavariella pastinacae		Cavariella pastinacae				Cavariella pastinacae
Cryptomyzus galeopsidis	Cryptomyzus galeopsidis						Cryptomyzus galeopsidis	Cryptomyzus galeopsidis
Eriosoma anncharlotteae							Eriosoma anncharlotteae
Euceraphis betulae	Euceraphis betulae	Euceraphis betulae	Euceraphis betulae				Euceraphis betulae
Hayhurstia atriplicis						Hayhurstia atriplicis	Hayhurstia atriplicis
Pterocallis alni			Pterocallis alni
Rhopalosiphum padi	Rhopalosiphum padi	Rhopalosiphum padi	Rhopalosiphum padi	Rhopalosiphum padi							Rhopalosiphum padi	Rhopalosiphum padi
Schizaphis graminum							Schizaphis graminum	Schizaphis graminum
Thecabius affinis	Thecabius affinis	Thecabius affinis		Thecabius affinis
Uroleucon taraxaci							Uroleucon taraxaci
No. of species	No. of species	No. of species	No. of species	No. of species	No. of species	No. of species	No. of species	No. of species	No. of species	No. of species	No. of species	No. of species
14	5	4	4	3	3	2	8	2	1	0	1	1
Overhalla 2017	Trapping periods:
	2017-06-07	2017-06-14	2017-06-21	2017-06-29	2017-07-05	2017-07-12	2017-07-19	2017-07-26	2017-08-02	2017-08-08	2017-08-16	2017-08-23	2017-08-30
All species trapped	2017-06-14	2017-06-21	2017-06-29	2017-07-05	2017-07-12	2017-07-19	2017-07-26	2017-08-02	2017-08-08	2017-08-16	2017-08-23	2017-08-30	2017-09-06
Acyrthosiphon pisum									Acyrthosiphon pisum
Amphorophora rubi				Amphorophora rubi		Amphorophora rubi	Amphorophora rubi	Amphorophora rubi
Aphis coronillae					Aphis coronillae
Aphis craccivora							Aphis craccivora
Aphis fabae											Aphis fabae	Aphis fabae
Aphis gossypii	Aphis gossypii		Aphis gossypii	Aphis gossypii
Aphis idaei				Aphis idaei	Aphis idaei	Aphis idaei		Aphis idaei	Aphis idaei	Aphis idaei
Aphis rumicis		Aphis rumicis	Aphis rumicis
Aulacorthum solani		Aulacorthum solani	Aulacorthum solani	Aulacorthum solani
Cavariella aegopodii		Cavariella aegopodii
Cryptomyzus galeopsidis			Cryptomyzus galeopsidis	Cryptomyzus galeopsidis				Cryptomyzus galeopsidis		Cryptomyzus galeopsidis	Cryptomyzus galeopsidis
Eriosoma anncharlotteae						Eriosoma anncharlotteae
Euceraphis punctipennis									Euceraphis punctipennis	Euceraphis punctipennis			Euceraphis punctipennis
Hayhurstia atriplicis			Hayhurstia atriplicis
Macrosiphoniella millefolii											Macrosiphoniella millefolii
Muscaphis escherichi											Muscaphis escherichi
Pterocallis alni							Pterocallis alni
Rhopalosiphum padi								Rhopalosiphum padi	Rhopalosiphum padi	Rhopalosiphum padi	Rhopalosiphum padi	Rhopalosiphum padi	Rhopalosiphum padi
Schizaphis graminum								Schizaphis graminum
Sitobion avenae								Sitobion avenae
No. of species	No. of species	No. of species	No. of species	No. of species	No. of species	No. of species	No. of species	No. of species	No. of species	No. of species	No. of species	No. of species	No. of species
20	1	3	5	5	2	3	3	6	4	4	5	2	2
